# Supplementary material for: A Multi-Omics Network of a Seven-Gene Prognostic Signature for Non-Small Cell Lung Cancer
Source: Int J Mol Sci. 2021 Dec 25;23(1):219. doi: 10.3390/ijms23010219 (PMC8745553; doi:10.3390/ijms23010219)
Supplement: Supplementary file 1 [file ijms-23-00219-s001.zip]

Archive with 4 entries (4 files):
- S1. 7-gene multivariate prognostic model.xlsx
- S2. Selected 7-gene multi-omics network.xlsx
- S3. Proliferation genes in ZNF71 network.xlsx
- S4. Selected PRISM compounds based on CMap results.xlsx
