# Supplementary material for: A Multi-Omics Network of a Seven-Gene Prognostic Signature for Non-Small Cell Lung Cancer
Source: Int J Mol Sci. 2021 Dec 25;23(1):219. doi: 10.3390/ijms23010219 (PMC8745553; doi:10.3390/ijms23010219)
Supplement: Supplementary file 1 [file ijms-23-00219-s001.zip › S1. 7-gene multivariate prognostic model.xlsx]

## Sheet: Model
7 gene multivariate model
riskScore = -0.079 * ABCC4 + 0.0164 * CCL19 - 0.0297 * SLC39A8 + 0.0543 * CD27 - 0.0944 * FUT7 - 0.0811 * DAG1 + 0.1518 * ZNF71
CutoffPoint	training_p-value	training_n1	training_n2	testing_p-value	testing_n1	testing_n2
-0.74	0.0154472	188	274	0.048174	195	266

## Sheet: Training dataset
attrib_name	ABCC4	CCL19	CD27	DAG1	FUT7	SLC39A8	ZNF71	years_to_birth	Tumor_purity	pathologic_stage	pathology_T_stage	pathology_N_stage	pathology_M_stage	histological_type	gender	radiation_therapy	residual_tumor	race	ethnicity	overall_survival	status	type
TCGA-55-7995	9.3967	8.983	8.6616	10.9075	5.4938	9.9368	5.9368	73	0.5924	stagei	t1	n0	m0	lungadenocarcinoma-nototherwisespecified(nos)	female	no	r0	white	nothispanicorlatino	889	0	LUAD
TCGA-MP-A4TC	8.7452	5.0377	7.7389	11.6212	5.7128	11.5815	8.2757	77	0.5243	stageiii	t1	n2	m0	lungadenocarcinoma-nototherwisespecified(nos)	male	no	r0	white	nothispanicorlatino	74	1	LUAD
TCGA-55-A48Z	10.9875	6.9984	9.0671	11.3232	4.5826	10.5826	8.145	60	0.6648	stageiii	t1	n3	NA	lungadenocarcinomamixedsubtype	female	yes	r0	white	nothispanicorlatino	651	0	LUAD
TCGA-62-A470	10.5109	5.9096	5.2146	11.2229	2.231	11.3745	5.8493	84	0.7175	stagei	t2	n0	m0	lungacinaradenocarcinoma	male	no	r0	white	nothispanicorlatino	1194	1	LUAD
TCGA-49-4490	7.0753	8.5343	6.7641	11.8827	3.8181	10.7681	7.0347	45	0.6257	stageiii	t3	n2	m0	lungadenocarcinoma-nototherwisespecified(nos)	female	yes	NA	white	nothispanicorlatino	385	1	LUAD
TCGA-55-7281	8.7388	8.8427	7.3447	11.5708	6.5756	11.0634	7.8985	70	0.5588	stagei	t1	n0	m0	lungadenocarcinoma-nototherwisespecified(nos)	female	no	r0	white	NA	872	0	LUAD
TCGA-44-8120	8.6098	7.7681	7.5381	12.6426	4.3103	11.1425	7.0405	58	0.6556	stagei	t2	n0	m0	lungadenocarcinoma-nototherwisespecified(nos)	male	no	NA	blackorafricanamerican	nothispanicorlatino	260	0	LUAD
TCGA-55-7815	9.7171	6.3952	6.3588	11.3477	2.0022	12.3087	6.4786	76	0.4681	stagei	t2	n0	NA	lungadenocarcinoma-nototherwisespecified(nos)	male	no	r0	NA	NA	773	0	LUAD
TCGA-97-8176	8.9893	6.9961	6.191	11.7071	4.2582	10.5553	7.0935	63	0.7626	stageiii	t3	n1	m0	lungacinaradenocarcinoma	male	yes	r0	white	nothispanicorlatino	468	1	LUAD
TCGA-86-A4P8	9.2009	8.5016	7.7972	11.477	6.1409	13.437	7.375	59	0.5144	stageiii	t1	n2	NA	lungadenocarcinoma-nototherwisespecified(nos)	female	yes	NA	white	nothispanicorlatino	805	0	LUAD
TCGA-78-7162	10.1553	9.5606	8.8269	12.5647	4.1501	13.3661	7.2799	75	0.6477	stagei	t1	n0	m0	lungadenocarcinomamixedsubtype	male	no	r0	white	NA	3169	1	LUAD
TCGA-69-7980	9.6237	8.7054	7.5814	11.9631	4.4596	8.8532	8.7543	70	0.7267	stagei	t1	n0	m0	lungadenocarcinoma-nototherwisespecified(nos)	female	no	NA	white	nothispanicorlatino	411	0	LUAD
TCGA-55-1594	10.868	8.1814	7.7211	11.3177	3.746	9.668	7.626	68	0.6844	stageiii	t2	n2	m0	lungadenocarcinoma-nototherwisespecified(nos)	male	NA	r0	white	nothispanicorlatino	1178	0	LUAD
TCGA-44-7669	9.4081	8.1976	7.3851	11.2467	3.7295	11.3856	8.3286	59	0.637	stageii	t1	n1	NA	lungadenocarcinoma-nototherwisespecified(nos)	male	no	NA	blackorafricanamerican	nothispanicorlatino	574	1	LUAD
TCGA-55-8096	9.5987	6.4899	8.4586	11.6354	4.6897	10.0751	7.4069	67	0.4737	stagei	t2	n0	NA	lungadenocarcinoma-nototherwisespecified(nos)	female	no	NA	white	nothispanicorlatino	719	1	LUAD
TCGA-97-8552	10.7291	9.0389	7.6149	11.2294	5.1949	12.2368	7.2729	55	0.6412	stagei	t1	n0	NA	lungbronchioloalveolarcarcinomanonmucinous	female	no	NA	white	nothispanicorlatino	626	0	LUAD
TCGA-78-7149	8.7445	7.7663	7.3473	11.702	3.6518	10.0792	6.9474	71	0.7983	stageiii	t4	n0	m0	lungadenocarcinomamixedsubtype	male	no	r0	white	NA	3940	0	LUAD
TCGA-J2-A4AE	9.7527	9.7258	8.6728	11.3385	3.7126	11.8534	6.7466	77	0.7158	stagei	t1	n0	NA	lungadenocarcinoma-nototherwisespecified(nos)	female	no	r0	white	nothispanicorlatino	1079	0	LUAD
TCGA-J2-8192	9.0135	7.7731	7.3997	11.5814	5.3391	11.3152	7.093	65	0.5494	stageii	t2	n1	NA	lungadenocarcinoma-nototherwisespecified(nos)	female	no	NA	white	nothispanicorlatino	739	0	LUAD
TCGA-J2-8194	9.5	7.9583	5.551	12.3462	4.7819	10.5338	8.0514	69	0.6495	stageii	t3	n0	NA	lungadenocarcinomamixedsubtype	female	yes	NA	white	nothispanicorlatino	724	0	LUAD
TCGA-86-8585	6.3092	11.1848	9.0548	11.3754	5.2965	9.5461	8.1463	57	0.5413	stagei	t2	n0	m0	lungsolidpatternpredominantadenocarcinoma	male	no	r0	white	nothispanicorlatino	353	0	LUAD
TCGA-78-7537	11.2308	6.6042	9.1412	11.5767	4.3886	10.5455	7.8317	72	0.8098	stagei	t2	n0	m0	lungadenocarcinomamixedsubtype	male	no	r0	NA	NA	1622	1	LUAD
TCGA-99-8032	9.3851	7.9231	9.9694	11.1404	3.2496	9.7734	7.584	61	0.6462	stagei	t1	n0	m0	lungadenocarcinoma-nototherwisespecified(nos)	male	no	r0	white	nothispanicorlatino	44	0	LUAD
TCGA-62-A46S	10.5455	7.2687	8.2917	11.7649	3.0884	10.7997	7.0791	73	0.7381	stagei	t2	n0	m0	lungpapillaryadenocarcinoma	male	no	r0	white	nothispanicorlatino	1653	1	LUAD
TCGA-55-7570	7.1735	3.0717	7.4558	12.4746	3.1446	10.8037	7.4714	60	0.7034	stagei	t1	n0	NA	lungadenocarcinoma-nototherwisespecified(nos)	male	no	r0	blackorafricanamerican	nothispanicorlatino	824	0	LUAD
TCGA-05-4250	9.3204	7.6121	7.6026	11.5945	3.6469	10.3065	7.3962	79	0.637	stageiii	t3	n1	m0	lungadenocarcinoma-nototherwisespecified(nos)	female	NA	r2	NA	NA	121	1	LUAD
TCGA-67-6216	8.0974	8.7365	8.2137	11.4931	5.4673	12.8665	7.4206	57	0.5915	stagei	t1	n0	m0	lungadenocarcinoma-nototherwisespecified(nos)	female	no	r0	white	nothispanicorlatino	141	0	LUAD
TCGA-MN-A4N5	7.6369	7.8805	7.834	11.0988	4.2622	12.2351	7.6482	63	0.6829	stagei	t1	n0	m0	lungadenocarcinoma-nototherwisespecified(nos)	male	no	r0	white	nothispanicorlatino	84	0	LUAD
TCGA-78-7633	10.8449	4.0734	4.2089	12.8751	2.8044	10.9753	7.5063	67	0.874	stagei	t2	n0	m0	lungadenocarcinomamixedsubtype	male	NA	r0	white	NA	1528	1	LUAD
TCGA-55-8299	9.1407	9.6	8.6892	11.5569	5.1861	11.6243	7.5093	61	0.4137	stagei	t1	n0	NA	lungadenocarcinoma-nototherwisespecified(nos)	female	no	r0	white	nothispanicorlatino	469	1	LUAD
TCGA-55-7914	10.1163	8.0573	9.3541	10.7092	4.8657	10.7969	7.6286	71	0.6939	stageii	t1	n1	NA	lungadenocarcinoma-nototherwisespecified(nos)	female	no	r0	white	nothispanicorlatino	187	1	LUAD
TCGA-55-8615	9.8417	4.5521	5.578	11.4935	3.4	9.7088	8.5965	67	0.7303	stageiii	t3	n2	NA	lungadenocarcinoma-nototherwisespecified(nos)	male	no	r0	white	nothispanicorlatino	446	0	LUAD
TCGA-44-2655	9.4382	10.2993	8.0247	12.016	5.3016	11.9631	6.7612	65	0.5834	stagei	t1	n0	m0	lungadenocarcinoma-nototherwisespecified(nos)	female	no	r0	white	nothispanicorlatino	1324	0	LUAD
TCGA-49-AAR3	8.2527	8.9202	9.521	11.0171	5.2671	10.3187	7.7026	69	0.5929	stageii	t2	n1	NA	lungadenocarcinoma-nototherwisespecified(nos)	male	no	r0	blackorafricanamerican	nothispanicorlatino	1893	0	LUAD
TCGA-05-4249	11.7948	8.8718	8.0391	11.4275	5.9129	10.1731	7.9062	67	0.64	stagei	t2	n0	m0	lungadenocarcinoma-nototherwisespecified(nos)	male	no	r0	NA	NA	1523	0	LUAD
TCGA-78-7542	7.1678	4.9597	6.4748	11.9674	3.3016	10.7657	7.7077	56	0.6054	stagei	t2	n0	m0	lungadenocarcinoma-nototherwisespecified(nos)	male	NA	r0	white	NA	321	1	LUAD
TCGA-NJ-A55R	9.681	7.9131	9.2604	12.2467	3.8418	9.7123	7.9557	67	0.7913	stagei	t1	n0	NA	lungadenocarcinoma-nototherwisespecified(nos)	male	no	NA	white	nothispanicorlatino	603	0	LUAD
TCGA-MP-A4SY	8.0169	6.4739	5.9516	11.6541	4.4447	10.936	7.2114	61	0.6857	stageii	t2	n1	m0	lungadenocarcinoma-nototherwisespecified(nos)	male	no	r0	white	nothispanicorlatino	1501	1	LUAD
TCGA-97-A4M0	11.8077	9.4463	8.1795	10.8923	6.0275	9.9593	7.1905	60	0.7152	stagei	t2	n0	m0	lungadenocarcinomamixedsubtype	female	no	NA	white	nothispanicorlatino	652	0	LUAD
TCGA-55-6982	8.5937	8.1684	7.5492	11.2331	4.3901	13.9564	7.4832	NA	0.5638	stageii	t2	n1	m0	lungadenocarcinoma-nototherwisespecified(nos)	female	no	NA	white	NA	995	1	LUAD
TCGA-NJ-A4YG	11.2963	8.243	7.9047	11.4056	5.0046	10.806	7.3509	65	0.632	stagei	t2	n0	m0	lungadenocarcinoma-nototherwisespecified(nos)	male	no	NA	white	NA	2261	0	LUAD
TCGA-91-7771	11.6327	9.0156	8.6402	11.7906	3.145	10.6114	7.116	62	0.6621	stageii	t3	n0	NA	lungadenocarcinoma-nototherwisespecified(nos)	male	no	NA	white	nothispanicorlatino	492	0	LUAD
TCGA-86-7954	10.1383	9.1761	7.9016	11.2426	5.9838	11.1179	7.8741	68	0.4711	stagei	t2	n0	m0	lungbronchioloalveolarcarcinomanonmucinous	female	no	r0	white	nothispanicorlatino	605	0	LUAD
TCGA-55-7573	10.584	10.0238	8.2197	11.3979	5.3012	12.094	7.0651	72	0.6328	stagei	t1	n0	NA	lungadenocarcinoma-nototherwisespecified(nos)	female	no	NA	white	nothispanicorlatino	487	0	LUAD
TCGA-73-A9RS	10.4446	6.5044	6.5545	11.0323	3.1287	9.2551	6.0665	41	0.7488	stageii	t3	n0	m0	lungadenocarcinoma-nototherwisespecified(nos)	male	yes	r0	blackorafricanamerican	nothispanicorlatino	340	1	LUAD
TCGA-78-7154	10.2388	8.541	5.662	13.327	2.9162	10.3789	6.9148	72	0.8117	stageiii	t3	n2	m0	lungadenocarcinoma-nototherwisespecified(nos)	male	NA	r0	white	NA	593	1	LUAD
TCGA-50-6592	9.7544	8.576	7.7694	12.5927	4.0247	11.0433	5.305	71	0.4683	stagei	t2	n0	m0	lungadenocarcinoma-nototherwisespecified(nos)	female	yes	NA	white	nothispanicorlatino	777	1	LUAD
TCGA-55-6969	9.869	7.7496	10.4	11.4563	5.4098	10.6536	8.1296	52	0.4475	stagei	t2	n0	m0	lungadenocarcinoma-nototherwisespecified(nos)	male	NA	NA	white	NA	1239	0	LUAD
TCGA-97-A4M3	10.0841	6.4088	6.8751	11.8032	3.1848	9.7873	7.9968	69	0.7858	stagei	t1	n0	m0	lungadenocarcinomamixedsubtype	female	no	NA	white	nothispanicorlatino	540	0	LUAD
TCGA-49-AARN	8.8383	9.5295	8.9861	11.3336	4.9922	10.8686	7.5046	56	0.7562	stagei	t1	n0	NA	lungadenocarcinoma-nototherwisespecified(nos)	female	no	r0	blackorafricanamerican	nothispanicorlatino	1135	1	LUAD
TCGA-05-5428	10.1324	7.196	5.3019	10.5288	4.5291	12.4126	7.2955	57	0.7199	stageii	t1	n1	m0	lungadenocarcinomamixedsubtype	male	yes	r0	NA	NA	670	0	LUAD
TCGA-38-4629	8.479	8.0543	8.1852	11.4538	4.759	11.6144	8.0493	68	0.4569	stageii	t3	n0	m0	lungadenocarcinoma-nototherwisespecified(nos)	male	no	r0	white	nothispanicorlatino	864	1	LUAD
TCGA-75-7025	8.7705	9.9519	8.4811	11.1784	5.8674	11.3902	6.3431	NA	0.5637	stagei	t2	n0	m0	lungadenocarcinoma-nototherwisespecified(nos)	male	no	r0	NA	NA	3305	0	LUAD
TCGA-55-6979	10.2685	9.1197	9.6089	11.359	5.8103	11.2973	7.6419	59	0.3431	stageii	t2	n1	m0	lungadenocarcinoma-nototherwisespecified(nos)	female	no	NA	white	NA	237	1	LUAD
TCGA-97-7552	9.1729	10.197	10.3362	12.0783	6.1083	11.6148	7.0255	70	0.4233	stagei	t2	n0	NA	lungbronchioloalveolarcarcinomamucinous	male	no	NA	white	nothispanicorlatino	1932	0	LUAD
TCGA-55-A491	9.8888	9.4299	8.8335	11.4214	4.9677	10.2678	7.7438	81	0.6043	stagei	t1	n0	NA	lungadenocarcinoma-nototherwisespecified(nos)	female	no	r0	white	nothispanicorlatino	626	0	LUAD
TCGA-L9-A444	8.7354	10.0707	9.929	12.0811	5.475	11.3325	7.3796	60	0.5395	stagei	t1	n0	NA	lungadenocarcinoma-nototherwisespecified(nos)	female	no	r0	white	nothispanicorlatino	307	0	LUAD
TCGA-55-7227	9.5642	10.3291	8.241	11.4023	5.8412	11.4671	6.6612	77	0.6584	stageiii	t3	n1	NA	lungadenocarcinoma-nototherwisespecified(nos)	male	no	r0	white	nothispanicorlatino	952	1	LUAD
TCGA-95-7944	7.6657	9.1488	8.2939	11.83	6.1381	11.1757	8.3095	71	0.5358	stagei	t1	n0	m0	lungadenocarcinoma-nototherwisespecified(nos)	male	no	r0	white	nothispanicorlatino	377	0	LUAD
TCGA-55-6972	9.9067	4.8277	4.2653	11.8801	3.3409	11.4548	7.0598	72	0.9048	stagei	t2	n0	m0	lungpapillaryadenocarcinoma	male	no	r0	white	nothispanicorlatino	1632	1	LUAD
TCGA-64-1679	8.9678	4.1327	6.0635	12.6387	5.9148	9.114	7.7198	58	0.5704	stageiii	t1	n2	m0	lungadenocarcinoma-nototherwisespecified(nos)	female	no	r0	white	nothispanicorlatino	2488	0	LUAD
TCGA-55-6970	8.029	8.7105	8.3241	11.7959	4.8336	12.3435	6.909	67	0.6653	stageiii	t2	n2	NA	lungpapillaryadenocarcinoma	female	yes	r1	white	NA	464	1	LUAD
TCGA-55-8510	8.7686	9.2024	8.5452	11.7083	6.2399	11.766	7.9838	55	0.5577	stagei	t2	n0	NA	lungadenocarcinoma-nototherwisespecified(nos)	female	no	r0	white	nothispanicorlatino	539	0	LUAD
TCGA-44-A479	9.7609	9.741	9.8627	10.7686	5.1826	10.2944	7.6975	73	0.3824	stagei	t2	n0	NA	lungadenocarcinoma-nototherwisespecified(nos)	female	no	r0	blackorafricanamerican	nothispanicorlatino	486	0	LUAD
TCGA-69-7973	12.8279	6.0335	6.8638	11.5996	4.7373	10.4744	8.4831	42	0.7392	stagei	t2	n0	m0	lungadenocarcinomamixedsubtype	female	no	NA	white	nothispanicorlatino	230	0	LUAD
TCGA-44-6777	9.6045	9.3387	9.2426	11.4628	5.958	11.2903	7.2822	85	0.5186	stagei	t2	NA	NA	lungadenocarcinoma-nototherwisespecified(nos)	female	yes	NA	white	NA	987	1	LUAD
TCGA-78-7163	10.7781	4.8273	6.1531	11.5076	2.1453	12.2678	6.6627	60	0.7654	stagei	t2	n0	m0	lungadenocarcinoma-nototherwisespecified(nos)	male	no	r0	white	NA	7248	0	LUAD
TCGA-05-4418	8.7673	8.6997	9.2808	12.2539	4.3678	9.6852	7.8392	69	0.656	stageiii	t3	n2	m0	lungadenocarcinomamixedsubtype	male	NA	r0	NA	NA	274	1	LUAD
TCGA-86-A456	8.3682	8.9663	6.832	11.7916	3.9687	11.9136	6.9406	78	0.5977	stagei	t1	n0	m0	lungpapillaryadenocarcinoma	female	no	r0	asian	nothispanicorlatino	896	0	LUAD
TCGA-55-1592	9.4894	8.0827	7.154	11.7678	2.7453	11.1037	7.3759	NA	0.6978	stagei	t2	n0	m0	lungadenocarcinoma-nototherwisespecified(nos)	male	no	r0	white	nothispanicorlatino	701	1	LUAD
TCGA-49-4494	6.5523	7.0495	7.2846	12.1469	5.9872	12.1008	7.5664	77	0.7019	stageiii	t3	n2	m0	lungadenocarcinoma-nototherwisespecified(nos)	male	NA	r0	white	nothispanicorlatino	1081	1	LUAD
TCGA-78-7143	9.787	8.4145	6.7834	12.0294	5.3093	11.5454	7.1651	62	0.7784	stagei	t2	n0	m0	lungbronchioloalveolarcarcinomanonmucinous	female	no	r0	white	NA	4961	1	LUAD
TCGA-78-7539	6.8926	10.0597	8.4533	12.2868	5.5499	13.0706	7.9185	75	0.6168	stageii	t2	n0	m0	lungadenocarcinomamixedsubtype	female	no	r0	white	NA	791	0	LUAD
TCGA-91-6828	10.3571	7.8817	7.9658	12.0413	4.5222	10.9221	7.5536	70	0.5138	stagei	t1	n0	m0	lungadenocarcinoma-nototherwisespecified(nos)	male	no	r0	white	nothispanicorlatino	323	0	LUAD
TCGA-44-A4SU	9.3462	9.433	9.5062	11.6709	5.2436	10.3103	7.9758	67	0.6701	stagei	t1	n0	NA	lungadenocarcinoma-nototherwisespecified(nos)	female	no	r0	white	nothispanicorlatino	409	1	LUAD
TCGA-44-2665	8.602	5.4177	6.9085	11.8934	5.6483	9.9916	7.3297	55	0.5896	stageii	t2	n1	m0	lungadenocarcinoma-nototherwisespecified(nos)	female	no	r0	white	nothispanicorlatino	1301	0	LUAD
TCGA-75-6206	9.59	6.7207	5.6391	12.1765	2.0758	10.9665	7.6429	NA	0.8145	stagei	t2	n0	m0	lungadenocarcinoma-nototherwisespecified(nos)	male	no	r0	NA	NA	2590	0	LUAD
TCGA-86-8280	8.4615	10.562	9.0363	11.5963	5.885	11.7443	7.5974	54	0.5801	stageii	t2	n0	m0	lungbronchioloalveolarcarcinomanonmucinous	female	no	r0	white	nothispanicorlatino	701	0	LUAD
TCGA-78-7535	8.5282	1.4735	5.1131	11.0354	8.4077	11.8989	7.8843	45	0.7835	stagei	t2	n0	m0	lungadenocarcinoma-nototherwisespecified(nos)	male	no	r0	white	NA	949	1	LUAD
TCGA-44-6774	10.5686	7.8605	7.4758	11.9798	3.4035	10.0211	7.9226	56	0.5043	stageiii	t1	n2	m0	lungadenocarcinoma-nototherwisespecified(nos)	female	yes	NA	white	nothispanicorlatino	658	0	LUAD
TCGA-78-7158	10.526	5.8122	5.7174	11.6679	3.7395	10.8272	7.4154	59	0.9088	stageiii	t4	n2	m0	lungadenocarcinomamixedsubtype	female	no	r1	white	NA	179	1	LUAD
TCGA-86-8075	10.1559	7.2545	7.7743	12.4122	3.8781	10.4661	8.2766	66	0.5429	stagei	t2	n0	m0	lungadenocarcinoma-nototherwisespecified(nos)	female	no	r0	white	nothispanicorlatino	694	1	LUAD
TCGA-35-4122	9.5847	8.8065	8.7727	10.9357	5.1137	11.3263	8.3224	69	0.3716	stagei	t1	n0	m0	lungadenocarcinoma-nototherwisespecified(nos)	male	NA	r0	white	nothispanicorlatino	225	0	LUAD
TCGA-44-6778	9.917	10.0798	9.1093	11.405	5.0318	12.3258	7.889	59	0.4164	stagei	t1	n0	NA	lungadenocarcinoma-nototherwisespecified(nos)	male	no	NA	blackorafricanamerican	NA	1864	0	LUAD
TCGA-MP-A4TF	7.862	2.7462	8.0958	10.8457	2.9117	9.8369	8.1582	58	0.7019	stageii	t2	n0	m0	lungadenocarcinoma-nototherwisespecified(nos)	female	no	r0	white	nothispanicorlatino	336	1	LUAD
TCGA-44-7667	5.4902	5.5833	6.2981	11.821	2.4136	9.9305	8.8645	49	0.6368	stageii	t3	n0	NA	lungadenocarcinoma-nototherwisespecified(nos)	female	no	NA	white	nothispanicorlatino	1097	0	LUAD
TCGA-86-7711	9.9017	7.0663	6.8646	12.1808	4.4756	11.3878	7.496	70	0.5034	stageii	t2	n1	m0	lungadenocarcinoma-nototherwisespecified(nos)	male	no	r0	white	hispanicorlatino	1046	1	LUAD
TCGA-67-6217	10.51	9.9608	8.9647	11.5084	4.0313	12.3106	7.0788	73	0.578	stageii	t2	n1	m0	lungadenocarcinoma-nototherwisespecified(nos)	female	no	r0	white	nothispanicorlatino	422	0	LUAD
TCGA-97-7547	8.8825	9.3279	7.8291	11.6244	3.7749	12.2223	7.0041	67	0.6749	stagei	t2	n0	NA	lungpapillaryadenocarcinoma	female	no	NA	white	nothispanicorlatino	1965	0	LUAD
TCGA-MP-A4T9	8.467	7.9209	6.8898	11.2729	4.6378	12.3182	7.0094	54	0.5925	stageiii	t2	n2	NA	lungadenocarcinoma-nototherwisespecified(nos)	female	yes	NA	white	nothispanicorlatino	1265	1	LUAD
TCGA-NJ-A4YQ	9.3625	11.681	10.4533	11.9239	5.8031	10.1505	7.4503	69	0.4331	stagei	t1	n0	m0	lungadenocarcinoma-nototherwisespecified(nos)	female	no	NA	white	nothispanicorlatino	1432	0	LUAD
TCGA-05-4426	6.9951	6.0425	5.991	11.5068	4.933	11.1924	7.424	71	0.8361	stagei	t2	n0	m0	lungadenocarcinomamixedsubtype	male	NA	r0	NA	NA	791	0	LUAD
TCGA-86-A4JF	9.0128	7.9705	7.5474	11.1398	4.1452	11.102	7.6525	56	0.6573	stageii	t3	n0	m0	lungadenocarcinoma-nototherwisespecified(nos)	male	no	r0	white	nothispanicorlatino	737	1	LUAD
TCGA-44-2662	8.0515	6.7598	6.9827	12.2888	5.4675	11.1158	7.2666	65	0.4072	stagei	t2	n0	m0	lungadenocarcinoma-nototherwisespecified(nos)	male	no	r0	white	nothispanicorlatino	1280	0	LUAD
TCGA-55-7724	9.5841	8.4947	7.5048	11.0797	1.5869	12.1946	6.1728	76	0.5022	stagei	t2	n0	NA	lungadenocarcinoma-nototherwisespecified(nos)	female	no	r0	white	nothispanicorlatino	705	0	LUAD
TCGA-55-6980	7.6936	9.2862	7.9048	12.1775	6.0705	10.3114	7.4381	NA	0.4959	stagei	t1	n0	m0	lungbronchioloalveolarcarcinomanonmucinous	male	no	r0	white	NA	2109	0	LUAD
TCGA-55-8085	9.4992	9.7224	8.6282	11.8165	5.2203	9.9496	7.3865	64	0.6248	stagei	t1	n0	m0	lungpapillaryadenocarcinoma	male	no	r0	white	nothispanicorlatino	904	0	LUAD
TCGA-67-3770	8.0757	7.8357	6.4008	11.4014	3.2416	12.9501	7.3119	70	0.6326	stagei	t1	n0	m0	lungadenocarcinoma-nototherwisespecified(nos)	female	NA	r0	white	nothispanicorlatino	610	0	LUAD
TCGA-71-6725	8.3507	3.5754	4.5254	12.0388	3.1854	10.9271	7.3259	48	0.8068	stagei	t2	n0	m0	lungpapillaryadenocarcinoma	female	no	NA	asian	nothispanicorlatino	256	0	LUAD
TCGA-MP-A4T6	9.1467	9.2299	8.0427	10.8792	5.5122	10.9034	7.6988	76	0.8047	stageiii	t1	n2	NA	lungadenocarcinoma-nototherwisespecified(nos)	female	no	r0	white	nothispanicorlatino	1790	1	LUAD
TCGA-05-5715	9.1213	6.9854	6.1366	11.3405	3.6583	11.956	7.6558	69	0.6809	stagei	t2	n0	m0	lungadenocarcinomamixedsubtype	female	NA	r0	NA	NA	62	0	LUAD
TCGA-55-A57B	9.0087	7.303	6.4397	11.7013	5.294	10.8121	7.693	80	0.6309	stagei	t1	n0	m0	lungadenocarcinomamixedsubtype	female	no	r0	blackorafricanamerican	nothispanicorlatino	546	0	LUAD
TCGA-69-7764	10.0625	8.2131	8.5396	11.6874	3.2401	10.1518	6.5724	75	0.8079	stagei	t1	n0	m0	lungadenocarcinomamixedsubtype	male	no	NA	white	nothispanicorlatino	414	0	LUAD
TCGA-05-4422	9.446	7.4672	9.7242	11.9379	5.0522	10.5754	7.1052	68	0.7019	stagei	t2	n0	m0	lungadenocarcinomamixedsubtype	male	NA	r0	NA	NA	365	0	LUAD
TCGA-62-A471	7.4207	6.0323	6.5659	12.1404	3.1393	10.0137	7.7122	64	0.7466	stageii	t2	n1	m0	lungadenocarcinoma-nototherwisespecified(nos)	male	no	r0	white	nothispanicorlatino	1246	0	LUAD
TCGA-50-6595	8.8237	7.8731	7.0685	11.7771	4.2445	9.7688	8.0053	74	0.4503	stageiii	t2	n2	m0	lungadenocarcinoma-nototherwisespecified(nos)	female	yes	NA	white	nothispanicorlatino	189	1	LUAD
TCGA-44-2668	8.2295	8.4482	7.853	11.1303	5.0511	12.1424	7.0623	51	0.4297	stagei	t2	n0	m0	lungadenocarcinoma-nototherwisespecified(nos)	male	no	r0	white	nothispanicorlatino	761	1	LUAD
TCGA-4B-A93V	10.0885	5.4535	8.2199	11.2753	3.3421	9.6027	7.1197	52	0.6573	stagei	t1	n0	m0	lungadenocarcinomamixedsubtype	female	yes	r0	blackorafricanamerican	nothispanicorlatino	300	1	LUAD
TCGA-62-A472	9.2229	7.5191	7.1014	11.5297	5.2149	10.8686	6.8919	70	0.7466	stageii	t3	n0	m0	lungadenocarcinoma-nototherwisespecified(nos)	male	no	r0	white	nothispanicorlatino	910	0	LUAD
TCGA-67-3774	10.5172	8.9373	8.0243	12.3062	3.9342	11.5542	7.4853	73	0.6284	stagei	t2	n0	m0	lungadenocarcinoma-nototherwisespecified(nos)	female	NA	NA	white	nothispanicorlatino	385	0	LUAD
TCGA-78-8640	8.8241	7.2547	7.9071	12.5675	3.7117	10.3253	7.9258	59	0.7109	stageii	t1	n1	m0	lungadenocarcinoma-nototherwisespecified(nos)	male	no	r0	NA	NA	7062	0	LUAD
TCGA-83-5908	7.4061	8.1732	7.8945	11.5793	3.795	10.33	8.0395	59	0.4854	stagei	t1	n0	m0	lungadenocarcinoma-nototherwisespecified(nos)	female	no	r0	white	nothispanicorlatino	824	0	LUAD
TCGA-91-6847	12.2366	1.9037	3.269	11.5942	2.5355	10.4638	8.2542	62	0.9191	stagei	t2	n0	NA	lungadenocarcinoma-nototherwisespecified(nos)	female	yes	NA	white	nothispanicorlatino	842	0	LUAD
TCGA-86-8668	8.8917	9.3765	9.1397	12.5017	4.9262	11.4516	7.668	61	0.6406	stagei	t1	n0	m0	lungbronchioloalveolarcarcinomamucinous	female	no	r0	white	nothispanicorlatino	423	0	LUAD
TCGA-49-6744	9.5817	10.4001	9.5317	11.5649	5.6505	11.4158	7.2059	64	0.4123	stageii	t2	n1	NA	lungadenocarcinomamixedsubtype	female	no	r0	white	NA	1683	0	LUAD
TCGA-NJ-A4YF	8.9224	5.6146	6.885	11.1424	2.2157	9.3043	7.1978	50	0.7913	stagei	t1	n0	m0	lungadenocarcinomamixedsubtype	female	no	NA	blackorafricanamerican	nothispanicorlatino	2161	0	LUAD
TCGA-67-3771	10.7957	9.9416	8.8332	11.4178	3.7048	9.954	7.4453	77	0.5991	stagei	t1	n0	m0	lungadenocarcinoma-nototherwisespecified(nos)	female	NA	r0	blackorafricanamerican	nothispanicorlatino	610	0	LUAD
TCGA-62-8397	7.6085	6.5833	7.4554	11.9223	5.3555	11.901	6.8801	70	0.7	stageii	t3	n0	m0	lungadenocarcinomamixedsubtype	female	no	r0	white	nothispanicorlatino	1289	0	LUAD
TCGA-05-4417	9.8441	10.1011	9.0209	11.3769	4.7576	10.6308	7.6836	51	0.5416	stagei	t2	n0	m0	lungadenocarcinomamixedsubtype	female	no	r0	NA	NA	455	0	LUAD
TCGA-75-7027	8.2865	5.8589	6.4361	11.5673	2.3852	9.3054	7.456	NA	0.7591	stagei	t2	n0	m0	lungadenocarcinoma-nototherwisespecified(nos)	male	no	r0	NA	NA	3059	0	LUAD
TCGA-49-4512	7.4552	8.6765	7.1233	11.5659	4.9326	10.8903	7.474	69	0.669	stageiii	t2	n2	NA	lungadenocarcinoma-nototherwisespecified(nos)	female	no	r1	white	nothispanicorlatino	905	1	LUAD
TCGA-44-A47G	8.6429	11.1454	9.4574	11.2743	5.8493	10.7714	7.4205	73	0.3734	stagei	t1	n0	m0	lungadenocarcinoma-nototherwisespecified(nos)	female	no	r0	white	nothispanicorlatino	351	0	LUAD
TCGA-50-8457	12.0039	10.0243	10.6487	11.45	5.8877	11.667	7.9478	63	0.5992	stagei	t1	n0	m0	lungadenocarcinomamixedsubtype	female	no	NA	blackorafricanamerican	nothispanicorlatino	1125	0	LUAD
TCGA-50-5944	9.7291	6.8073	5.6413	12.4223	3.1583	11.9044	7.5184	69	0.7034	stagei	t1	n0	m0	lungacinaradenocarcinoma	female	no	r0	white	NA	1750	0	LUAD
TCGA-55-6986	7.8899	8.4049	7.3881	11.703	4.8177	12.9729	7.1422	NA	0.6777	stagei	t2	n0	m0	lungbronchioloalveolarcarcinomanonmucinous	female	no	NA	white	NA	3261	0	LUAD
TCGA-50-5941	9.0389	10.1155	9.0311	11.6755	5.8987	11.2198	7.4329	55	0.381	stageiii	t2	n2	m0	lungadenocarcinoma-nototherwisespecified(nos)	female	no	NA	white	NA	1474	0	LUAD
TCGA-44-7670	10.0563	7.6622	6.5564	11.6032	2.3274	9.9718	8.1954	47	0.7263	stageii	t1	n1	m0	lungadenocarcinoma-nototherwisespecified(nos)	female	no	NA	white	hispanicorlatino	882	0	LUAD
TCGA-62-8399	10.8424	6.962	6.5866	11.4789	2.8179	9.6872	8.5798	62	0.7107	stageiii	t2	n2	m0	lungpapillaryadenocarcinoma	male	no	r0	white	nothispanicorlatino	2696	0	LUAD
TCGA-49-AARQ	8.6148	9.1451	7.3778	10.8271	5.4081	11.2552	7.0494	41	0.8225	stagei	t2	n0	NA	lungadenocarcinoma-nototherwisespecified(nos)	female	no	r0	blackorafricanamerican	nothispanicorlatino	6732	0	LUAD
TCGA-55-6987	9.4537	9.9259	9.9835	11.4801	6.292	12.0258	7.4225	77	0.3147	stagei	t1	n0	m0	lungadenocarcinoma-nototherwisespecified(nos)	male	no	NA	white	nothispanicorlatino	2137	0	LUAD
TCGA-44-A4SS	9.6099	7.1006	7.8786	12.3784	5.5674	9.989	8.0807	73	0.4406	stagei	t1	n0	m0	lungadenocarcinoma-nototherwisespecified(nos)	male	no	NA	white	nothispanicorlatino	415	0	LUAD
TCGA-97-8179	7.1834	5.1512	5.2502	11.2524	4.3344	11.0857	6.7717	72	0.765	stagei	t1	n0	m0	lungacinaradenocarcinoma	male	no	NA	white	nothispanicorlatino	435	0	LUAD
TCGA-44-8119	8.9482	6.6039	8.2352	11.4901	2.4822	10.0708	7.7838	73	0.5584	stageii	t3	n0	m0	lungadenocarcinoma-nototherwisespecified(nos)	male	no	NA	white	nothispanicorlatino	285	0	LUAD
TCGA-86-8671	8.8763	11.9733	10.3468	11.321	7.5475	11.7684	7.6152	72	0.3802	stageii	t2	n1	m0	lungpapillaryadenocarcinoma	female	no	r0	white	nothispanicorlatino	839	0	LUAD
TCGA-97-7941	8.7684	8.8116	7.6046	11.7411	4.8987	12.1976	6.703	72	0.6706	stagei	t1	n0	NA	lungacinaradenocarcinoma	female	no	r0	white	nothispanicorlatino	484	0	LUAD
TCGA-50-5930	9.9166	10.1621	10.0603	12.8786	2.9336	10.205	7.6549	47	0.5508	stageiii	t2	n2	m0	lungadenocarcinomamixedsubtype	male	yes	NA	white	nothispanicorlatino	282	1	LUAD
TCGA-O1-A52J	9.4062	8.0479	6.8774	11.4115	5.3806	11.565	6.4371	74	0.6489	stagei	t1	n0	NA	lungadenocarcinoma-nototherwisespecified(nos)	female	no	NA	white	nothispanicorlatino	1798	1	LUAD
TCGA-05-4403	8.3163	8.2011	7.581	12.3024	4.3562	11.7566	6.306	76	0.5991	stagei	t2	n0	m0	lungadenocarcinomamixedsubtype	male	NA	r0	NA	NA	578	0	LUAD
TCGA-44-2666	10.1319	5.3879	7.4251	11.5584	3.2242	12.7625	6.7573	43	0.791	stagei	t2	n0	m0	lungadenocarcinoma-nototherwisespecified(nos)	male	no	r0	white	hispanicorlatino	97	1	LUAD
TCGA-97-7937	9.2745	4.8238	5.785	11.6568	3.1966	10.5885	7.1377	65	0.6596	stagei	t2	n0	NA	lungmicropapillaryadenocarcinoma	male	no	NA	white	nothispanicorlatino	564	0	LUAD
TCGA-44-7661	8.9857	8.6285	7.3647	11.6148	5.8014	11.6037	7.6943	69	0.4876	stagei	t2	n0	m0	lungadenocarcinoma-nototherwisespecified(nos)	female	no	NA	white	nothispanicorlatino	557	1	LUAD
TCGA-64-1681	8.6838	9.9967	7.7125	11.7896	5.3958	11.7511	7.8236	61	0.6654	stagei	t1	n0	m0	lungadenocarcinoma-nototherwisespecified(nos)	female	no	r0	white	nothispanicorlatino	1167	1	LUAD
TCGA-MP-A4SW	9.5386	9.0265	9.0098	11.2982	5.0745	12.0101	7.2796	53	0.5685	stageii	t2	n1	m0	lungadenocarcinoma-nototherwisespecified(nos)	male	no	r0	white	NA	1778	1	LUAD
TCGA-55-8207	11.4842	8.8482	6.9166	11.3852	4.4266	11.4842	7.6443	73	0.7034	stagei	t2	n0	NA	lungacinaradenocarcinoma	male	no	r0	white	nothispanicorlatino	977	0	LUAD
TCGA-69-7979	10.9969	3.8417	6.1608	11.4243	3.5157	9.9597	8.4928	71	0.7452	stagei	t2	n0	NA	lungacinaradenocarcinoma	female	no	NA	white	nothispanicorlatino	408	0	LUAD
TCGA-78-7153	10.4567	5.5181	8.0605	11.6887	3.433	10.7439	7.2887	65	0.8237	stagei	t2	n0	m0	lungadenocarcinomamixedsubtype	female	no	r0	white	NA	3635	0	LUAD
TCGA-49-AARE	9.0911	8.8732	8.1281	11.2207	4.4987	10.3569	7.8901	51	0.7406	stagei	t1	n0	NA	lungadenocarcinoma-nototherwisespecified(nos)	female	no	r0	blackorafricanamerican	nothispanicorlatino	1229	1	LUAD
TCGA-91-8499	9.0981	7.6359	7.2324	11.1867	2.7882	10.0003	8.2113	76	0.7542	stagei	t1	n0	NA	lungadenocarcinoma-nototherwisespecified(nos)	female	no	NA	white	nothispanicorlatino	36	0	LUAD
TCGA-L4-A4E5	7.7008	6.036	8.119	11.9096	4.4294	10.2858	7.6494	48	0.6887	stagei	t1	n0	m0	lungadenocarcinoma-nototherwisespecified(nos)	female	no	r0	white	nothispanicorlatino	578	0	LUAD
TCGA-55-8616	10.1885	9.7084	8.0532	11.6239	3.9131	10.3045	8.0537	58	0.7852	stagei	t2	n0	m0	lungadenocarcinoma-nototherwisespecified(nos)	female	NA	r0	white	nothispanicorlatino	48	0	LUAD
TCGA-78-7536	10.2952	5.9639	6.8724	10.8725	2.3431	10.7067	4.3539	69	0.7846	stageiii	t2	n2	m0	lungadenocarcinoma-nototherwisespecified(nos)	male	yes	r0	white	NA	244	1	LUAD
TCGA-38-4631	9.9556	6.8429	7.6158	11.6518	2.699	9.8807	6.5363	72	0.7072	stagei	t2	n0	m0	lungadenocarcinoma-nototherwisespecified(nos)	female	no	r0	white	nothispanicorlatino	354	1	LUAD
TCGA-93-7347	10.1822	11.514	9.7923	11.6221	6.4961	10.8906	7.5536	76	0.4277	stagei	t1	n0	NA	lungadenocarcinomamixedsubtype	female	no	r0	white	nothispanicorlatino	683	0	LUAD
TCGA-95-7947	7.862	8.5777	7.7162	11.7303	4.3888	10.0514	5.1133	67	0.7556	stagei	t1	n0	m0	lungadenocarcinomamixedsubtype	male	no	r0	white	nothispanicorlatino	477	0	LUAD
TCGA-95-8039	8.849	9.4489	7.4889	11.2655	5.831	12.3459	7.5918	72	0.5954	stagei	t1	n0	NA	lungacinaradenocarcinoma	male	no	NA	white	nothispanicorlatino	830	0	LUAD
TCGA-50-5044	7.8343	5.2806	8.246	11.1097	5.0298	10.8255	7.8976	72	0.5726	stageiii	t4	n1	m0	lungadenocarcinoma-nototherwisespecified(nos)	female	yes	NA	white	nothispanicorlatino	624	1	LUAD
TCGA-69-7760	7.7245	3.3742	4.2915	12.4026	0.7001	12.8142	5.8695	73	0.7853	stageii	t3	n0	m0	lungadenocarcinomamixedsubtype	male	no	NA	white	nothispanicorlatino	202	0	LUAD
TCGA-05-4430	9.8028	9.1264	7.9565	12.1844	5.5586	11.3108	8.3685	59	0.4406	stagei	t2	n0	m0	lungadenocarcinomamixedsubtype	female	NA	r0	NA	NA	761	0	LUAD
TCGA-44-A47B	12.5176	6.382	6.7891	11.932	3.9214	11.3387	8.4726	79	0.6985	stagei	t2	n0	m0	lungadenocarcinoma-nototherwisespecified(nos)	male	no	r0	white	nothispanicorlatino	287	0	LUAD
TCGA-86-8279	8.5436	5.2716	6.046	12.6444	5.2023	10.2998	7.6992	46	0.6975	stageii	t2	n1	m0	lungadenocarcinoma-nototherwisespecified(nos)	male	yes	r0	white	nothispanicorlatino	949	0	LUAD
TCGA-95-7562	9.6192	7.1582	6.9539	12.0953	4.7497	11.768	8.0047	71	0.6951	stageii	t2	n1	m0	lungadenocarcinoma-nototherwisespecified(nos)	male	no	NA	blackorafricanamerican	nothispanicorlatino	87	1	LUAD
TCGA-62-A46Y	8.846	7.6402	7.7563	11.0626	6.1376	12.071	7.0963	70	0.6126	stageiii	t2	n2	m0	lungadenocarcinomamixedsubtype	female	yes	r0	white	nothispanicorlatino	414	1	LUAD
TCGA-50-5066	10.2072	10.5475	9.4031	10.5978	5.3231	11.1369	8.0256	72	0.4019	stagei	t2	n0	m0	lungadenocarcinomamixedsubtype	male	no	r0	blackorafricanamerican	nothispanicorlatino	1442	0	LUAD
TCGA-44-6148	10.2053	8.0678	8.5474	11.7725	4.2479	9.3997	7.2383	60	0.7473	stagei	t1	n0	m0	lungmucinousadenocarcinoma	male	no	NA	white	nothispanicorlatino	704	0	LUAD
TCGA-05-4398	8.1462	8.3064	8.2543	11.2919	5.774	10.1451	8.0839	47	0.5172	stageiii	t4	n3	m0	lungadenocarcinomamixedsubtype	female	no	r0	NA	NA	1431	0	LUAD
TCGA-MP-A4TK	8.2508	10.3234	9.4584	11.5043	5.6853	10.6877	7.7413	56	0.5836	stageii	t2	n1	NA	lungadenocarcinoma-nototherwisespecified(nos)	female	no	r0	NA	NA	582	1	LUAD
TCGA-69-7974	9.4655	7.0645	7.351	11.8721	5.2381	12.4568	8.1839	54	0.5606	stageiii	t2	n2	NA	lungadenocarcinomamixedsubtype	female	yes	NA	white	nothispanicorlatino	184	0	LUAD
TCGA-49-6761	8.0969	8.4453	7.6402	11.2698	5.6863	10.5449	8.5365	68	0.6033	stageiii	t1	n2	NA	lungadenocarcinoma-nototherwisespecified(nos)	female	no	r0	white	nothispanicorlatino	354	0	LUAD
TCGA-49-AAR2	9.3082	7.7976	9.6768	10.3418	4.5649	9.3443	7.0663	64	0.5942	stagei	t2	n0	NA	lungacinaradenocarcinoma	male	no	r0	blackorafricanamerican	nothispanicorlatino	2224	0	LUAD
TCGA-38-4628	9.9622	5.9615	5.6116	11.927	4.5376	11.0178	6.6564	65	0.637	stageii	t2	n1	m0	lungadenocarcinoma-nototherwisespecified(nos)	female	no	r0	white	nothispanicorlatino	1492	1	LUAD
TCGA-38-4627	9.5514	8.9113	7.7628	11.5252	5.2785	11.0323	7.6214	64	0.4862	stageii	t1	n1	m0	lungadenocarcinoma-nototherwisespecified(nos)	female	no	r0	white	nothispanicorlatino	1147	1	LUAD
TCGA-64-5815	8.7997	9.2145	8.0857	11.0645	5.6943	10.6357	7.9839	74	0.5551	stageii	t2	n1	m0	lungadenocarcinomamixedsubtype	male	no	r0	white	nothispanicorlatino	866	0	LUAD
TCGA-L9-A8F4	10.0629	10.2138	9.7887	12.3174	5.7863	8.9166	9.3529	64	0.4757	stagei	t2	n0	NA	lungadenocarcinoma-nototherwisespecified(nos)	female	yes	r0	blackorafricanamerican	nothispanicorlatino	476	0	LUAD
TCGA-05-4424	11.2325	7.8078	7.3786	13.6015	3.5044	10.8274	7.6995	70	0.5353	stageii	t3	n0	m0	lungadenocarcinomamixedsubtype	male	yes	r1	NA	NA	913	0	LUAD
TCGA-86-A4P7	9.2774	7.6558	9.0395	11.4614	5.6817	11.9273	7.6558	63	0.5201	stagei	t2	n0	m0	lungadenocarcinoma-nototherwisespecified(nos)	female	no	r0	white	nothispanicorlatino	415	0	LUAD
TCGA-L9-A50W	9.22	7.3055	7.698	11.1772	5.7409	10.5479	7.411	75	0.7251	stageii	t1	n1	NA	lungadenocarcinomamixedsubtype	male	no	r0	blackorafricanamerican	nothispanicorlatino	442	1	LUAD
TCGA-91-6849	11.344	8.1417	9.2485	11.7096	3.1353	11.1578	5.1936	75	0.6688	stageiii	t2	n2	NA	lungadenocarcinoma-nototherwisespecified(nos)	female	NA	NA	blackorafricanamerican	nothispanicorlatino	35	0	LUAD
TCGA-35-4123	8.4223	8.6124	9.5054	10.5509	5.3759	10.8959	8.8298	38	0.5422	stagei	t1	n0	m0	lungadenocarcinoma-nototherwisespecified(nos)	male	NA	r0	white	nothispanicorlatino	182	0	LUAD
TCGA-55-7903	8.6656	6.6674	6.7978	12.5356	4.4022	11.1857	7.7499	64	0.7098	stagei	t1	n0	NA	lungadenocarcinoma-nototherwisespecified(nos)	male	no	r0	white	nothispanicorlatino	567	0	LUAD
TCGA-55-7907	9.5717	10.2954	8.1355	11.1755	3.7559	11.0016	5.0806	77	0.5498	stageii	t2	n1	NA	lungadenocarcinoma-nototherwisespecified(nos)	male	no	r0	white	nothispanicorlatino	343	1	LUAD
TCGA-38-A44F	8.5977	11.0391	9.5655	11.3807	6.1732	10.7791	7.3845	80	0.554	stagei	t2	n0	m0	lungadenocarcinomamixedsubtype	male	no	r0	white	nothispanicorlatino	133	0	LUAD
TCGA-86-7714	9.6804	9.1079	5.5553	11.6196	4.6117	13.0996	5.083	61	0.7124	stageiii	t1	n2	m0	lungadenocarcinomamixedsubtype	female	no	r0	blackorafricanamerican	nothispanicorlatino	625	1	LUAD
TCGA-44-4112	8.1195	7.1696	7.6182	11.8375	3.0407	10.7731	7.7832	60	0.6708	stagei	t2	n0	m0	lungadenocarcinoma-nototherwisespecified(nos)	female	no	r0	white	nothispanicorlatino	808	1	LUAD
TCGA-73-4662	10.5953	10.2253	9.2381	11.92	5.1836	13.0044	7.6775	65	0.6275	stagei	t1	n0	m0	lungadenocarcinoma-nototherwisespecified(nos)	female	no	r0	white	nothispanicorlatino	2515	0	LUAD
TCGA-49-4487	10.0905	11.5005	9.5466	12.0404	5.5189	10.0849	8.2533	72	0.4429	stagei	t1	n0	m0	lungadenocarcinoma-nototherwisespecified(nos)	female	yes	r0	white	nothispanicorlatino	855	1	LUAD
TCGA-99-7458	8.8717	9.5253	8.401	11.7465	6.0134	12.2726	7.0088	74	0.4759	stageiii	t4	n0	m0	lungbronchioloalveolarcarcinomanonmucinous	female	no	r0	white	nothispanicorlatino	747	0	LUAD
TCGA-J2-A4AD	9.1042	4.975	5.5897	12.5626	1.7109	9.0967	7.0679	61	0.8129	stagei	t1	n0	NA	lungadenocarcinoma-nototherwisespecified(nos)	female	no	NA	white	nothispanicorlatino	550	1	LUAD
TCGA-97-7546	12.3387	9.2516	8.4028	11.6564	4.4853	12.5097	7.2903	76	0.6975	stagei	t1	n0	NA	lungacinaradenocarcinoma	female	yes	r0	white	nothispanicorlatino	1285	0	LUAD
TCGA-55-7910	10.8249	5.2138	8.5686	11.0788	2.2338	8.8948	7.1186	50	0.7195	stageii	t2	n0	m0	lungadenocarcinoma-nototherwisespecified(nos)	female	no	r0	blackorafricanamerican	nothispanicorlatino	1040	0	LUAD
TCGA-44-2657	9.8938	10.6167	10.597	11.1844	6.0322	11.9739	7.6702	74	0.4853	stagei	t2	NA	m0	lungadenocarcinoma-nototherwisespecified(nos)	female	no	r0	white	nothispanicorlatino	1351	0	LUAD
TCGA-55-7911	8.7113	7.9317	8.0211	11.0664	4.6677	10.3168	7.6497	70	0.5588	stagei	t1	n0	NA	lungadenocarcinoma-nototherwisespecified(nos)	female	no	r0	white	nothispanicorlatino	537	0	LUAD
TCGA-05-4382	9.6474	7.4995	9.3005	11.9699	4.8494	10.0749	8.6051	68	0.381	stagei	t2	n0	m0	lungadenocarcinomamixedsubtype	male	yes	r0	NA	NA	607	0	LUAD
TCGA-55-6978	9.0553	8.531	8.4539	11.4268	5.0213	10.2819	7.765	NA	0.4128	stageii	t2	n0	NA	lungadenocarcinoma-nototherwisespecified(nos)	male	no	NA	white	nothispanicorlatino	176	1	LUAD
TCGA-49-6743	10.5426	7.2618	7.879	12.7315	2.4829	11.1137	8.1259	81	0.5671	stageiii	t1	n2	NA	lungclearcelladenocarcinoma	female	no	NA	white	NA	1621	0	LUAD
TCGA-78-8648	9.2305	8.4767	10.1781	11.4422	5.337	11.1815	7.4776	58	0.4118	stageii	t3	n0	m0	lungadenocarcinoma-nototherwisespecified(nos)	female	no	r0	NA	NA	1209	1	LUAD
TCGA-62-A46V	7.6966	3.7449	4.7581	11.814	4.5335	9.8642	6.8658	78	0.7545	stagei	t2	n0	m0	lungadenocarcinomamixedsubtype	female	no	r0	white	nothispanicorlatino	2199	0	LUAD
TCGA-93-A4JQ	9.4481	11.0977	9.3333	12.2679	6.3758	10.6481	7.7888	49	0.4322	stagei	t1	n0	NA	lungacinaradenocarcinoma	male	no	NA	white	nothispanicorlatino	526	0	LUAD
TCGA-55-8302	7.8815	8.3243	7.8604	11.3257	4.7682	10.728	8.2762	54	0.6573	stagei	t2	n0	NA	lungadenocarcinoma-nototherwisespecified(nos)	male	no	r0	white	NA	478	0	LUAD
TCGA-55-A4DF	9.1148	9.3332	7.7629	11.7797	4.9141	10.7807	7.2096	88	0.6391	stagei	t1	n0	NA	lungadenocarcinoma-nototherwisespecified(nos)	male	no	r0	white	nothispanicorlatino	614	1	LUAD
TCGA-97-A4M1	9.9979	6.6491	6.3886	11.1483	5.7114	12.4115	7.4412	52	0.7475	stagei	t1	n0	m0	lungadenocarcinomamixedsubtype	female	no	NA	white	nothispanicorlatino	601	0	LUAD
TCGA-50-5068	9.6167	11.59	9.4088	10.2631	6.6652	11.2218	7.4264	59	0.4018	stageii	t2	n1	NA	lungadenocarcinoma-nototherwisespecified(nos)	female	no	NA	white	nothispanicorlatino	1499	1	LUAD
TCGA-97-8175	9.3582	7.4789	6.724	12.5404	6.5549	11.5702	5.0291	55	0.6338	stagei	t2	n0	m0	lungsolidpatternpredominantadenocarcinoma	female	no	NA	white	nothispanicorlatino	551	0	LUAD
TCGA-MP-A4TJ	10.344	10.8708	9.9069	11.1694	5.4599	11.5733	7.9398	62	0.418	stagei	t1	n0	m0	lungsignetringadenocarcinoma	female	no	r0	NA	NA	339	1	LUAD
TCGA-49-4506	7.6637	10.3089	8.5013	11.2136	5.2345	9.9088	5.2783	68	0.6515	stageii	t2	n1	m0	lungadenocarcinoma-nototherwisespecified(nos)	female	yes	r1	white	nothispanicorlatino	999	1	LUAD
TCGA-05-4432	9.9416	8.3063	9.1337	11.7419	4.9117	9.973	8.6518	66	0.6573	stageii	t2	n1	m0	lungadenocarcinomamixedsubtype	male	no	r0	NA	NA	761	0	LUAD
TCGA-95-A4VP	8.6168	9.4689	8.2102	10.9461	4.4727	11.2954	7.9505	66	0.6291	stageiii	t2	n2	m0	lungacinaradenocarcinoma	female	no	NA	white	NA	605	0	LUAD
TCGA-78-8662	6.6854	6.2438	5.1911	12.9756	2.1074	9.1652	7.7197	53	0.8731	stagei	t2	n0	m0	lungadenocarcinoma-nototherwisespecified(nos)	female	no	r0	NA	NA	3361	1	LUAD
TCGA-44-A47A	9.7006	7.8663	7.7268	10.9284	6.4175	11.6166	7.2379	78	0.6494	stagei	t2	n0	NA	lungadenocarcinoma-nototherwisespecified(nos)	female	no	r0	white	nothispanicorlatino	466	0	LUAD
TCGA-97-8177	10.0457	9.0363	8.2359	10.8452	4.6955	12.8773	7.5999	59	0.406	stagei	t2	n0	m0	lungadenocarcinomamixedsubtype	female	no	NA	white	nothispanicorlatino	499	0	LUAD
TCGA-73-7499	10.082	9.8917	9.5698	11.0301	5.5661	10.5159	8.0591	81	0.5676	stagei	t2	n0	m0	lungadenocarcinomamixedsubtype	female	no	r0	white	nothispanicorlatino	1531	1	LUAD
TCGA-38-7271	9.3158	12.3881	11.1746	11.4616	7.1476	11.7911	7.7642	72	0.3431	stagei	t1	n0	m0	lungadenocarcinoma-nototherwisespecified(nos)	female	no	r0	white	nothispanicorlatino	800	1	LUAD
TCGA-55-6984	7.371	7.3141	7.917	12.619	4.2691	9.1514	7.2288	NA	0.7928	stageii	t2	n1	m0	lungadenocarcinoma-nototherwisespecified(nos)	female	no	NA	white	nothispanicorlatino	760	1	LUAD
TCGA-49-AAR0	9.3221	10.159	8.6162	11.1129	5.8222	11.6262	7.7158	57	0.6344	stagei	t1	n0	NA	lungadenocarcinoma-nototherwisespecified(nos)	male	no	r0	blackorafricanamerican	nothispanicorlatino	4765	0	LUAD
TCGA-55-A48X	9.4174	10.503	9.7122	11.5432	6.2691	11.0777	7.7585	63	0.5617	stageii	t1	n1	m0	lungadenocarcinoma-nototherwisespecified(nos)	female	no	r0	white	nothispanicorlatino	689	0	LUAD
TCGA-49-4505	8.366	9.8475	8.38	11.2206	5.8332	11.4306	7.9377	61	0.5801	stageii	t2	n1	m0	lungadenocarcinoma-nototherwisespecified(nos)	female	no	r0	white	nothispanicorlatino	428	1	LUAD
TCGA-55-8614	9.3891	7.3779	7.832	12.2203	3.7626	9.5848	9.0845	76	0.7081	stagei	t2	n0	NA	lungadenocarcinoma-nototherwisespecified(nos)	male	no	r0	white	nothispanicorlatino	536	0	LUAD
TCGA-05-4433	8.9276	8.3032	6.9556	12.4493	4.5189	11.7509	7.1614	82	0.6843	stagei	t2	n0	m0	lungadenocarcinomamixedsubtype	male	NA	r0	NA	NA	730	0	LUAD
TCGA-44-6775	9.0208	7.8933	8.1733	12.0241	4.9675	11.1085	7.4566	72	0.7367	stagei	t2	n0	NA	lungadenocarcinoma-nototherwisespecified(nos)	female	no	NA	white	hispanicorlatino	705	0	LUAD
TCGA-49-6742	10.4209	6.5692	5.3268	12.3441	2.4527	11.4176	6.7992	70	0.7352	stageii	t2	n1	m0	mucinous(colloid)carcinoma	male	no	r0	white	nothispanicorlatino	488	1	LUAD
TCGA-MP-A4TA	8.7263	7.6536	8.0351	12.0826	3.9951	9.1945	7.1618	75	0.5554	stagei	t1	n0	m0	lungadenocarcinoma-nototherwisespecified(nos)	female	no	r0	white	nothispanicorlatino	950	1	LUAD
TCGA-55-8208	9.5465	10.3196	9.8279	11.5875	6.2003	10.9952	6.7516	73	0.3242	stagei	t1	n0	m0	lungadenocarcinoma-nototherwisespecified(nos)	female	no	r0	white	nothispanicorlatino	674	0	LUAD
TCGA-50-5931	6.7676	5.7387	4.8579	11.3872	1.178	8.3239	8.3239	75	0.8271	stagei	t2	n0	m0	lungadenocarcinoma-nototherwisespecified(nos)	female	no	r0	white	nothispanicorlatino	434	1	LUAD
TCGA-MP-A5C7	10.8495	5.78	6.2019	11.9546	3.053	10.137	6.8779	76	0.8071	stagei	t2	n0	m0	lungadenocarcinoma-nototherwisespecified(nos)	female	no	r0	white	nothispanicorlatino	2248	0	LUAD
TCGA-55-6543	10.4977	6.3446	6.6408	11.7417	4.0509	11.5804	7.3846	NA	0.7295	stagei	t1	n0	NA	lungbronchioloalveolarcarcinomamucinous	female	no	NA	white	NA	435	0	LUAD
TCGA-64-5774	6.6602	5.2288	7.5628	11.7554	2.2143	10.2576	8.271	60	0.7704	stagei	t2	n0	m0	lungadenocarcinoma-nototherwisespecified(nos)	male	no	r0	white	nothispanicorlatino	2676	0	LUAD
TCGA-53-A4EZ	8.8521	6.7178	6.4268	10.7733	3.7645	10.6057	8.8335	63	0.7135	stageii	t2	n1	NA	lungacinaradenocarcinoma	male	yes	NA	white	hispanicorlatino	1071	0	LUAD
TCGA-35-5375	8.1442	9.335	8.1955	10.5974	3.8161	7.7863	8.7537	61	0.7519	stageiii	t2	n2	m0	lungadenocarcinoma-nototherwisespecified(nos)	male	NA	r0	white	nothispanicorlatino	264	0	LUAD
TCGA-50-5072	9.1747	7.9495	6.8013	12.3487	2.7099	11.2339	7.1008	74	0.6525	stageiii	t2	n2	m0	lungadenocarcinoma-nototherwisespecified(nos)	male	yes	NA	white	nothispanicorlatino	250	1	LUAD
TCGA-86-8055	8.7076	7.3901	7.8616	12.0496	4.7006	9.6939	7.8313	79	0.4782	stageii	t2	n1	m0	lungadenocarcinoma-nototherwisespecified(nos)	male	no	r0	white	nothispanicorlatino	124	1	LUAD
TCGA-05-4397	11.3892	4.8714	5.6744	12.2407	3.3069	10.2685	7.2632	65	0.7943	stageii	t2	n1	m0	lungadenocarcinomamixedsubtype	male	NA	r0	NA	NA	731	1	LUAD
TCGA-43-2576	11.2186	9.0341	9.3419	12.0053	5.0167	10.0131	8.152	62	0.4527	stageiii	t2	n2	m0	lungsquamouscellcarcinoma-nototherwisespecified(nos)	female	yes	r0	white	nothispanicorlatino	1223	0	LUSC
TCGA-56-A4ZJ	8.7547	8.6004	6.5151	11.5272	5.1987	11.7471	7.4429	75	0.4783	stagei	t1	n0	m0	lungsquamouscellcarcinoma-nototherwisespecified(nos)	female	no	r0	white	nothispanicorlatino	640	0	LUSC
TCGA-43-6143	7.9273	4.0098	6.3839	11.0751	2.2427	9.6503	8.7053	70	0.8458	stagei	t2	n0	m0	lungbasaloidsquamouscellcarcinoma	male	no	NA	white	nothispanicorlatino	699	0	LUSC
TCGA-77-8156	10.1883	9.5089	9.4496	12.2141	5.4333	9.4048	7.3421	60	0.4534	stagei	t2	n0	m0	lungsquamouscellcarcinoma-nototherwisespecified(nos)	male	no	r0	NA	NA	1106	0	LUSC
TCGA-O2-A52Q	8.2746	8.5131	7.983	10.995	5.6478	10.2664	7.2723	44	0.5891	stageiii	t3	n1	NA	lungsquamouscellcarcinoma-nototherwisespecified(nos)	female	no	NA	white	nothispanicorlatino	113	1	LUSC
TCGA-66-2737	9.7414	7.1381	8.2882	11.851	4.2883	8.9717	7.6789	72	0.5191	stageii	t2	n1	m0	lungsquamouscellcarcinoma-nototherwisespecified(nos)	male	NA	r0	NA	NA	61	0	LUSC
TCGA-60-2696	9.0089	8.2062	7.8569	11.1663	4.358	10.7009	6.8004	76	0.6792	stageii	t2	n0	m0	lungsquamouscellcarcinoma-nototherwisespecified(nos)	female	no	NA	blackorafricanamerican	nothispanicorlatino	109	1	LUSC
TCGA-NC-A5HI	10.5388	7.7325	6.6016	10.9769	3.4835	7.0706	7.9851	68	0.7565	stagei	t2	n0	m0	lungsquamouscellcarcinoma-nototherwisespecified(nos)	female	no	r0	white	NA	1743	0	LUSC
TCGA-77-8150	8.3595	8.5516	7.7075	11.0506	4.645	7.8204	6.3998	64	0.7102	stageiii	t3	n1	m0	lungsquamouscellcarcinoma-nototherwisespecified(nos)	male	no	r0	NA	NA	1655	1	LUSC
TCGA-66-2785	8.3615	8.771	9.0562	11.5971	5.3481	10.6359	7.0856	65	0.5422	stagei	t2	n0	m0	lungsquamouscellcarcinoma-nototherwisespecified(nos)	male	NA	r0	NA	NA	60	0	LUSC
TCGA-21-1079	8.4919	4.5376	5.9974	10.971	2.6156	8.389	8.3479	71	0.7281	stageiii	t3	n0	m0	lungsquamouscellcarcinoma-nototherwisespecified(nos)	male	no	r0	white	nothispanicorlatino	965	1	LUSC
TCGA-56-5897	9.2962	10.5964	9.1361	11.1093	4.5391	9.3492	6.748	74	0.3722	stagei	t1	n0	NA	lungsquamouscellcarcinoma-nototherwisespecified(nos)	male	no	NA	white	nothispanicorlatino	378	0	LUSC
TCGA-22-4613	10.6448	9.3553	8.3755	11.4572	3.3917	9.1001	7.4171	73	0.6471	stagei	t1	n0	m0	lungsquamouscellcarcinoma-nototherwisespecified(nos)	female	no	r0	white	NA	358	1	LUSC
TCGA-68-7756	8.2774	6.0242	7.1238	11.6428	4.2514	9.8916	5.9895	84	0.6275	stageiii	t4	n1	NA	lungsquamouscellcarcinoma-nototherwisespecified(nos)	male	yes	NA	white	nothispanicorlatino	202	0	LUSC
TCGA-56-8503	9.6812	9.4493	8.2014	11.4384	5.4422	9.6561	8.1077	76	0.4009	stageii	t3	n0	m0	lungsquamouscellcarcinoma-nototherwisespecified(nos)	female	NA	r0	white	nothispanicorlatino	41	0	LUSC
TCGA-34-5236	9.4205	8.7251	7.4286	11.4205	3.8977	8.8802	6.4917	60	0.5807	stageii	t3	n0	m0	lungsquamouscellcarcinoma-nototherwisespecified(nos)	male	no	NA	white	nothispanicorlatino	276	1	LUSC
TCGA-60-2704	9.4973	9.1172	9.006	11.2897	4.3652	11.4273	7.504	73	0.415	stageii	t2	n1	m0	lungsquamouscellcarcinoma-nototherwisespecified(nos)	male	no	r0	white	nothispanicorlatino	1154	1	LUSC
TCGA-96-8169	8.8345	6.0591	8.1647	11.2798	4.5905	9.4811	8.3785	67	0.643	stagei	t1	n0	m0	lungsquamouscellcarcinoma-nototherwisespecified(nos)	female	no	NA	white	nothispanicorlatino	557	0	LUSC
TCGA-43-2581	10.308	5.6322	8.4214	11.6766	5.8368	12.0892	8.0012	47	0.4379	stageiii	t3	n1	m0	lungsquamouscellcarcinoma-nototherwisespecified(nos)	female	no	r0	white	nothispanicorlatino	1176	0	LUSC
TCGA-60-2703	9.4029	6.2604	6.9248	11.6011	2.5137	9.6226	7.7443	73	0.5999	stageii	t2	n1	m0	lungsquamouscellcarcinoma-nototherwisespecified(nos)	male	no	r0	white	nothispanicorlatino	2945	1	LUSC
TCGA-56-7579	8.9185	7.4975	4.8351	11.7471	4.1454	8.7739	6.4521	61	0.6465	stageiii	t3	n1	m0	lungsquamouscellcarcinoma-nototherwisespecified(nos)	male	yes	r0	white	nothispanicorlatino	951	1	LUSC
TCGA-22-5472	7.8545	6.067	4.57	11.3442	3.7492	11.7057	7.3423	67	0.7454	stagei	t2	n0	m0	lungsquamouscellcarcinoma-nototherwisespecified(nos)	male	no	r0	white	nothispanicorlatino	1975	1	LUSC
TCGA-33-4532	10.6904	4.5041	5.4243	11.2968	1.9606	9.7336	6.485	68	0.836	stagei	t2	n0	m0	lungsquamouscellcarcinoma-nototherwisespecified(nos)	male	no	r0	white	nothispanicorlatino	3924	1	LUSC
TCGA-39-5040	7.6919	7.1201	7.2223	14.3183	2.4603	10.9421	9.387	59	0.8039	stageiii	t2	n2	m0	lungsquamouscellcarcinoma-nototherwisespecified(nos)	male	yes	r0	white	nothispanicorlatino	519	1	LUSC
TCGA-90-A4ED	6.3817	7.9484	9.5483	11.779	2.7573	8.7137	8.2806	69	0.706	stagei	t2	n0	NA	lungsquamouscellcarcinoma-nototherwisespecified(nos)	male	no	NA	white	nothispanicorlatino	615	0	LUSC
TCGA-43-3394	9.3503	7.3315	6.254	11.9392	1.8774	9.7459	7.6274	52	0.8665	stagei	t2	n0	m0	lungsquamouscellcarcinoma-nototherwisespecified(nos)	male	no	r0	blackorafricanamerican	nothispanicorlatino	1190	1	LUSC
TCGA-66-2795	9.9693	8.0337	7.8935	11.4853	2.9854	9.4221	5.9835	68	0.7887	stageiii	t4	n1	m0	lungsquamouscellcarcinoma-nototherwisespecified(nos)	male	NA	r0	NA	NA	122	0	LUSC
TCGA-46-3765	9.7213	8.3119	8.5288	10.8732	3.2466	10.1779	7.8678	59	0.7446	stagei	t1	n0	m0	lungsquamouscellcarcinoma-nototherwisespecified(nos)	female	no	r0	white	nothispanicorlatino	405	0	LUSC
TCGA-39-5030	9.232	12.9592	10.4198	11.4408	6.499	10.5229	8.3765	81	0.4087	stageiii	t2	n2	m0	lungsquamouscellcarcinoma-nototherwisespecified(nos)	female	no	r0	asian	NA	59	1	LUSC
TCGA-77-7142	10.4697	5.6778	5.6191	11.9599	1.8248	10.4802	5.4652	59	0.7986	stagei	t2	n0	m0	lungsquamouscellcarcinoma-nototherwisespecified(nos)	female	no	r0	white	NA	2227	0	LUSC
TCGA-66-2794	9.9652	9.2743	8.7112	12.0449	5.0964	9.0572	6.9336	64	0.7603	stageiii	t4	n2	m0	lungsquamouscellcarcinoma-nototherwisespecified(nos)	male	yes	r0	NA	NA	1645	0	LUSC
TCGA-51-6867	9.6693	8.0697	7.0483	12.4061	3.0663	8.417	7.7553	72	0.7994	stagei	t1	n0	m0	lungsquamouscellcarcinoma-nototherwisespecified(nos)	female	no	r0	white	nothispanicorlatino	1856	1	LUSC
TCGA-22-1005	8.934	11.5713	11.6545	10.8796	6.011	11.2686	7.2375	63	0.3405	stagei	t1	n0	m0	lungsquamouscellcarcinoma-nototherwisespecified(nos)	male	no	r0	white	nothispanicorlatino	1953	1	LUSC
TCGA-21-1071	9.4321	7.9066	5.9931	12.0203	3.2362	9.3993	6.3283	67	0.7243	stagei	t2	n0	m0	lungsquamouscellcarcinoma-nototherwisespecified(nos)	male	no	r0	white	nothispanicorlatino	1426	1	LUSC
TCGA-98-7454	9.2332	9.1898	8.6768	12.0692	4.0556	11.8633	6.4941	73	0.394	stagei	t2	n0	m0	lungsquamouscellcarcinoma-nototherwisespecified(nos)	male	no	r0	white	nothispanicorlatino	652	0	LUSC
TCGA-56-7580	9.7983	6.8507	7.1861	11.1705	2.723	8.5904	6.2791	84	0.666	stagei	t2	n0	m0	lungsquamouscellcarcinoma-nototherwisespecified(nos)	male	no	r0	white	nothispanicorlatino	925	0	LUSC
TCGA-21-5787	6.7512	7.0744	9.1984	11.8366	5.5496	10.5636	8.1001	65	0.614	stageiii	t2	n2	m0	lungsquamouscellcarcinoma-nototherwisespecified(nos)	male	yes	r0	blackorafricanamerican	nothispanicorlatino	329	1	LUSC
TCGA-NC-A5HJ	8.742	8.7765	8.3046	11.5075	4.7072	12.5836	7.4225	59	0.559	stageii	t3	n0	m0	lungsquamouscellcarcinoma-nototherwisespecified(nos)	male	no	r0	white	NA	418	1	LUSC
TCGA-33-A4WN	8.3354	8.4136	8.489	11.9002	3.7442	7.9009	6.8654	60	0.7913	stagei	t2	n0	NA	lungsquamouscellcarcinoma-nototherwisespecified(nos)	male	NA	r0	white	nothispanicorlatino	143	1	LUSC
TCGA-66-2780	7.706	7.5575	8.2405	11.8117	3.7167	9.0832	8.4018	65	0.6836	stagei	t2	n0	m0	lungsquamouscellcarcinoma-nototherwisespecified(nos)	male	NA	r0	NA	NA	366	1	LUSC
TCGA-33-4586	8.8513	4.9596	4.9476	11.8041	2.9149	10.0088	8.9249	57	0.5774	stageiii	t2	n2	m0	lungsquamouscellcarcinoma-nototherwisespecified(nos)	male	yes	NA	white	nothispanicorlatino	428	1	LUSC
TCGA-22-4594	10.905	9.0345	10.703	10.532	4.6918	9.8909	7.7411	60	0.4618	stageiii	t3	n2	m0	lungsquamouscellcarcinoma-nototherwisespecified(nos)	female	NA	r0	NA	NA	1470	1	LUSC
TCGA-22-A5C4	8.9441	5.9976	6.0509	11.9353	2.5974	11.1523	8.6728	70	0.8168	stageii	t2	n0	m0	lungsquamouscellcarcinoma-nototherwisespecified(nos)	male	no	r0	white	nothispanicorlatino	671	0	LUSC
TCGA-NK-A5CR	9.6165	4.4811	6.3393	12.0248	1.585	9.7308	7.1599	77	0.6657	stagei	t2	n0	NA	lungsquamouscellcarcinoma-nototherwisespecified(nos)	male	no	NA	NA	nothispanicorlatino	2542	0	LUSC
TCGA-34-2596	9.5796	9.3233	8.0061	11.6283	4.7402	8.9641	7.6667	70	0.7665	stageii	t2	n1	m0	lungsquamouscellcarcinoma-nototherwisespecified(nos)	male	no	r0	white	nothispanicorlatino	80	1	LUSC
TCGA-22-4595	9.6845	6.604	7.2584	11.3791	3.8869	10.0699	8.9438	57	0.8806	stageiii	t3	n2	NA	lungsquamouscellcarcinoma-nototherwisespecified(nos)	male	yes	r0	white	NA	734	1	LUSC
TCGA-77-8146	8.9573	6.7818	7.0895	12.213	3.5433	10.1291	7.5443	72	0.7019	stagei	t1	n0	m0	lungsquamouscellcarcinoma-nototherwisespecified(nos)	male	no	r0	NA	NA	3189	0	LUSC
TCGA-77-8143	9.9621	6.4696	6.872	11.851	3.53	8.4536	7.2775	76	0.7792	stageiii	t2	n2	m0	lungsquamouscellcarcinoma-nototherwisespecified(nos)	male	yes	r0	NA	NA	803	1	LUSC
TCGA-66-2782	9.0259	8.9446	7.7902	10.627	3.5592	9.1296	7.1676	71	0.5779	stageii	t3	n0	m0	lungsquamouscellcarcinoma-nototherwisespecified(nos)	male	no	r0	NA	NA	365	1	LUSC
TCGA-66-2769	9.8288	13.8868	8.7725	11.1609	6.2784	11.5035	8.0524	75	0.4664	stageiii	t4	n0	m0	lungsquamouscellcarcinoma-nototherwisespecified(nos)	male	NA	r1	NA	NA	215	1	LUSC
TCGA-18-4721	9.3072	9.1657	9.1685	11.2476	3.3783	9.5742	5.6127	74	0.5327	stagei	t1	n0	m0	lungsquamouscellcarcinoma-nototherwisespecified(nos)	male	no	r0	white	nothispanicorlatino	4694	0	LUSC
TCGA-56-7822	8.4999	5.6989	5.3538	11.6121	2.8635	9.5217	7.3704	75	0.5781	stageii	t2	n1	m0	lungsquamouscellcarcinoma-nototherwisespecified(nos)	male	NA	r0	blackorafricanamerican	nothispanicorlatino	532	1	LUSC
TCGA-39-5024	9.2656	9.9545	7.234	11.2398	3.4538	9.8463	5.5309	65	0.4369	stageiii	t2	n2	m0	lungsquamouscellcarcinoma-nototherwisespecified(nos)	female	no	r0	white	nothispanicorlatino	2510	0	LUSC
TCGA-34-8454	8.9981	9.4289	8.5435	11.4003	5.0271	9.687	8.6537	62	0.5035	stageiii	t3	n1	m0	lungsquamouscellcarcinoma-nototherwisespecified(nos)	female	no	r0	white	nothispanicorlatino	1180	0	LUSC
TCGA-56-8626	9.3841	6.5103	5.7767	11.4537	3.874	11.1035	8.2702	59	0.7398	stagei	t1	n0	NA	lungsquamouscellcarcinoma-nototherwisespecified(nos)	male	no	r0	white	nothispanicorlatino	302	1	LUSC
TCGA-43-6770	9.7732	6.2991	6.2503	11.2478	3.5777	9.0109	7.5357	59	0.7717	stagei	t2	n0	NA	lungsquamouscellcarcinoma-nototherwisespecified(nos)	female	no	NA	blackorafricanamerican	nothispanicorlatino	653	0	LUSC
TCGA-39-5037	8.6281	3.6164	3.8659	11.6019	3.7566	9.6969	6.8649	65	0.7058	stageii	t1	n1	m0	lungsquamouscellcarcinoma-nototherwisespecified(nos)	male	no	r0	white	nothispanicorlatino	1690	0	LUSC
TCGA-96-A4JL	10.1289	9.8375	9.0922	11.0442	6.8918	9.0431	8.3803	78	0.4837	stageii	t2	n1	m0	lungsquamouscellcarcinoma-nototherwisespecified(nos)	female	no	r0	asian	nothispanicorlatino	842	0	LUSC
TCGA-77-7140	8.8937	4.4332	5.0562	11.6171	2.2467	7.8353	5.646	69	0.8606	stageii	t2	n1	m0	lungsquamouscellcarcinoma-nototherwisespecified(nos)	female	no	r0	white	NA	632	1	LUSC
TCGA-43-5668	7.1127	11.3518	8.854	12.7618	5.8537	10.8103	9.48	78	0.502	stageii	t1	n1	m0	lungsquamouscellcarcinoma-nototherwisespecified(nos)	male	no	NA	white	nothispanicorlatino	559	1	LUSC
TCGA-85-A4PA	8.6456	12.1957	11.5067	10.1232	8.2918	10.5562	7.8656	61	0.1477	stagei	t2	n0	m0	lungsquamouscellcarcinoma-nototherwisespecified(nos)	male	no	r0	white	nothispanicorlatino	741	0	LUSC
TCGA-94-8490	9.7062	3.4026	5.7112	11.1592	2.9376	8.574	7.399	70	0.8434	stageii	t3	n0	m0	lungsquamouscellcarcinoma-nototherwisespecified(nos)	male	no	r0	white	nothispanicorlatino	153	0	LUSC
TCGA-92-7340	8.6765	9.4576	7.8927	11.3843	3.6306	9.6905	7.3693	45	0.6093	stageii	t2	n1	NA	lungsquamouscellcarcinoma-nototherwisespecified(nos)	female	no	r1	white	nothispanicorlatino	82	0	LUSC
TCGA-63-7020	8.9732	6.1684	7.6377	12.2871	4.0595	8.9037	8.0458	NA	0.6181	stagei	t1	n0	m0	lungsquamouscellcarcinoma-nototherwisespecified(nos)	male	no	r0	NA	NA	2133	0	LUSC
TCGA-66-2753	10.0848	8.8221	7.3913	12.0179	3.9809	10.0365	7.6316	69	0.7495	stagei	t2	n0	m0	lungsquamouscellcarcinoma-nototherwisespecified(nos)	male	NA	r0	NA	NA	31	0	LUSC
TCGA-43-A56U	9.1546	11.5141	11.1912	11.0478	6.1179	9.7146	7.6639	76	0.4289	stagei	t1	n0	NA	lungsquamouscellcarcinoma-nototherwisespecified(nos)	female	no	r0	white	nothispanicorlatino	432	0	LUSC
TCGA-85-8582	9.0779	8.4178	7.7512	12.1757	4.602	8.8277	7.9659	49	0.5901	stagei	t1	n0	m0	lungsquamouscellcarcinoma-nototherwisespecified(nos)	male	no	r0	white	nothispanicorlatino	1160	0	LUSC
TCGA-58-A46J	10.3033	9.481	7.0706	11.8447	3.798	10.2729	6.5982	64	0.7761	stageii	t2	n1	m0	lungsquamouscellcarcinoma-nototherwisespecified(nos)	male	no	r0	white	nothispanicorlatino	2589	0	LUSC
TCGA-85-8052	9.0989	8.4046	6.8762	11.7181	3.9948	9.4521	7.9612	53	0.6469	stageii	t3	n0	m0	lungsquamouscellcarcinoma-nototherwisespecified(nos)	male	no	r0	white	nothispanicorlatino	734	0	LUSC
TCGA-56-7730	8.3986	6.7929	5.3795	11.7769	2.1014	9.4899	8.3401	73	0.9094	stageii	t2	n0	m0	lungsquamouscellcarcinoma-nototherwisespecified(nos)	male	yes	r1	white	nothispanicorlatino	198	1	LUSC
TCGA-90-6837	7.7193	8.1233	8.5086	11.9152	3.2297	9.7605	8.1212	64	0.5552	stageii	t3	n0	NA	lungsquamouscellcarcinoma-nototherwisespecified(nos)	male	no	r0	white	nothispanicorlatino	758	0	LUSC
TCGA-NK-A5CX	7.4918	8.1431	7.5384	11.739	4.2418	8.3279	8.0044	73	0.6126	stageii	t2	n0	NA	lungsquamouscellcarcinoma-nototherwisespecified(nos)	male	no	NA	white	nothispanicorlatino	111	0	LUSC
TCGA-66-2771	8.8858	9.3716	9.2426	10.5871	5.2348	12.131	7.1618	60	0.5801	stageii	t2	n1	m0	lungsquamouscellcarcinoma-nototherwisespecified(nos)	male	no	r0	NA	NA	578	0	LUSC
TCGA-98-A53J	7.9706	6.4043	5.7377	11.6428	2.876	7.7247	4.4122	77	0.6573	stagei	t2	n0	m0	lungsquamouscellcarcinoma-nototherwisespecified(nos)	male	no	r0	white	nothispanicorlatino	630	0	LUSC
TCGA-L3-A4E7	7.522	6.7001	8.0026	11.4026	4.3638	9.9767	7.6565	71	0.7243	stagei	t2	n0	m0	lungsquamouscellcarcinoma-nototherwisespecified(nos)	male	no	r0	white	nothispanicorlatino	392	0	LUSC
TCGA-22-1012	10.1019	9.2937	7.3085	11.6567	4.2753	8.9206	6.3422	80	0.6215	stagei	t2	n0	m0	lungsquamouscellcarcinoma-nototherwisespecified(nos)	female	NA	r0	white	nothispanicorlatino	429	1	LUSC
TCGA-85-A4CL	8.837	10.072	8.4844	12.0756	5.3315	8.1935	6.7691	65	0.6834	stagei	t1	n0	m0	lungsquamouscellcarcinoma-nototherwisespecified(nos)	male	no	r0	white	nothispanicorlatino	921	1	LUSC
TCGA-77-8007	9.1333	6.3167	7.6427	11.3345	4.4084	10.2787	7.9499	68	0.381	stageii	t2	n1	m0	lungsquamouscellcarcinoma-nototherwisespecified(nos)	male	NA	r0	NA	NA	198	1	LUSC
TCGA-56-8309	9.3612	9.2368	9.8505	11.796	6.5364	9.779	8.0104	66	0.4192	stagei	t1	n0	NA	lungsquamouscellcarcinoma-nototherwisespecified(nos)	male	no	r0	white	nothispanicorlatino	428	0	LUSC
TCGA-92-8065	8.4118	6.9024	8.6783	11.4714	4.6073	8.6615	5.3357	74	0.637	stageii	t3	n0	NA	lungsquamouscellcarcinoma-nototherwisespecified(nos)	female	no	NA	white	nothispanicorlatino	70	0	LUSC
TCGA-98-A53D	9.0929	9.5272	8.31	11.017	5.4259	12.5693	7.5982	68	0.4181	stageii	t3	n0	m0	lungsquamouscellcarcinoma-nototherwisespecified(nos)	male	no	r0	white	nothispanicorlatino	645	1	LUSC
TCGA-90-A59Q	8.1033	5.3271	9.4571	11.3143	5.3543	9.4374	7.3494	61	0.4726	stageii	t2	n1	NA	lungsquamouscellcarcinoma-nototherwisespecified(nos)	female	yes	r0	white	nothispanicorlatino	322	1	LUSC
TCGA-39-5021	10.4096	9.111	9.1368	11.8582	4.8534	9.6099	8.0333	70	0.5422	stagei	t2	n0	m0	lungsquamouscellcarcinoma-nototherwisespecified(nos)	male	no	r0	white	nothispanicorlatino	2086	1	LUSC
TCGA-77-A5G7	9.3671	7.6564	7.3237	11.7099	3.3799	8.7037	7.6919	63	0.5903	stagei	t1	n0	m0	lungsquamouscellcarcinoma-nototherwisespecified(nos)	male	no	r0	NA	NA	180	1	LUSC
TCGA-37-A5EN	10.0424	8.8796	7.8614	11.2008	3.4594	7.5336	8.5436	59	0.8846	stageiii	t4	n2	m0	lungsquamouscellcarcinoma-nototherwisespecified(nos)	male	no	NA	white	nothispanicorlatino	660	0	LUSC
TCGA-21-1083	9.4156	6.5542	7.7866	11.2996	3.2165	9.228	7.5938	75	0.7129	stagei	t1	n0	m0	lungsquamouscellcarcinoma-nototherwisespecified(nos)	male	no	r0	white	nothispanicorlatino	1315	1	LUSC
TCGA-39-5027	9.6593	5.2175	4.2037	11.5064	2.1987	9.4708	7.5524	73	0.7369	stagei	t2	n0	m0	lungsquamouscellcarcinoma-nototherwisespecified(nos)	male	no	r0	white	nothispanicorlatino	3108	0	LUSC
TCGA-46-3766	9.5659	10.5508	9.8985	11.3541	5.1501	11.738	7.6278	62	0.3905	stagei	t1	n0	m0	lungsquamouscellcarcinoma-nototherwisespecified(nos)	female	no	r0	white	nothispanicorlatino	370	0	LUSC
TCGA-NC-A5HQ	9.9799	9.2881	8.3483	11.4836	3.7348	8.1659	4.6594	70	0.6728	stageiii	t3	n2	m0	lungsquamouscellcarcinoma-nototherwisespecified(nos)	male	yes	r0	white	NA	448	1	LUSC
TCGA-L3-A524	8.8856	4.894	6.0106	12.163	3.1876	7.744	6.5586	45	0.8973	stageii	t3	n0	m0	lungsquamouscellcarcinoma-nototherwisespecified(nos)	female	no	r0	white	nothispanicorlatino	490	1	LUSC
TCGA-37-4129	7.4216	1.8144	2.7479	11.1558	1.3706	6.6882	7.255	52	0.6465	stagei	t1	n0	m0	lungsquamouscellcarcinoma-nototherwisespecified(nos)	female	no	r0	white	nothispanicorlatino	242	0	LUSC
TCGA-63-A5MN	7.9797	9.4168	10.0982	11.8255	5.5892	10.3018	7.6753	78	0.3216	stageii	t3	n0	m0	lungsquamouscellcarcinoma-nototherwisespecified(nos)	female	yes	r1	NA	NA	345	1	LUSC
TCGA-56-8628	8.4286	9.5208	8.2994	11.1602	5.3207	11.6738	7.8947	78	0.6278	stagei	t1	n0	NA	lungsquamouscellcarcinoma-nototherwisespecified(nos)	male	no	r0	white	nothispanicorlatino	616	0	LUSC
TCGA-77-8008	8.7976	5.9903	8.3921	11.3065	4.8826	9.5111	8.198	68	0.4526	stagei	t2	n0	m0	lungsquamouscellcarcinoma-nototherwisespecified(nos)	male	no	r0	NA	NA	2639	1	LUSC
TCGA-18-3410	9.7989	11.1241	8.4776	11.4398	4.7004	9.532	8.527	81	0.7645	stageii	t3	n0	m0	lungsquamouscellcarcinoma-nototherwisespecified(nos)	male	no	r0	NA	NA	146	1	LUSC
TCGA-77-A5GA	8.241	9.1136	7.2701	11.1491	3.8636	8.9791	6.2966	76	0.6197	stagei	t2	n0	m0	lungsquamouscellcarcinoma-nototherwisespecified(nos)	male	no	r0	NA	NA	1280	0	LUSC
TCGA-NC-A5HE	9.0556	10.2829	9.3358	12.6255	6.2512	9.8772	5.6838	60	0.4126	stageii	t2	n1	m0	lungsquamouscellcarcinoma-nototherwisespecified(nos)	male	yes	r0	white	NA	2336	0	LUSC
TCGA-85-8354	9.51	5.6495	6.4414	11.9878	2.5967	8.2154	6.7984	53	0.911	stagei	t2	n0	m0	lungsquamouscellcarcinoma-nototherwisespecified(nos)	male	no	r0	white	nothispanicorlatino	995	0	LUSC
TCGA-66-2758	10.1457	8.5899	8.3752	12.4026	4.7168	9.253	7.7648	71	0.6709	stagei	t2	n0	m0	lungsquamouscellcarcinoma-nototherwisespecified(nos)	male	no	r0	NA	NA	639	0	LUSC
TCGA-66-2770	8.5672	7.795	7.7861	10.9129	4.1727	9.8958	6.1075	79	0.6844	stagei	t2	n0	m0	lungsquamouscellcarcinoma-nototherwisespecified(nos)	male	NA	r0	NA	NA	700	0	LUSC
TCGA-90-7766	7.4487	7.299	9.6213	11.3566	4.6465	8.8088	4.6747	66	0.73	stagei	t1	n0	NA	lungsquamouscellcarcinoma-nototherwisespecified(nos)	female	no	r0	white	nothispanicorlatino	289	0	LUSC
TCGA-33-AASL	6.9863	5.4515	7.0304	11.3432	4.7188	9.0821	7.0552	57	0.8464	stagei	t1	n0	NA	lungsquamouscellcarcinoma-nototherwisespecified(nos)	female	no	r0	blackorafricanamerican	nothispanicorlatino	826	1	LUSC
TCGA-60-2708	8.5771	6.2404	5.3728	11.2001	3.697	9.1229	8.0122	64	0.7129	stageii	t2	n1	m0	lungsquamouscellcarcinoma-nototherwisespecified(nos)	female	no	r0	white	nothispanicorlatino	2447	0	LUSC
TCGA-J1-A4AH	8.8618	7.9995	8.9979	12.0661	2.7742	8.2658	8.3072	70	0.7741	stageii	t2	n0	NA	lungsquamouscellcarcinoma-nototherwisespecified(nos)	male	no	r0	white	nothispanicorlatino	581	0	LUSC
TCGA-18-3416	8.0643	7.6847	8.5351	11.0743	3.8752	8.9586	6.8914	83	0.6465	stageii	t2	n1	m0	lungsquamouscellcarcinoma-nototherwisespecified(nos)	male	no	r0	NA	NA	973	1	LUSC
TCGA-85-8072	8.9139	7.641	7.4901	12.1697	4.4851	9.7386	6.0797	60	0.7465	stagei	t1	n0	m0	lungsquamouscellcarcinoma-nototherwisespecified(nos)	male	no	r0	white	nothispanicorlatino	932	0	LUSC
TCGA-43-8116	10.156	9.2259	8.6387	11.4084	4.1682	9.5011	8.0437	73	0.6915	stagei	t1	n0	m0	lungsquamouscellcarcinoma-nototherwisespecified(nos)	male	no	NA	white	nothispanicorlatino	358	0	LUSC
TCGA-37-5819	9.0902	9.5026	9.0587	11.6185	4.0726	8.9092	9.1307	64	0.8361	stageiii	t2	n2	m0	lungsquamouscellcarcinoma-nototherwisespecified(nos)	male	NA	r0	white	nothispanicorlatino	103	0	LUSC
TCGA-18-4086	9.7097	9.2971	8.7566	11.3967	3.5475	9.1143	7.224	64	0.6836	stagei	t2	n0	m0	lungsquamouscellcarcinoma-nototherwisespecified(nos)	male	NA	r0	NA	NA	85	1	LUSC
TCGA-66-2793	9.059	4.9208	5.2475	11.1604	1.0198	8.0309	8.4551	68	0.9783	stageiii	t4	n1	m0	lungsquamouscellcarcinoma-nototherwisespecified(nos)	male	NA	r0	NA	NA	306	1	LUSC
TCGA-18-3408	11.1616	6.4724	6.4127	11.1207	1.7539	10.1578	5.5986	77	0.7141	stagei	t2	n0	m0	lungsquamouscellcarcinoma-nototherwisespecified(nos)	female	no	r0	white	nothispanicorlatino	2304	1	LUSC
TCGA-22-4604	9.5283	9.08	7.8583	11.5283	4.5228	9.243	6.2566	73	0.6601	stageii	t2	n1	m0	lungsquamouscellcarcinoma-nototherwisespecified(nos)	male	no	r0	white	NA	399	1	LUSC
TCGA-56-5898	8.7482	7.139	6.4396	11.8473	3.8196	10.9046	7.3275	69	0.7002	stagei	t1	n0	m0	lungsquamouscellcarcinoma-nototherwisespecified(nos)	male	no	r0	white	nothispanicorlatino	555	0	LUSC
TCGA-56-8623	9.1035	7.2529	7.5245	11.5513	5.1702	12.894	7.328	71	0.5632	stagei	t2	n0	NA	lungsquamouscellcarcinoma-nototherwisespecified(nos)	male	no	r0	white	nothispanicorlatino	692	1	LUSC
TCGA-43-8115	10.7794	8.1237	8.966	11.545	5.3764	9.4465	7.6213	72	0.419	stageii	t2	n1	NA	lungsquamouscellcarcinoma-nototherwisespecified(nos)	female	no	r0	white	nothispanicorlatino	407	0	LUSC
TCGA-66-2754	8.6903	4.4226	4.9804	11.4553	1.4944	10.2151	8.0911	66	0.9556	stageiii	t2	n2	m0	lungsquamouscellcarcinoma-nototherwisespecified(nos)	male	NA	r0	NA	NA	61	0	LUSC
TCGA-77-A5GH	11.8213	9.2026	9.1715	11.6318	5.6764	8.85	7.1322	81	0.4658	stagei	t2	n0	m0	lungsquamouscellcarcinoma-nototherwisespecified(nos)	male	no	r0	NA	NA	1182	0	LUSC
TCGA-21-5783	9.2746	5.1634	5.9465	11.4231	4.2652	9.2054	8.7543	76	0.7261	stagei	t2	n0	m0	lungsquamouscellcarcinoma-nototherwisespecified(nos)	male	no	r0	white	nothispanicorlatino	2680	1	LUSC
TCGA-60-2724	8.8128	1.7169	4.3838	10.7268	2.4788	8.9028	6.0233	47	0.7219	stageiii	t3	n1	m0	lungsquamouscellcarcinoma-nototherwisespecified(nos)	male	no	r0	white	nothispanicorlatino	717	0	LUSC
TCGA-63-A5MY	9.8443	3.9842	4.3027	11.5562	0.9461	7.4942	8.21	63	0.8158	stagei	t1	n0	m0	lungsquamouscellcarcinoma-nototherwisespecified(nos)	male	no	r0	NA	NA	1052	0	LUSC
TCGA-66-2757	7.505	6.6977	8.086	11.722	4.0771	9.6939	8.8672	65	0.7913	stagei	t1	n0	m0	lungsquamouscellcarcinoma-nototherwisespecified(nos)	female	yes	r0	NA	NA	1338	1	LUSC
TCGA-56-7223	10.578	0.7192	4.2396	12.1543	1.2158	7.4517	7.3487	66	0.9782	stageiii	t3	n1	NA	lungsquamouscellcarcinoma-nototherwisespecified(nos)	male	no	r0	white	nothispanicorlatino	442	1	LUSC
TCGA-85-A4QR	10.9293	3.8617	3.5863	12.3592	0	6.6926	7.7505	67	0.7913	stagei	t2	n0	m0	lungsquamouscellcarcinoma-nototherwisespecified(nos)	male	no	r0	white	nothispanicorlatino	600	0	LUSC
TCGA-33-4582	8.6889	4.1131	5.4498	11.6361	1.7848	9.1601	8.749	55	0.6796	stagei	t1	n0	m0	lungsquamouscellcarcinoma-nototherwisespecified(nos)	male	yes	r0	white	nothispanicorlatino	3149	1	LUSC
TCGA-43-7657	9.9857	3.8966	6.22	11.9994	3.8947	9.2472	8.205	68	0.7292	stagei	t1	n0	NA	lungsquamouscellcarcinoma-nototherwisespecified(nos)	female	no	NA	white	nothispanicorlatino	236	0	LUSC
TCGA-60-2719	11.3876	6.7021	6.8143	12.2336	2.9589	9.6983	7.8717	83	0.912	stagei	t1	n0	m0	lungsquamouscellcarcinoma-nototherwisespecified(nos)	female	no	r0	white	nothispanicorlatino	1297	0	LUSC
TCGA-43-5670	7.9035	1.0536	3.8211	12.9217	1.4817	7.3776	8.2614	70	0.7508	stageii	t2	n0	m0	lungsquamouscellcarcinoma-nototherwisespecified(nos)	male	no	NA	white	nothispanicorlatino	849	0	LUSC
TCGA-52-7811	8.7382	7.0407	6.2447	11.1873	3.6074	10.3494	7.2994	67	0.4559	stagei	t2	n0	m0	lungsquamouscellcarcinoma-nototherwisespecified(nos)	male	no	r0	white	hispanicorlatino	266	1	LUSC
TCGA-43-7658	10.1917	8.8284	8.4869	11.8636	4.5893	8.4916	9.0222	75	0.8274	stagei	t1	n0	m0	lungsquamouscellcarcinoma-nototherwisespecified(nos)	female	no	NA	white	NA	2378	1	LUSC
TCGA-85-8276	9.9703	9.743	9.498	11.5088	5.4092	9.2354	6.2066	62	0.5013	stageii	t1	n1	m0	lungsquamouscellcarcinoma-nototherwisespecified(nos)	male	no	r0	white	nothispanicorlatino	1050	0	LUSC
TCGA-85-8479	7.073	3.1901	4.6161	11.3089	3.9065	7.2841	7.6283	66	0.7019	stagei	t1	n0	m0	lungpapillarysquamouscellcaricnoma	male	NA	r0	white	nothispanicorlatino	468	0	LUSC
TCGA-85-A512	8.5351	6.9209	6.0156	11.5421	3.313	7.8357	3.9907	46	0.8318	stageii	t1	n1	m0	lungsquamouscellcarcinoma-nototherwisespecified(nos)	male	no	r0	white	nothispanicorlatino	465	0	LUSC
TCGA-34-5241	7.802	9.9438	7.291	11.0901	4.9366	10.2655	7.7636	79	0.5134	stagei	t2	n0	m0	lungsquamouscellcarcinoma-nototherwisespecified(nos)	male	no	NA	white	nothispanicorlatino	515	1	LUSC
TCGA-66-2788	8.8985	8.6065	9.5666	11.3039	3.9446	9.3978	8.0168	56	0.5517	stagei	t2	n0	m0	lungsquamouscellcarcinoma-nototherwisespecified(nos)	male	no	r0	NA	NA	699	0	LUSC
TCGA-94-A5I6	9.0981	5.0692	5.5575	11.9553	4.0951	8.1058	7.9214	62	0.8752	stageii	t3	n0	m0	lungsquamouscellcarcinoma-nototherwisespecified(nos)	male	no	NA	white	nothispanicorlatino	538	0	LUSC
TCGA-60-2715	9.0333	9.9607	8.3432	11.5648	5.6428	11.958	7.8417	51	0.3431	stagei	t1	n0	m0	lungsquamouscellcarcinoma-nototherwisespecified(nos)	male	yes	NA	white	nothispanicorlatino	1075	1	LUSC
TCGA-92-8063	8.7423	7.0055	5.3608	11.6204	2.7218	7.357	8.336	52	0.6465	stageiii	t2	n2	NA	lungsquamouscellcarcinoma-nototherwisespecified(nos)	male	yes	NA	white	nothispanicorlatino	122	0	LUSC
TCGA-58-8390	9.0397	10.4878	5.8292	12.2922	5.0591	9.2072	8.8595	70	0.734	stageii	t2	n0	m0	lungsquamouscellcarcinoma-nototherwisespecified(nos)	male	no	r0	white	nothispanicorlatino	911	0	LUSC
TCGA-34-7107	9.41	6.3262	7.7873	11.6866	2.2749	8.1143	7.1746	70	0.7223	stageii	t2	n0	m0	lungsquamouscellcarcinoma-nototherwisespecified(nos)	male	NA	NA	white	nothispanicorlatino	34	1	LUSC
TCGA-85-7844	8.5415	6.6573	7.7343	11.9354	4.0017	9.7433	8.1208	71	0.6146	stagei	t2	n0	m0	lungsquamouscellcarcinoma-nototherwisespecified(nos)	male	no	r0	white	nothispanicorlatino	911	0	LUSC
TCGA-22-5481	8.6128	8.3257	9.316	10.9788	3.9402	10.3807	8.1839	72	0.7686	stageii	t2	n1	m0	lungsquamouscellcarcinoma-nototherwisespecified(nos)	female	no	r0	white	NA	2409	1	LUSC
TCGA-56-A49D	9.2221	8.3383	7.3139	11.1482	4.1953	11.3574	7.5689	67	0.7062	stageiii	t2	n2	NA	lungsquamouscellcarcinoma-nototherwisespecified(nos)	male	no	r0	white	NA	637	0	LUSC
TCGA-22-5479	9.9344	8.368	7.6139	11.0742	3.578	8.4435	5.3401	64	0.5748	stagei	t2	n0	m0	lungsquamouscellcarcinoma-nototherwisespecified(nos)	male	no	r0	white	NA	2625	1	LUSC
TCGA-22-1011	8.7415	10.3248	10.8214	12.0154	4.4607	9.4136	8.3946	73	0.5828	stagei	t2	n0	m0	lungsquamouscellcarcinoma-nototherwisespecified(nos)	male	no	r0	white	nothispanicorlatino	53	1	LUSC
TCGA-66-2765	8.0266	6.1933	7.7372	10.9901	6.0895	9.9761	6.8272	64	0.6465	stagei	t2	n0	m0	lungsquamouscellcarcinoma-nototherwisespecified(nos)	male	NA	r0	NA	NA	61	0	LUSC
TCGA-39-5028	9.199	8.1902	8.5739	11.0734	3.6464	9.6618	7.7533	75	0.5509	stageiii	t4	n1	m0	lungsquamouscellcarcinoma-nototherwisespecified(nos)	male	no	r0	white	nothispanicorlatino	52	1	LUSC
TCGA-39-5034	10.0056	6.4681	9.0271	10.6984	2.8064	9.7342	7.3316	73	0.6667	stageii	t3	n0	m0	lungsquamouscellcarcinoma-nototherwisespecified(nos)	female	no	r0	white	nothispanicorlatino	1107	1	LUSC
TCGA-96-7544	10.9577	8.1053	7.764	11.5068	3.4113	9.2659	6.4233	83	0.6422	stageii	t2	n1	NA	lungsquamouscellcarcinoma-nototherwisespecified(nos)	male	no	NA	white	nothispanicorlatino	2160	1	LUSC
TCGA-85-A513	8.6931	10.3568	10.3107	11.1419	6.11	11.7402	7.8934	60	0.4337	stagei	t1	NA	m0	lungsquamouscellcarcinoma-nototherwisespecified(nos)	female	no	r0	asian	nothispanicorlatino	910	0	LUSC
TCGA-21-5786	9.3914	8.0347	8.4502	11.5091	3.0715	8.7031	9.0731	64	0.7458	stagei	t2	n0	m0	lungsquamouscellcarcinoma-nototherwisespecified(nos)	male	no	r0	white	nothispanicorlatino	1032	0	LUSC
TCGA-66-2792	9.5575	6.7042	6.302	11.6589	2.7205	8.6293	7.6174	58	0.7887	stageii	t2	n1	m0	lungsquamouscellcarcinoma-nototherwisespecified(nos)	male	no	r0	NA	NA	913	0	LUSC
TCGA-68-A59J	9.0096	7.5287	7.3265	12.3454	4.0046	9.8182	7.97	74	0.7535	stagei	t2	n0	NA	lungsquamouscellcarcinoma-nototherwisespecified(nos)	female	no	r0	white	nothispanicorlatino	448	0	LUSC
TCGA-90-A4EE	9.7921	9.8505	9.2306	11.2482	6.19	10.3382	6.057	53	0.4679	stageii	t2	n1	NA	lungsquamouscellcarcinoma-nototherwisespecified(nos)	male	no	NA	white	nothispanicorlatino	688	0	LUSC
TCGA-46-6025	8.2662	5.2528	6.0106	12.4471	2.7046	8.2862	8.1035	71	0.7932	stageii	t2	n1	m0	lungsquamouscellcarcinoma-nototherwisespecified(nos)	male	no	r0	white	nothispanicorlatino	324	0	LUSC
TCGA-33-4566	5.8245	7.5409	7.1236	12.3189	1.5966	10.572	4.4761	40	0.6537	stagei	t2	n0	m0	lungsquamouscellcarcinoma-nototherwisespecified(nos)	male	NA	r0	white	nothispanicorlatino	5287	1	LUSC
TCGA-21-1075	9.8469	5.3143	4.7928	11.6541	1.6486	9.5496	6.6784	57	0.874	stageii	t2	n1	m0	lungsquamouscellcarcinoma-nototherwisespecified(nos)	male	no	r0	white	nothispanicorlatino	2134	0	LUSC
TCGA-94-8035	9.5671	5.9252	5.9732	12.0725	2.5507	9.2534	8.5192	64	0.5813	stageii	t3	n0	NA	lungsquamouscellcarcinoma-nototherwisespecified(nos)	male	no	r0	white	nothispanicorlatino	122	0	LUSC
TCGA-O2-A5IB	8.9877	4.4263	4.6984	11.6241	1.5179	8.9211	9.3303	71	0.9422	stageiii	t3	n1	NA	lungsquamouscellcarcinoma-nototherwisespecified(nos)	female	no	NA	white	nothispanicorlatino	340	1	LUSC
TCGA-22-1017	9.1294	7.0745	6.7254	11.316	4.5911	12.4233	8.6258	62	0.774	stagei	t1	n0	m0	lungsquamouscellcarcinoma-nototherwisespecified(nos)	male	no	r0	white	nothispanicorlatino	1485	1	LUSC
TCGA-18-4083	10.401	6.0846	8.2874	11.2046	3.0785	9.2614	7.9919	63	0.8171	stageii	t2	n1	m0	lungsquamouscellcarcinoma-nototherwisespecified(nos)	male	no	r0	white	nothispanicorlatino	188	1	LUSC
TCGA-18-5595	8.6317	4.65	4.4434	12.3688	1.4338	8.9986	5.4996	50	0.9493	stagei	t2	n0	m0	lungsquamouscellcarcinoma-nototherwisespecified(nos)	male	NA	r0	NA	NA	827	1	LUSC
TCGA-NC-A5HL	9.2523	10.5122	8.0699	11.709	4.7587	8.6397	6.2486	73	0.7243	stageii	t2	n0	m0	lungsquamouscellcarcinoma-nototherwisespecified(nos)	male	no	r0	white	NA	88	1	LUSC
TCGA-22-4599	10.6079	8.7054	8.3513	11.1023	3.9745	9.6152	6.9725	73	0.6362	stagei	t2	n0	m0	lungsquamouscellcarcinoma-nototherwisespecified(nos)	female	NA	r0	white	NA	1161	1	LUSC
TCGA-43-6647	8.4771	9.4849	8.1997	12.1368	4.7852	10.0849	8.4542	69	0.3975	stageii	t2	n1	NA	lungsquamouscellcarcinoma-nototherwisespecified(nos)	female	no	NA	white	nothispanicorlatino	757	0	LUSC
TCGA-22-4607	7.1934	7.8281	7.7472	10.9059	2.4124	9.0687	8.4675	75	0.7496	stagei	t2	n0	m0	lungsquamouscellcarcinoma-nototherwisespecified(nos)	male	no	r0	white	NA	587	1	LUSC
TCGA-85-A511	9.4444	9.3042	8.819	11.9382	3.6782	8.9351	7.5872	62	0.6176	stageii	t2	n1	m0	lungsquamouscellcarcinoma-nototherwisespecified(nos)	male	no	r0	white	nothispanicorlatino	455	1	LUSC
TCGA-52-7622	9.2327	9.0209	7.9932	11.4384	5.3503	11.7253	6.7775	62	0.5485	stagei	t1	n0	m0	lungsquamouscellcarcinoma-nototherwisespecified(nos)	female	no	r0	white	hispanicorlatino	862	0	LUSC
TCGA-60-2695	8.7027	8.2169	7.9864	11.1555	3.3702	9.614	8.9703	74	0.79	stagei	t2	n0	m0	lungbasaloidsquamouscellcarcinoma	female	no	r0	white	nothispanicorlatino	642	0	LUSC
TCGA-66-2734	8.0782	6.3172	4.6958	11.3466	4.2338	10.1714	8.0073	62	0.5779	stagei	t2	n0	m0	lungsquamouscellcarcinoma-nototherwisespecified(nos)	female	no	r0	NA	NA	1311	0	LUSC
TCGA-98-A539	7.7587	8.5156	6.5471	10.8751	3.6337	9.9384	4.9574	63	0.7466	stageii	t3	n0	m0	lungsquamouscellcarcinoma-nototherwisespecified(nos)	male	no	r0	white	nothispanicorlatino	173	0	LUSC
TCGA-37-3783	8.7374	7.5264	7.8266	10.2267	4.1214	10.3886	5.2857	51	0.5283	stageiii	t3	n2	m0	lungsquamouscellcarcinoma-nototherwisespecified(nos)	male	NA	r0	white	nothispanicorlatino	122	0	LUSC
TCGA-34-5232	8.7175	10.6521	9.8362	11.4238	5.8783	9.0876	7.1714	75	0.4285	stageii	t1	n1	m0	lungsquamouscellcarcinoma-nototherwisespecified(nos)	female	no	NA	blackorafricanamerican	nothispanicorlatino	2471	0	LUSC
TCGA-85-8353	9.3975	8.1514	9.1972	11.8653	4.7319	9.6679	7.4719	72	0.5628	stageiii	t3	n1	m0	lungsquamouscellcarcinoma-nototherwisespecified(nos)	male	no	r0	white	nothispanicorlatino	94	1	LUSC
TCGA-60-2712	9.4378	10.5584	10.1897	11.0037	5.2018	10.636	7.8553	79	0.5043	stageii	t2	n1	m0	lungsquamouscellcarcinoma-nototherwisespecified(nos)	female	no	r0	white	nothispanicorlatino	274	1	LUSC
TCGA-22-5480	10.2414	14.6844	8.4478	11.3803	6.1209	9.4185	8.0917	66	0.716	stagei	t1	n0	m0	lungsquamouscellcarcinoma-nototherwisespecified(nos)	female	no	r0	white	nothispanicorlatino	2170	1	LUSC
TCGA-94-A4VJ	7.7242	4.9285	6.2602	11.831	5.1123	7.613	5.2319	71	0.7581	stagei	t1	n0	m0	lungsquamouscellcarcinoma-nototherwisespecified(nos)	female	no	NA	white	nothispanicorlatino	430	0	LUSC
TCGA-34-5928	9.7096	8.659	6.2274	11.9171	3.2651	9.6754	8.3457	83	0.5653	stageii	t2	n1	m0	lungsquamouscellcarcinoma-nototherwisespecified(nos)	female	no	NA	white	nothispanicorlatino	1196	0	LUSC
TCGA-85-8070	9.7531	5.0928	6.485	11.124	1.17	6.6221	7.1203	71	0.9026	stagei	t2	n0	m0	lungsquamouscellcarcinoma-nototherwisespecified(nos)	male	no	r0	white	nothispanicorlatino	960	0	LUSC
TCGA-63-A5ML	9.1404	6.1726	6.4642	12.1536	2.5812	8.4401	7.4677	68	0.851	stagei	t2	n0	m0	lungsquamouscellcarcinoma-nototherwisespecified(nos)	male	no	r0	NA	NA	1386	0	LUSC
TCGA-60-2726	9.0556	8.3529	7.5502	11.4263	3.9755	7.8481	6.8634	56	0.7913	stageii	t2	n1	m0	lungsquamouscellcarcinoma-nototherwisespecified(nos)	male	no	r0	white	nothispanicorlatino	358	1	LUSC
TCGA-58-8392	8.5888	5.3064	6.4377	11.9731	2.7731	9.662	7.4954	70	0.7913	stagei	t2	n0	m0	lungsquamouscellcarcinoma-nototherwisespecified(nos)	male	no	r0	white	nothispanicorlatino	501	1	LUSC
TCGA-NC-A5HK	6.6314	5.862	6.257	11.7839	2.0158	7.2298	3.5022	58	0.8361	stageii	t3	n0	m0	lungsquamouscellcarcinoma-nototherwisespecified(nos)	female	no	r0	white	NA	128	0	LUSC
TCGA-85-A5B5	9.608	8.3378	5.9774	11.0704	2.1552	7.3932	7.5003	58	0.919	stagei	t1	n0	m0	lungsquamouscellcarcinoma-nototherwisespecified(nos)	male	no	r0	white	nothispanicorlatino	111	0	LUSC
TCGA-85-A4JC	9.1515	9.4994	7.7525	11.8043	3.4921	8.0842	7.5053	84	0.6845	stageii	t2	n0	m0	lungsquamouscellcarcinoma-nototherwisespecified(nos)	male	no	r0	white	nothispanicorlatino	604	1	LUSC
TCGA-85-7697	8.1746	9.0782	8.2774	11.1868	5.5509	9.5574	7.7546	49	0.5804	stageii	t3	n0	m0	lungsquamouscellcarcinoma-nototherwisespecified(nos)	male	no	r0	white	nothispanicorlatino	1063	0	LUSC
TCGA-39-5035	8.7294	8.9329	9.4508	10.8345	4.4883	8.8872	7.7235	72	0.5896	stagei	t1	n0	m0	lungsquamouscellcarcinoma-nototherwisespecified(nos)	female	no	r0	white	nothispanicorlatino	2080	0	LUSC
TCGA-NC-A5HR	9.4218	4.7636	6.1372	11.2364	4.1298	7.5473	6.9839	75	0.7466	stageii	t2	n1	m0	lungbasaloidsquamouscellcarcinoma	female	no	r0	white	NA	1244	0	LUSC
TCGA-22-1000	9.1489	8.005	9.5075	11.3755	5.3417	10.5354	7.6801	76	0.2998	stagei	t2	n0	m0	lungsquamouscellcarcinoma-nototherwisespecified(nos)	male	no	r0	white	nothispanicorlatino	454	1	LUSC
TCGA-34-5240	9.4865	7.5963	6.506	11.6833	1.9657	9.2191	4.4874	73	0.7721	stageii	t2	n1	m0	lungbasaloidsquamouscellcarcinoma	female	no	NA	white	nothispanicorlatino	1541	0	LUSC
TCGA-52-7809	10.242	7.3392	6.4642	10.7803	3.8939	11.1092	7.9171	74	0.6793	stagei	t2	n0	m0	lungbasaloidsquamouscellcarcinoma	male	NA	r0	white	nothispanicorlatino	166	1	LUSC
TCGA-77-8133	9.0757	9.4375	9.4673	12.282	5.9226	8.2284	7.4639	74	0.6246	stageii	t1	n1	m0	lungsquamouscellcarcinoma-nototherwisespecified(nos)	male	no	r0	NA	NA	1640	1	LUSC
TCGA-60-2713	9.3322	7.2151	7.8059	11.2788	4.498	9.8515	8.0603	64	0.7603	stagei	t2	n0	m0	lungsquamouscellcarcinoma-nototherwisespecified(nos)	male	no	r0	white	nothispanicorlatino	1731	0	LUSC
TCGA-90-7964	7.2379	5.9234	5.7491	11.4436	3.5172	9.6432	7.2919	70	0.7288	stagei	t2	n0	NA	lungsquamouscellcarcinoma-nototherwisespecified(nos)	male	no	r0	white	nothispanicorlatino	428	0	LUSC
TCGA-37-A5EM	8.565	7.5741	7.5904	11.8062	5.0483	9.3821	7.6699	49	0.604	stageii	t2	n0	m0	lungsquamouscellcarcinoma-nototherwisespecified(nos)	male	no	NA	white	nothispanicorlatino	867	0	LUSC
TCGA-85-6561	9.4527	8.8978	9.2425	11.5456	4.1235	10.1379	6.7915	66	0.4095	stagei	t2	NA	m0	lungsquamouscellcarcinoma-nototherwisespecified(nos)	male	yes	r0	white	nothispanicorlatino	1224	0	LUSC
TCGA-56-8305	8.8538	7.5747	7.5087	11.2712	2.9428	8.5904	7.4042	72	0.746	stagei	t2	n0	m0	lungsquamouscellcarcinoma-nototherwisespecified(nos)	male	NA	r0	white	nothispanicorlatino	105	0	LUSC
TCGA-43-7656	7.7316	10.1797	9.0278	10.9559	4.6485	8.5784	8.349	71	0.6644	stagei	t1	n0	NA	lungsquamouscellcarcinoma-nototherwisespecified(nos)	male	no	NA	white	nothispanicorlatino	596	0	LUSC
TCGA-39-5039	9.3338	8.4261	7.5588	11.0602	1.8815	12.3124	7.8062	76	0.5831	stageii	t2	n0	m0	lungsquamouscellcarcinoma-nototherwisespecified(nos)	male	no	r0	white	NA	544	1	LUSC
TCGA-63-A5MJ	8.4022	6.6848	6.0357	11.0394	3.6762	8.5911	7.4943	54	0.7913	stageii	t2	n1	m0	lungsquamouscellcarcinoma-nototherwisespecified(nos)	male	no	r0	NA	NA	1824	0	LUSC
TCGA-46-6026	10.975	6.9823	4.8911	11.4056	2.322	8.0608	7.6634	81	0.8758	stageii	t2	n1	m0	lungsquamouscellcarcinoma-nototherwisespecified(nos)	male	yes	r2	white	nothispanicorlatino	423	0	LUSC
TCGA-85-6560	9.5927	7.7504	7.622	11.5485	3.5516	9.1294	8.839	59	0.6656	stageii	t1	n1	m0	lungsquamouscellcarcinoma-nototherwisespecified(nos)	male	no	r0	white	nothispanicorlatino	1259	0	LUSC
TCGA-63-6202	8.1477	8.3858	8.3541	11.9543	6.1259	10.1038	8.0544	NA	0.4318	stageii	t2	n0	m0	lungsquamouscellcarcinoma-nototherwisespecified(nos)	male	no	r0	NA	NA	1602	0	LUSC
TCGA-96-7545	9.4562	9.4348	8.0267	11.676	3.9831	11.893	6.7659	73	0.6006	stagei	t1	n0	NA	lungsquamouscellcarcinoma-nototherwisespecified(nos)	male	no	NA	white	nothispanicorlatino	1736	1	LUSC
TCGA-85-A4CN	8.0105	5.4045	7.827	12.3914	3.7259	8.5505	7.6703	56	0.7019	stageii	t2	n1	m0	lungsquamouscellcarcinoma-nototherwisespecified(nos)	female	yes	r0	white	nothispanicorlatino	1038	0	LUSC
TCGA-68-A59I	9.6116	10.5433	9.5617	11.6725	4.7255	8.9372	7.6582	73	0.6344	stageiii	t3	n1	m0	lungsquamouscellcarcinoma-nototherwisespecified(nos)	female	yes	NA	blackorafricanamerican	nothispanicorlatino	492	0	LUSC
TCGA-85-7950	10.9244	7.5865	7.4038	11.2016	4.6111	8.505	7.9288	46	0.5969	stagei	t2	n0	m0	lungsquamouscellcarcinoma-nototherwisespecified(nos)	male	no	NA	white	nothispanicorlatino	576	0	LUSC
TCGA-85-A50Z	9.5107	6.0998	5.5124	11.3192	3.4923	9.1842	6.5507	57	0.7019	stageii	t2	n0	m0	lungsquamouscellcarcinoma-nototherwisespecified(nos)	male	no	r0	white	nothispanicorlatino	493	0	LUSC
TCGA-77-8145	9.4137	4.8076	7.0817	11.2679	3.1994	8.0869	8.3181	73	0.6368	stageiii	t4	n1	m0	lungsquamouscellcarcinoma-nototherwisespecified(nos)	male	yes	r1	NA	NA	212	1	LUSC
TCGA-43-A474	9.5842	1.1672	3.9084	10.4043	1.6212	6.9091	4.0326	66	0.836	stageii	t2	n0	m0	lungsquamouscellcarcinoma-nototherwisespecified(nos)	male	no	r0	white	nothispanicorlatino	353	0	LUSC
TCGA-56-1622	10.7255	4.1469	5.3616	12.0144	1.374	7.9364	8.2472	58	0.9224	stagei	t2	n0	m0	lungsquamouscellcarcinoma-nototherwisespecified(nos)	male	no	r0	white	nothispanicorlatino	881	1	LUSC
TCGA-77-8140	8.7713	6.5781	6.6735	11.5659	2.46	9.3967	8.7209	66	0.6661	stageii	t2	n1	m0	lungsquamouscellcarcinoma-nototherwisespecified(nos)	female	no	r0	NA	NA	351	1	LUSC
TCGA-66-2783	7.657	8.8795	9.1578	11.2079	4.9683	9.8883	6.7774	67	0.7488	stageiii	t2	n3	m0	lungsquamouscellcarcinoma-nototherwisespecified(nos)	male	yes	r2	NA	NA	759	0	LUSC
TCGA-77-8153	8.3903	6.2032	6.9595	12.0085	2.8451	8.5713	6.992	77	0.7466	stagei	t2	n0	m0	lungsquamouscellcarcinoma-nototherwisespecified(nos)	female	no	r0	NA	NA	1992	0	LUSC
TCGA-43-6771	8.0623	3.9703	6.196	12.4755	3.7494	8.6669	7.6914	85	0.6494	stagei	t2	n0	NA	lungsquamouscellcarcinoma-nototherwisespecified(nos)	male	no	NA	white	NA	166	1	LUSC
TCGA-60-2710	9.6163	8.7833	7.9186	12.104	4.6872	10.7085	7.7455	67	0.7792	stageii	t1	n1	m0	lungsquamouscellcarcinoma-nototherwisespecified(nos)	female	no	NA	white	nothispanicorlatino	2024	0	LUSC
TCGA-NC-A5HG	6.4704	2.537	4.1591	11.6438	1.3792	8.0291	2.8083	59	0.7357	stageiii	t2	n2	m0	lungbasaloidsquamouscellcarcinoma	male	yes	r0	white	NA	1963	0	LUSC
TCGA-66-2787	10.0723	8.0624	8.238	11.809	3.9934	9.2701	8.1804	57	0.6515	stagei	t1	n0	m0	lungsquamouscellcarcinoma-nototherwisespecified(nos)	male	no	r0	NA	NA	1217	0	LUSC
TCGA-66-2789	9.7585	6.7275	7.7565	11.9337	3.0825	10.8796	8.52	73	0.6839	stageiii	t1	n3	m0	lungsquamouscellcarcinoma-nototherwisespecified(nos)	male	NA	r0	NA	NA	123	1	LUSC
TCGA-85-A510	6.1313	9.5603	7.9865	11.0847	3.7776	9.6944	7.155	74	0.6437	stageii	t2	n1	m0	lungsquamouscellcarcinoma-nototherwisespecified(nos)	female	no	r0	white	nothispanicorlatino	482	0	LUSC
TCGA-85-8481	8.7676	6.4751	7.5149	12.7533	2.9213	8.0694	7.3505	70	0.5649	stageii	t3	n0	m0	lungpapillarysquamouscellcaricnoma	male	no	r0	white	nothispanicorlatino	236	1	LUSC
TCGA-77-8154	7.7923	5.7505	5.3395	11.5176	2.5784	8.3601	6.8267	67	0.8077	stagei	t1	n0	m0	lungsquamouscellcarcinoma-nototherwisespecified(nos)	male	no	r0	NA	NA	1841	0	LUSC
TCGA-60-2723	9.6979	6.8403	8.5161	11.2038	3.8025	10.2061	6.8547	74	0.6353	stagei	t2	n0	m0	lungsquamouscellcarcinoma-nototherwisespecified(nos)	female	no	r0	white	nothispanicorlatino	1092	0	LUSC
TCGA-33-4583	7.7799	6.8415	6.5274	10.9013	2.9425	8.5453	3.2627	73	0.7022	stagei	t1	n0	m0	lungsquamouscellcarcinoma-nototherwisespecified(nos)	male	no	r0	white	nothispanicorlatino	4601	1	LUSC
TCGA-77-A5G8	8.5681	7.3121	6.9819	11.414	4.3553	8.202	6.9493	70	0.7019	stageii	t3	n0	m0	lungsquamouscellcarcinoma-nototherwisespecified(nos)	male	NA	r0	NA	NA	1884	0	LUSC
TCGA-85-A4QQ	8.2459	6.0701	4.9767	11.6497	4.3155	6.9053	8.1278	68	0.6573	stagei	t2	n0	m0	lungsquamouscellcarcinoma-nototherwisespecified(nos)	male	no	r0	white	nothispanicorlatino	927	1	LUSC
TCGA-NC-A5HH	9.0671	7.7427	5.8688	11.7747	3.4441	8.3641	7.9263	53	0.8494	stagei	t1	n0	m0	lungbasaloidsquamouscellcarcinoma	male	no	r0	white	NA	37	0	LUSC
TCGA-21-1081	8.7557	2.734	5.7881	11.5462	2.0351	8.2913	8.6123	69	0.6573	stageii	t2	n1	m0	lungsquamouscellcarcinoma-nototherwisespecified(nos)	male	yes	r0	white	nothispanicorlatino	284	1	LUSC
TCGA-77-6842	9.2362	8.1542	8.0612	12.0634	5.6204	9.5049	8.0056	79	0.511	stageii	t2	n1	m0	lungsquamouscellcarcinoma-nototherwisespecified(nos)	male	no	r0	white	NA	899	1	LUSC
TCGA-94-A5I4	9.0111	6.9223	6.4011	11.7492	2.6218	8.6994	7.0525	61	0.8602	stageii	t2	n1	NA	lungsquamouscellcarcinoma-nototherwisespecified(nos)	male	no	NA	white	nothispanicorlatino	491	0	LUSC
TCGA-85-8277	8.6471	7.3549	8.0121	12.3581	3.8067	8.2867	6.4999	70	0.7258	stageiii	t3	n1	m0	lungsquamouscellcarcinoma-nototherwisespecified(nos)	male	no	r0	white	nothispanicorlatino	307	1	LUSC
TCGA-77-7465	9.7073	11.4272	8.3385	11.3679	4.2541	10.4484	4.5547	58	0.6458	stageii	t2	n1	m0	lungsquamouscellcarcinoma-nototherwisespecified(nos)	male	NA	r0	white	NA	990	0	LUSC
TCGA-58-A46K	9.0326	6.8842	7.2228	12.3433	2.7495	7.9482	7.9004	59	0.7737	stageiii	t2	n2	m0	lungbasaloidsquamouscellcarcinoma	male	yes	r0	white	nothispanicorlatino	1045	1	LUSC

## Sheet: Testing dataset
attrib_name	ABCC4	CCL19	CD27	DAG1	FUT7	SLC39A8	ZNF71	years_to_birth	Tumor_purity	pathologic_stage	pathology_T_stage	pathology_N_stage	pathology_M_stage	histological_type	gender	radiation_therapy	residual_tumor	race	ethnicity	overall_survival	status	type
TCGA-05-4384	10.2414	6.6076	6.6806	11.8608	3.6049	11.7043	7.7469	66	0.6937	stageiii	t2	n2	m0	lungadenocarcinomamixedsubtype	male	yes	NA	NA	NA	426	0	LUAD
TCGA-05-4389	9.7954	9.4854	7.9621	11.5368	5.5894	11.6093	8.2272	70	0.6365	stagei	t1	n0	m0	lungadenocarcinomamixedsubtype	male	no	r0	NA	NA	1369	0	LUAD
TCGA-05-4390	11.4066	6.0887	7.658	11.1049	3.4033	11.1207	8.1655	58	0.7245	stagei	t2	n0	m0	lungadenocarcinomamixedsubtype	female	no	r0	NA	NA	1126	0	LUAD
TCGA-05-4396	7.4291	5.8733	6.3018	12.4561	1.7893	9.5911	6.7836	76	0.8575	stageiii	t4	n1	m0	lungadenocarcinomamixedsubtype	male	NA	r0	NA	NA	303	1	LUAD
TCGA-05-4405	9.3004	6.6109	8.2577	11.9557	4.7468	10.9345	8.0411	74	0.592	stagei	t2	n0	m0	lungadenocarcinomamixedsubtype	female	no	r0	NA	NA	610	0	LUAD
TCGA-05-4415	9.1238	2.7608	6.2041	12.3559	2.558	11.2977	7.7792	57	0.8018	stageiii	t4	n2	m0	lungadenocarcinomamixedsubtype	male	no	r0	NA	NA	91	1	LUAD
TCGA-05-4420	10.3964	3.351	7.1043	11.5032	3.3315	9.6012	7.306	41	0.7413	stagei	t2	n0	m0	lungadenocarcinomamixedsubtype	male	no	r0	NA	NA	912	0	LUAD
TCGA-05-4427	7.6054	7.2175	7.082	11.9725	3.3587	9.7091	8.1189	65	0.6325	stageii	t2	n1	m0	lungadenocarcinomamixedsubtype	female	no	r0	NA	NA	791	0	LUAD
TCGA-05-5420	9.4512	11.8159	8.6959	10.0225	6.2202	12.1432	7.3487	67	0.3563	stageiii	t2	n2	m0	lungadenocarcinoma-nototherwisespecified(nos)	male	NA	r0	NA	NA	457	0	LUAD
TCGA-05-5423	9.7339	9.1938	7.8381	10.9947	5.6811	13.1511	7.3863	65	0.645	stageii	t2	n1	m0	lungadenocarcinomamixedsubtype	male	NA	r0	NA	NA	151	0	LUAD
TCGA-05-5425	9.8278	9.6675	8.463	11.8142	4.7014	11.3174	7.2956	68	0.523	stageii	t2	n1	m0	lungadenocarcinomamixedsubtype	male	yes	r0	NA	NA	882	0	LUAD
TCGA-05-5429	7.0496	6.1884	6.8923	12.0849	2.8454	8.2706	6.5635	60	0.7911	stageiii	t3	n2	m0	lungadenocarcinoma-nototherwisespecified(nos)	male	NA	r0	NA	NA	275	1	LUAD
TCGA-38-4625	6.7737	7.9292	7.3296	12.8105	3.5399	11.897	6.9745	66	0.6678	stagei	t2	n0	m0	lungadenocarcinoma-nototherwisespecified(nos)	female	no	r0	white	nothispanicorlatino	2973	0	LUAD
TCGA-38-4630	9.2722	5.7714	6.2726	11.7597	4.5278	8.5415	8.5216	75	0.8498	stagei	t2	n0	m0	lungpapillaryadenocarcinoma	female	no	r1	white	nothispanicorlatino	1073	1	LUAD
TCGA-38-6178	9.1077	8.8469	7.3219	11.5984	3.0037	10.2165	7.7723	70	0.6553	stageiii	t2	n2	NA	lungadenocarcinoma-nototherwisespecified(nos)	female	no	r1	white	nothispanicorlatino	448	0	LUAD
TCGA-44-2656	9.8423	9.0997	9.6243	11.174	4.7588	12.4677	7.1321	59	0.4861	stagei	t2	n0	m0	lungadenocarcinoma-nototherwisespecified(nos)	male	no	NA	white	nothispanicorlatino	1429	0	LUAD
TCGA-44-2659	10.1842	8.7022	9.5706	11.7656	4.0837	12.5024	7.4178	65	0.5517	stageii	t1	n1	m0	lungadenocarcinoma-nototherwisespecified(nos)	female	no	r0	white	nothispanicorlatino	1367	0	LUAD
TCGA-44-2661	10.8144	10.5927	10.0773	10.7726	6.0137	12.5709	7.7005	69	0.4379	stagei	t1	n0	m0	lungadenocarcinoma-nototherwisespecified(nos)	female	no	r0	white	nothispanicorlatino	1159	0	LUAD
TCGA-44-3396	9.2121	9.2822	9.1129	11.4532	5.1538	11.1635	7.8365	74	0.4	stageiii	t2	n2	m0	lungadenocarcinoma-nototherwisespecified(nos)	female	no	r0	white	nothispanicorlatino	1130	0	LUAD
TCGA-44-3398	9.2827	8.2929	8.0012	10.4789	6.3721	12.8948	7.3665	77	0.3905	stagei	t1	n0	m0	lungadenocarcinoma-nototherwisespecified(nos)	female	no	r0	white	nothispanicorlatino	1163	0	LUAD
TCGA-44-3918	8.7042	8.5111	9.6452	10.9365	6.0549	11.3093	7.533	60	0.4777	stagei	t1	n0	m0	lungadenocarcinoma-nototherwisespecified(nos)	female	no	r0	white	nothispanicorlatino	1036	0	LUAD
TCGA-44-3919	9.8036	10.78	9.0282	11.8593	6.2339	11.8971	8.0053	71	0.656	stagei	t1	n0	m0	lungadenocarcinoma-nototherwisespecified(nos)	female	no	r0	white	nothispanicorlatino	1026	1	LUAD
TCGA-44-5643	10.3797	9.1041	7.9836	11.9535	4.6846	8.329	6.6542	53	0.6533	stageiii	t2	n2	m0	lungadenocarcinoma-nototherwisespecified(nos)	male	yes	NA	blackorafricanamerican	nothispanicorlatino	1013	0	LUAD
TCGA-44-5644	9.1788	3.4562	5.9255	11.2847	2.1127	9.3532	6.8503	51	0.8198	stagei	t2	n0	NA	lungadenocarcinoma-nototherwisespecified(nos)	female	no	NA	white	nothispanicorlatino	863	0	LUAD
TCGA-44-5645	10.233	11.5799	8.8553	11.6695	6.398	11.2624	7.1453	61	0.7167	stagei	t1	NA	NA	lungadenocarcinoma-nototherwisespecified(nos)	female	no	NA	blackorafricanamerican	nothispanicorlatino	852	0	LUAD
TCGA-44-6145	8.0363	9.5836	9.3535	11.6799	4.6401	11.1885	7.569	62	0.4508	stagei	t1	n0	m0	lungadenocarcinoma-nototherwisespecified(nos)	female	no	NA	white	nothispanicorlatino	595	0	LUAD
TCGA-44-6146	8.0669	6.0925	5.7769	12.7942	2.5763	11.461	5.8545	64	0.9	stageii	t3	n0	m0	lungmucinousadenocarcinoma	male	no	NA	white	nothispanicorlatino	728	0	LUAD
TCGA-44-6147	9.6545	10.116	9.1232	11.7077	4.3427	10.4556	7.8245	67	0.7875	stagei	t1	NA	m0	lungadenocarcinoma-nototherwisespecified(nos)	female	no	NA	white	nothispanicorlatino	845	0	LUAD
TCGA-44-6776	11.2338	7.3327	6.5012	11.4087	2.8807	12.1291	7.5307	60	0.8193	stagei	t1	n0	NA	lungadenocarcinoma-nototherwisespecified(nos)	female	no	NA	white	NA	2616	0	LUAD
TCGA-44-6779	7.9866	9.0825	8.1912	12.2454	5.1982	11.6001	6.6978	50	0.5646	stageii	t2	n1	NA	lungadenocarcinoma-nototherwisespecified(nos)	female	no	NA	white	NA	500	1	LUAD
TCGA-44-7659	11.0121	9.2081	8.3781	11.1888	4.5875	12.3998	6.6496	70	0.74	stagei	t1	n0	NA	lungadenocarcinoma-nototherwisespecified(nos)	male	no	NA	white	nothispanicorlatino	691	0	LUAD
TCGA-44-7660	8.351	7.2438	7.2044	12.2242	3.7673	9.2366	8.6861	72	0.8281	stagei	t2	n0	NA	lungadenocarcinoma-nototherwisespecified(nos)	male	no	NA	white	nothispanicorlatino	592	0	LUAD
TCGA-44-7662	8.7307	4.6077	7.989	11.8088	3.9128	10.2897	7.6872	61	0.4761	stagei	t2	n0	NA	lungadenocarcinoma-nototherwisespecified(nos)	male	no	NA	white	nothispanicorlatino	218	0	LUAD
TCGA-44-7671	11.2618	6.3571	5.9329	12.1482	2.2526	11.7993	7.3594	64	0.7982	stagei	t2	n0	m0	lungadenocarcinomamixedsubtype	male	no	NA	blackorafricanamerican	nothispanicorlatino	889	0	LUAD
TCGA-44-7672	8.976	10.5085	10.2836	11.5503	6.4036	10.295	7.7322	52	0.4187	stagei	t1	n0	m0	lungadenocarcinoma-nototherwisespecified(nos)	female	no	NA	white	nothispanicorlatino	719	0	LUAD
TCGA-44-8117	9.6143	6.9287	6.5874	12.269	4.13	11.2655	7.8756	54	0.7326	stagei	t2	n0	m0	lungadenocarcinoma-nototherwisespecified(nos)	female	no	NA	white	nothispanicorlatino	385	0	LUAD
TCGA-49-4486	10.1372	6.7014	6.8495	11.4154	2.1127	12.4266	6.8585	72	0.8456	stagei	t1	n0	m0	lungadenocarcinoma-nototherwisespecified(nos)	male	no	r0	white	nothispanicorlatino	2318	1	LUAD
TCGA-49-4488	9.648	9.8859	7.9885	12.1274	4.9902	11.6163	7.6322	74	0.6937	stagei	t1	n0	NA	lungadenocarcinoma-nototherwisespecified(nos)	female	no	r0	white	nothispanicorlatino	869	1	LUAD
TCGA-49-4501	10.6304	10.3877	8.6936	11.54	4.8778	11.5668	8.0012	67	0.5801	stagei	t2	n0	m0	lungadenocarcinoma-nototherwisespecified(nos)	female	no	r0	white	nothispanicorlatino	1421	1	LUAD
TCGA-49-4507	6.133	7.7674	8.8562	11.6297	5.499	10.9537	7.0303	73	0.616	stageiii	t3	n1	m0	lungadenocarcinoma-nototherwisespecified(nos)	female	yes	r0	white	nothispanicorlatino	268	1	LUAD
TCGA-49-4510	10.7713	4.9095	8.6332	12.1921	3.862	11.5607	8.1147	51	0.7697	stageii	t2	n1	m0	lungadenocarcinoma-nototherwisespecified(nos)	female	yes	r0	blackorafricanamerican	nothispanicorlatino	896	1	LUAD
TCGA-49-4514	9.4021	9.011	8.4768	11.1559	5.4285	10.2802	6.8164	79	0.6207	stagei	t1	n0	m0	lungpapillaryadenocarcinoma	female	no	r0	white	NA	1700	0	LUAD
TCGA-49-6745	9.6044	8.9234	7.849	11.8378	3.7317	11.5068	7.3194	82	0.5477	stageiii	t2	n2	m0	lungadenocarcinoma-nototherwisespecified(nos)	male	no	NA	white	NA	522	0	LUAD
TCGA-49-6767	8.9463	6.6497	7.2164	12.4411	3.9671	9.8407	7.7848	46	0.614	stageii	t3	n0	NA	lungadenocarcinoma-nototherwisespecified(nos)	female	NA	r0	white	NA	677	0	LUAD
TCGA-49-AAQV	8.6111	9.8071	8.3627	11.1226	5.3226	10.7653	7.1166	63	0.5552	stageii	t1	n1	NA	lungadenocarcinomamixedsubtype	female	no	r0	blackorafricanamerican	nothispanicorlatino	677	1	LUAD
TCGA-49-AAR4	8.0611	10.6709	9.8258	11.1502	5.3021	10.1295	8.3306	51	0.5243	stageiii	t2	n2	NA	lungadenocarcinoma-nototherwisespecified(nos)	male	yes	r0	blackorafricanamerican	nothispanicorlatino	879	1	LUAD
TCGA-49-AAR9	5.2888	3.7432	6.2404	13.2474	3.2111	10.167	8.6952	61	0.7622	stageii	t3	n0	NA	lungadenocarcinoma-nototherwisespecified(nos)	male	no	r0	blackorafricanamerican	nothispanicorlatino	260	1	LUAD
TCGA-49-AARO	8.4693	10.1847	8.5258	11.9422	6.3747	10.2974	7.1639	39	0.5745	stagei	t1	n0	NA	lungpapillaryadenocarcinoma	female	yes	r0	blackorafricanamerican	nothispanicorlatino	3759	0	LUAD
TCGA-49-AARR	9.1688	8.8904	8.3642	11.5834	5.6179	11.7208	7.1324	68	0.6664	stagei	t1	n0	NA	lungadenocarcinoma-nototherwisespecified(nos)	male	no	r0	blackorafricanamerican	nothispanicorlatino	4992	0	LUAD
TCGA-50-5049	9.8673	11.5632	10.6191	10.8492	6.5102	10.6116	8.5716	70	0.44	stagei	t2	n0	m0	lungadenocarcinoma-nototherwisespecified(nos)	male	yes	NA	white	nothispanicorlatino	3094	0	LUAD
TCGA-50-5051	9.4553	6.0288	7.5909	11.9314	3.4685	9.6291	6.4681	42	0.7233	stageiii	t2	n2	m0	lungadenocarcinoma-nototherwisespecified(nos)	female	yes	r0	white	nothispanicorlatino	478	1	LUAD
TCGA-50-5055	9.6498	13.0523	10.9771	11.1165	7.3812	11.057	8.046	79	0.2992	stageii	t1	n1	m0	lungadenocarcinomamixedsubtype	female	no	r0	white	nothispanicorlatino	1830	1	LUAD
TCGA-50-5932	9.2024	6.0039	6.3418	11.7141	3.0843	11.3187	7.039	75	0.8322	stageii	t2	n1	m0	lungadenocarcinoma-nototherwisespecified(nos)	male	no	NA	white	nothispanicorlatino	1235	1	LUAD
TCGA-50-5933	7.9088	4.7286	6.4771	11.7804	4.6061	10.6105	8.289	72	0.4379	stageiii	t4	n2	m0	lungadenocarcinoma-nototherwisespecified(nos)	male	yes	NA	white	nothispanicorlatino	2393	1	LUAD
TCGA-50-5935	11.5949	10.0451	8.1318	11.4212	5.037	11.766	7.0803	86	0.7367	stagei	t1	n0	m0	lungadenocarcinoma-nototherwisespecified(nos)	female	yes	NA	white	nothispanicorlatino	653	1	LUAD
TCGA-50-5936	9.6892	8.2003	7.5136	11.9059	3.869	9.8326	7.9375	58	0.6819	stageiii	t2	n2	m0	mucinous(colloid)carcinoma	male	no	NA	white	nothispanicorlatino	257	1	LUAD
TCGA-50-5939	8.9943	9.0752	8.9586	11.938	3.6588	11.5795	7.7024	85	0.5016	stagei	t2	n0	m0	lungadenocarcinomamixedsubtype	male	no	NA	white	nothispanicorlatino	460	1	LUAD
TCGA-50-5942	11.7979	7.7321	8.545	11.7322	4.0674	12.6098	6.3269	67	0.7653	stagei	t1	n0	m0	lungadenocarcinoma-nototherwisespecified(nos)	female	yes	r0	white	nothispanicorlatino	1847	0	LUAD
TCGA-50-5946	10.4812	2.076	6.0851	12.8494	2.3241	8.7157	7.7475	62	0.7409	stagei	t1	n0	NA	lungadenocarcinomamixedsubtype	male	no	NA	white	NA	1617	0	LUAD
TCGA-50-6590	9.374	8.9842	9.0956	12.0209	5.5823	10.6929	8.8598	72	0.4514	stagei	t2	n0	m0	lungadenocarcinoma-nototherwisespecified(nos)	female	no	NA	white	nothispanicorlatino	1288	1	LUAD
TCGA-50-6593	10.0852	8.8703	7.322	12.0878	5.5733	11.4477	7.5018	49	0.5698	stageiii	t1	n2	m0	lungadenocarcinomamixedsubtype	female	yes	r0	white	nothispanicorlatino	336	1	LUAD
TCGA-50-6594	6.9071	2.5679	5.1497	10.2929	3.3351	12.1331	6.5539	79	0.7413	stageiii	t3	n2	m0	lungadenocarcinoma-nototherwisespecified(nos)	female	no	NA	blackorafricanamerican	nothispanicorlatino	370	1	LUAD
TCGA-50-6597	9.9453	12.2029	9.5756	11.9648	5.309	11.9627	6.3419	79	0.6542	stagei	t2	n0	m0	lungadenocarcinoma-nototherwisespecified(nos)	female	no	r0	white	nothispanicorlatino	1268	1	LUAD
TCGA-50-7109	10.6676	7.8933	8.3401	11.4609	4.271	9.5109	7.9044	60	0.64	stagei	t1	n0	m0	lungadenocarcinoma-nototherwisespecified(nos)	male	no	NA	white	nothispanicorlatino	308	1	LUAD
TCGA-50-8459	9.1059	10.0262	9.2679	11.8262	5.39	8.8165	7.9164	68	0.5505	stageii	t3	n0	m0	mucinous(colloid)carcinoma	male	no	NA	white	nothispanicorlatino	1119	0	LUAD
TCGA-50-8460	8.838	10.1316	9.7208	11.8406	5.9347	11.3485	7.7956	74	0.5551	stagei	t1	n0	m0	lungpapillaryadenocarcinoma	male	yes	r0	white	nothispanicorlatino	829	0	LUAD
TCGA-53-7626	10.7368	9.8947	9.248	11.4038	6.1425	12.3272	8.1532	76	0.5549	stageii	t1	n1	m0	lungadenocarcinoma-nototherwisespecified(nos)	female	no	r0	white	nothispanicorlatino	929	1	LUAD
TCGA-53-7813	11.3676	5.8717	8.9909	10.4845	2.0297	9.6112	7.268	51	0.5043	stageiii	t4	n0	m0	lungbronchioloalveolarcarcinomanonmucinous	female	no	NA	white	nothispanicorlatino	424	0	LUAD
TCGA-55-1595	10.3169	8.1981	8.4842	12.0472	3.3403	10.3879	7.9643	NA	0.5594	stagei	t1	n0	m0	lungclearcelladenocarcinoma	female	no	NA	asian	nothispanicorlatino	1479	0	LUAD
TCGA-55-1596	10.0717	7.8537	7.4204	12.008	3.0188	9.6304	7.202	55	0.7913	stageii	t2	n1	m0	lungadenocarcinoma-nototherwisespecified(nos)	male	no	r0	asian	nothispanicorlatino	2065	0	LUAD
TCGA-55-6642	10.6673	6.6241	10.6194	11.9445	3.098	10.2998	7.5325	63	0.5125	stagei	t2	n0	NA	lungadenocarcinoma-nototherwisespecified(nos)	male	no	r0	white	NA	2449	0	LUAD
TCGA-55-6712	8.1824	10.8533	9.1359	11.6992	5.0509	11.0195	6.473	NA	0.4532	stageii	t2	n1	NA	lungadenocarcinoma-nototherwisespecified(nos)	male	no	r1	white	NA	171	1	LUAD
TCGA-55-6971	9.7346	9.2409	9.9146	12.1067	5.802	12.029	7.8602	59	0.381	stagei	t2	n0	NA	lungadenocarcinoma-nototherwisespecified(nos)	female	no	r0	white	NA	1400	0	LUAD
TCGA-55-6975	8.0546	7.8808	8.2885	11.9451	3.6707	9.9206	7.5604	NA	0.5991	stageii	t2	n1	m0	lungadenocarcinomamixedsubtype	male	no	NA	white	nothispanicorlatino	118	1	LUAD
TCGA-55-6981	9.0232	6.9923	6.5604	12.1531	4.4162	11.5483	7.7187	53	0.5575	stageiii	t1	n2	m0	lungadenocarcinoma-nototherwisespecified(nos)	female	yes	r0	white	nothispanicorlatino	1379	1	LUAD
TCGA-55-6983	8.8726	10.8267	9.2042	11.4908	5.5965	10.8017	7.9797	NA	0.5446	stageii	t2	n1	m0	mucinous(colloid)carcinoma	male	no	r0	white	nothispanicorlatino	2823	0	LUAD
TCGA-55-6985	9.284	9.1802	8.6334	11.3654	5.4736	10.8002	7.9412	58	0.5233	stagei	t2	n0	NA	lungadenocarcinoma-nototherwisespecified(nos)	female	no	r0	white	NA	1233	0	LUAD
TCGA-55-7283	11.5141	7.3119	6.2791	12.138	4.614	13.2985	7.4045	76	0.7103	stageiii	t3	n2	NA	lungbronchioloalveolarcarcinomanonmucinous	female	no	NA	white	nothispanicorlatino	609	0	LUAD
TCGA-55-7284	8.5387	8.0154	6.8498	12.2353	3.8982	12.2295	6.2735	74	0.6025	stageii	t3	n0	NA	lungbronchioloalveolarcarcinomanonmucinous	male	no	r0	white	nothispanicorlatino	243	1	LUAD
TCGA-55-7574	9.8296	10.8168	9.6575	11.5393	5.3444	11.8403	7.8381	64	0.3431	stagei	t2	n0	m0	lungadenocarcinoma-nototherwisespecified(nos)	female	yes	r1	white	nothispanicorlatino	995	1	LUAD
TCGA-55-7576	8.4938	8.5719	7.535	12.055	4.7727	10.5062	8.2688	54	0.6489	stagei	t2	n0	m0	lungadenocarcinoma-nototherwisespecified(nos)	male	no	r0	blackorafricanamerican	nothispanicorlatino	670	0	LUAD
TCGA-55-7725	9.9006	9.068	7.3816	10.9883	2.7917	12.3912	5.9026	68	0.6887	stagei	t1	n0	NA	lungadenocarcinoma-nototherwisespecified(nos)	female	no	r0	white	nothispanicorlatino	442	0	LUAD
TCGA-55-7726	8.7197	7.0576	6.3251	11.9325	3.6428	9.4369	6.7832	72	0.5615	stagei	t1	n0	NA	lungadenocarcinoma-nototherwisespecified(nos)	female	no	r0	white	nothispanicorlatino	652	0	LUAD
TCGA-55-7727	10.6071	8.6174	7.413	11.0037	2.8918	11.9989	6.3201	70	0.6357	stageiii	t1	n2	NA	lungadenocarcinoma-nototherwisespecified(nos)	male	no	r0	white	nothispanicorlatino	119	0	LUAD
TCGA-55-7728	7.062	9.7723	8.938	11.1461	6.8137	10.1828	6.7155	64	0.539	stagei	t2	n0	NA	mucinous(colloid)carcinoma	female	no	r0	white	nothispanicorlatino	704	0	LUAD
TCGA-55-7913	8.8894	2.4832	6.4161	11.7266	3.885	11.517	8.3493	61	0.5537	stagei	t1	n0	NA	lungadenocarcinoma-nototherwisespecified(nos)	female	no	r0	blackorafricanamerican	nothispanicorlatino	561	1	LUAD
TCGA-55-7994	9.5195	8.8713	8.306	12.059	4.5736	11.5738	7.2482	81	0.6245	stageii	t3	n0	NA	lungadenocarcinoma-nototherwisespecified(nos)	male	no	r0	white	nothispanicorlatino	603	0	LUAD
TCGA-55-8087	11.5649	5.6298	5.8148	11.6213	4.6396	9.9991	7.7148	59	0.8572	stagei	t2	n0	NA	lungadenocarcinoma-nototherwisespecified(nos)	female	no	r0	white	nothispanicorlatino	462	0	LUAD
TCGA-55-8089	8.6772	10.4523	8.7438	11.6259	6.4606	11.4019	7.5102	56	0.3411	stagei	t1	n0	m0	lungadenocarcinoma-nototherwisespecified(nos)	male	no	r0	white	nothispanicorlatino	702	1	LUAD
TCGA-55-8090	8.4691	7.3375	7.0133	11.1952	5.1865	11.9057	7.8639	80	0.7223	stagei	t1	n0	m0	lungadenocarcinoma-nototherwisespecified(nos)	male	no	r0	white	nothispanicorlatino	598	1	LUAD
TCGA-55-8091	9.2407	7.8207	7.4938	11.5604	6.3803	10.4143	7.8062	74	0.6776	stagei	t2	n0	NA	lungadenocarcinoma-nototherwisespecified(nos)	male	no	r0	white	nothispanicorlatino	600	0	LUAD
TCGA-55-8092	8.6851	8.6867	10.7737	11.6554	4.6546	10.3098	7.7118	75	0.5233	stageii	t3	n0	NA	lungadenocarcinoma-nototherwisespecified(nos)	male	no	r0	white	nothispanicorlatino	154	1	LUAD
TCGA-55-8097	11.978	9.1361	7.9034	11.8679	4.8665	11.0832	7.7002	60	0.7493	stagei	t1	n0	NA	lungadenocarcinoma-nototherwisespecified(nos)	female	no	r0	white	nothispanicorlatino	476	0	LUAD
TCGA-55-8203	8.7767	9.4324	9.6238	11.5988	5.3051	10.8504	7.626	69	0.5405	stagei	t1	n0	m0	lungadenocarcinoma-nototherwisespecified(nos)	female	no	r0	white	nothispanicorlatino	547	0	LUAD
TCGA-55-8204	9.1348	8.2662	8.6405	11.2805	4.3599	9.0292	7.4139	87	0.5852	stagei	t2	n0	NA	lungadenocarcinoma-nototherwisespecified(nos)	female	no	r0	white	nothispanicorlatino	515	0	LUAD
TCGA-55-8205	9.3239	8.6199	7.81	11.8309	5.5052	10.9874	7.4928	76	0.381	stageii	t2	n0	m0	lungadenocarcinoma-nototherwisespecified(nos)	female	no	r0	white	nothispanicorlatino	599	0	LUAD
TCGA-55-8206	11.368	8.2197	8.5421	11.0858	6.0346	11.9258	7.2967	56	0.5991	stagei	t1	n0	m0	lungadenocarcinoma-nototherwisespecified(nos)	male	no	r0	white	nothispanicorlatino	888	0	LUAD
TCGA-55-8301	8.4182	11.2497	10.6468	11.5896	6.2176	10.3201	7.761	58	0.381	stagei	t2	n0	NA	lungadenocarcinoma-nototherwisespecified(nos)	male	no	r0	white	nothispanicorlatino	534	0	LUAD
TCGA-55-8505	9.8842	7.5348	7.7412	13.0522	3.0543	9.2919	6.8859	62	0.6573	stageiii	t1	n2	NA	lungadenocarcinoma-nototherwisespecified(nos)	male	no	r0	white	nothispanicorlatino	440	0	LUAD
TCGA-55-8507	10.4443	6.6903	6.0026	11.9292	3.4771	11.4407	8.3497	53	0.7466	stagei	t1	n0	NA	lungadenocarcinoma-nototherwisespecified(nos)	male	no	r0	white	nothispanicorlatino	418	0	LUAD
TCGA-55-8508	10.3627	8.6107	10.6071	11.5107	3.859	9.3285	8.2023	60	0.6026	stageii	t2	n1	NA	mucinous(colloid)carcinoma	female	no	r0	blackorafricanamerican	nothispanicorlatino	617	0	LUAD
TCGA-55-8511	8.6732	10.2717	9.3708	12.195	5.5693	10.5613	7.308	73	0.4895	stagei	t2	n0	NA	lungadenocarcinoma-nototherwisespecified(nos)	female	no	r0	white	nothispanicorlatino	552	0	LUAD
TCGA-55-8513	8.5098	8.8806	8.0617	11.9391	5.4439	12.8319	6.8392	77	0.5425	stageii	t3	n0	NA	mucinous(colloid)carcinoma	female	no	r0	white	nothispanicorlatino	791	0	LUAD
TCGA-55-8514	9.0709	8.1607	6.9393	11.54	4.6364	11.8229	6.7648	70	0.6573	stagei	t2	n0	NA	lungadenocarcinoma-nototherwisespecified(nos)	female	no	r0	blackorafricanamerican	nothispanicorlatino	520	0	LUAD
TCGA-55-8619	8.3793	9.4231	9.2078	11.7684	5.2853	12.2641	6.9664	72	0.4228	stageii	t3	n0	NA	mucinous(colloid)carcinoma	female	no	r0	white	nothispanicorlatino	416	0	LUAD
TCGA-55-8621	9.4054	9.0032	9.177	11.5706	4.9325	12.3341	7.6574	75	0.5738	stagei	t1	n0	NA	lungadenocarcinoma-nototherwisespecified(nos)	female	no	r0	white	nothispanicorlatino	515	0	LUAD
TCGA-55-A48Y	7.5259	8.2556	8.0421	12.3355	4.0207	9.7075	6.8185	69	0.6527	stageii	t2	n0	m0	lungadenocarcinoma-nototherwisespecified(nos)	male	no	r0	white	nothispanicorlatino	630	0	LUAD
TCGA-55-A490	9.0853	6.3608	8.0735	12.4529	4.6894	10.1598	8.864	78	0.6244	stageii	t2	n0	NA	lungadenocarcinoma-nototherwisespecified(nos)	male	no	r0	white	nothispanicorlatino	99	1	LUAD
TCGA-55-A492	10.4183	8.5564	7.9443	10.8143	4.2144	11.5699	6.429	70	0.8321	stagei	t1	n0	NA	lungadenocarcinoma-nototherwisespecified(nos)	female	no	r0	white	nothispanicorlatino	596	0	LUAD
TCGA-55-A494	12.6867	0	3.2715	11.545	2.4028	9.4409	7.5692	61	0.9135	stagei	t2	n0	NA	lungadenocarcinoma-nototherwisespecified(nos)	female	no	r0	white	nothispanicorlatino	481	0	LUAD
TCGA-55-A4DG	10.0868	8.9957	8.6758	11.2302	4.3523	11.6373	7.1902	71	0.7232	stagei	t1	n0	NA	lungadenocarcinoma-nototherwisespecified(nos)	male	no	r0	white	nothispanicorlatino	608	0	LUAD
TCGA-62-8394	10.8121	8.2427	6.8215	11.5708	4.412	10.749	7.9687	65	0.7622	stageiii	t4	n2	m0	lungadenocarcinomamixedsubtype	female	no	r0	white	nothispanicorlatino	139	1	LUAD
TCGA-62-8395	9.7038	7.5262	7.3665	11.2515	4.4337	10.758	7.1477	80	0.7146	stageii	t3	n0	m0	lungadenocarcinomamixedsubtype	female	no	r0	white	nothispanicorlatino	1216	0	LUAD
TCGA-62-8398	8.5179	7.6568	7.0564	11.7179	4.2078	9.7906	7.2645	55	0.6917	stageiii	t2	n2	m0	lungadenocarcinomamixedsubtype	male	no	r0	white	nothispanicorlatino	444	1	LUAD
TCGA-62-8402	10.0542	10.1461	7.4277	11.2225	5.342	9.8621	7.9646	73	0.7091	stageiii	t2	n2	m0	lungadenocarcinomamixedsubtype	female	no	r0	white	nothispanicorlatino	1498	1	LUAD
TCGA-62-A46O	9.0544	2.4487	6.2677	12.1123	1.6914	10.8046	6.792	65	0.9357	stagei	t2	n0	m0	lungadenocarcinoma-nototherwisespecified(nos)	female	no	r0	white	nothispanicorlatino	1454	1	LUAD
TCGA-62-A46P	10.0565	5.5504	6.8364	10.923	3.6803	10.371	6.949	65	0.8488	stagei	t2	n0	m0	lungadenocarcinomamixedsubtype	male	no	r0	white	nothispanicorlatino	594	1	LUAD
TCGA-62-A46R	10.6819	9.2533	8.0247	11.3047	4.6517	12.9374	6.8771	54	0.6292	stagei	t2	n0	m0	lungadenocarcinomamixedsubtype	female	no	r0	white	nothispanicorlatino	1725	1	LUAD
TCGA-62-A46U	10.2673	7.12	7.5864	11.5285	7.5648	10.9423	7.4935	71	0.5078	stageii	t2	n1	m0	lungadenocarcinomamixedsubtype	female	no	r0	white	nothispanicorlatino	2067	0	LUAD
TCGA-64-1676	8.0497	7.0813	7.4352	10.3846	6.0761	10.8834	7.4158	58	0.4716	stagei	t1	n0	m0	lungadenocarcinoma-nototherwisespecified(nos)	male	no	r0	white	nothispanicorlatino	1728	0	LUAD
TCGA-64-1677	9.6531	9.5849	8.8098	11.8184	4.2928	10.3415	8.0057	77	0.7791	stageiii	t2	n2	m0	lungadenocarcinoma-nototherwisespecified(nos)	female	no	r0	white	nothispanicorlatino	628	1	LUAD
TCGA-64-5775	9.1311	7.0329	4.8688	10.7227	3.1454	9.0156	6.8821	71	0.6923	stageiii	t4	n0	m0	lungadenocarcinoma-nototherwisespecified(nos)	male	no	r0	white	nothispanicorlatino	62	1	LUAD
TCGA-64-5778	9.7506	10.9556	9.946	11.2385	5.805	10.384	8.2531	60	0.58	stagei	t2	n0	m0	lungbronchioloalveolarcarcinomanonmucinous	male	no	r0	white	nothispanicorlatino	1305	0	LUAD
TCGA-64-5779	9.5392	8.8937	9.8643	11.2422	3.3924	9.6285	8.1752	61	0.6064	stageiii	t2	n2	m0	lungacinaradenocarcinoma	male	yes	r0	white	nothispanicorlatino	864	0	LUAD
TCGA-64-5781	7.8691	7.2912	8.9249	11.5366	5.1951	12.0813	7.7875	55	0.5576	stagei	t2	n0	m0	lungadenocarcinomamixedsubtype	female	no	r0	white	nothispanicorlatino	1559	0	LUAD
TCGA-67-3772	10.4184	10.4511	9.0515	10.868	4.0608	12.0365	7.5921	82	0.5707	stagei	t2	n0	m0	lungadenocarcinoma-nototherwisespecified(nos)	female	NA	NA	white	nothispanicorlatino	573	0	LUAD
TCGA-67-3773	9.7312	8.436	8.0885	10.929	4.8221	13.5174	7.2487	84	0.6599	stagei	t2	n0	m0	lungadenocarcinoma-nototherwisespecified(nos)	female	NA	r0	white	nothispanicorlatino	427	0	LUAD
TCGA-67-6215	10.4153	4.4743	5.6714	12.3134	4.3058	12.1419	7.2428	52	0.7878	stagei	t2	n0	m0	lungadenocarcinoma-nototherwisespecified(nos)	female	no	r0	white	nothispanicorlatino	174	0	LUAD
TCGA-69-7761	8.6948	8.2104	9.9524	13.1121	4.7396	9.5715	6.7015	84	0.4103	stagei	t2	n0	NA	lungacinaradenocarcinoma	male	no	NA	white	nothispanicorlatino	186	0	LUAD
TCGA-69-7763	9.0256	8.3281	8.0664	11.8077	3.2134	11.4789	8.0316	69	0.6144	stagei	t1	n0	m0	lungadenocarcinomamixedsubtype	male	no	NA	white	nothispanicorlatino	690	0	LUAD
TCGA-69-7978	9.1315	8.7427	9.5917	11.5136	6.4954	10.6826	7.7222	59	0.3778	stageii	t2	n1	NA	lungadenocarcinomamixedsubtype	male	no	NA	white	nothispanicorlatino	134	0	LUAD
TCGA-69-8253	9.7105	7.9163	8.091	11.4829	3.8417	11.1934	7.9333	59	0.758	stageii	t1	n1	NA	lungadenocarcinomamixedsubtype	female	no	NA	blackorafricanamerican	nothispanicorlatino	426	0	LUAD
TCGA-69-8255	8.3257	7.6107	8.3965	11.5833	3.949	10.1253	6.8281	71	0.6203	stagei	t1	n0	m0	lungsolidpatternpredominantadenocarcinoma	male	no	NA	white	hispanicorlatino	129	0	LUAD
TCGA-69-8453	8.8669	10.8725	7.882	11.9784	5.2309	12.1149	7.056	77	0.4925	stageii	t3	n0	NA	mucinous(colloid)carcinoma	male	no	NA	white	nothispanicorlatino	813	0	LUAD
TCGA-69-A59K	9.7922	7.5823	9.3237	11.856	3.8695	10.6034	8.2074	60	0.6573	stageii	t3	n0	m0	lungadenocarcinomamixedsubtype	female	no	NA	blackorafricanamerican	nothispanicorlatino	591	0	LUAD
TCGA-71-8520	9.6182	6.1635	5.8383	11.6271	4.9606	10.7736	7.3797	60	0.6788	stagei	t2	n0	m0	lungadenocarcinoma-nototherwisespecified(nos)	female	yes	r0	asian	nothispanicorlatino	210	1	LUAD
TCGA-73-4658	8.77	8.6283	8.2541	11.8895	4.3522	11.4899	7.6732	80	0.5334	stagei	t2	n0	m0	lungadenocarcinoma-nototherwisespecified(nos)	female	no	r0	white	nothispanicorlatino	1600	1	LUAD
TCGA-73-4659	8.9946	5.6484	6.4576	11.5514	2.8624	12.5284	7.6987	66	0.6262	stageiii	t2	n2	m0	lungadenocarcinoma-nototherwisespecified(nos)	male	no	r0	white	nothispanicorlatino	711	1	LUAD
TCGA-73-4668	9.4786	6.9965	7.8264	11.8522	3.3509	10.0944	7.5505	66	0.6655	stageii	t2	n1	m0	lungmicropapillaryadenocarcinoma	female	no	r0	americanindianoralaskanative	nothispanicorlatino	467	0	LUAD
TCGA-73-4675	8.0478	6.9027	7.243	11.5766	4.6146	8.2682	5.819	59	0.7027	stageiii	t3	n1	m0	lungadenocarcinoma-nototherwisespecified(nos)	male	no	NA	white	nothispanicorlatino	922	1	LUAD
TCGA-73-4676	9.3173	5.8179	4.9537	11.5046	2.9746	11.3655	7.9478	45	0.7337	stageii	t2	n1	m0	lungadenocarcinoma-nototherwisespecified(nos)	male	yes	r0	white	nothispanicorlatino	281	1	LUAD
TCGA-73-7498	10.0287	8.9628	8.5676	11.7408	4.6182	11.3392	7.4836	58	0.7355	stagei	t1	n0	m0	lungbronchioloalveolarcarcinomanonmucinous	female	no	r0	white	nothispanicorlatino	1189	0	LUAD
TCGA-75-5125	7.47	8.5417	7.8497	12.2593	5.3732	10.6434	6.9802	NA	0.5325	stageii	t2	n1	m0	lungadenocarcinoma-nototherwisespecified(nos)	male	no	r0	NA	NA	2027	1	LUAD
TCGA-75-5146	10.9888	9.1852	9.0288	10.8311	4.4988	10.7081	7.5499	NA	0.6906	stagei	t2	n0	m0	lungadenocarcinoma-nototherwisespecified(nos)	male	no	r0	NA	NA	2368	0	LUAD
TCGA-75-5147	8.0137	10.2458	8.9297	11.1776	4.9104	9.2379	7.784	NA	0.6223	stagei	t2	n0	m0	lungadenocarcinoma-nototherwisespecified(nos)	female	no	r0	NA	NA	1333	0	LUAD
TCGA-75-6212	9.0716	8.6802	8.8798	11.3617	5.3609	12.5024	6.956	NA	0.5599	stageii	t2	n1	m0	lungmicropapillaryadenocarcinoma	female	no	r0	NA	NA	1516	1	LUAD
TCGA-75-6214	6.8015	1.6443	5.4629	11.276	2.7592	8.1438	8.2498	NA	0.7191	stageiii	t2	n2	m0	lungadenocarcinoma-nototherwisespecified(nos)	female	no	r0	NA	NA	1115	1	LUAD
TCGA-78-7146	7.6758	6.2875	5.1775	12.234	3.3789	9.695	7.4149	71	0.7694	stageiii	t2	n2	m0	lungadenocarcinomamixedsubtype	female	no	r0	white	NA	173	1	LUAD
TCGA-78-7147	8.4956	8.2471	6.8988	11.8246	4.5539	9.9015	8.0049	67	0.7508	stageii	t2	n1	m0	lungadenocarcinoma-nototherwisespecified(nos)	female	no	r0	white	NA	586	1	LUAD
TCGA-78-7148	9.4928	8.1573	7.2702	11.6953	4.0342	10.9596	7.7068	71	0.7169	stageii	t2	n1	m0	lungadenocarcinomamixedsubtype	male	no	r0	white	NA	626	1	LUAD
TCGA-78-7150	10.4277	4.7139	5.3816	12.3033	2.1059	9.4496	5.05	59	0.749	stageii	t2	n1	m0	lungadenocarcinoma-nototherwisespecified(nos)	male	no	r0	white	NA	666	1	LUAD
TCGA-78-7152	8.4745	9.8959	8.6457	11.6923	5.5365	10.9758	7.2774	65	0.6844	stagei	t2	n0	m0	lungadenocarcinomamixedsubtype	male	no	r0	white	NA	1215	1	LUAD
TCGA-78-7155	9.9343	2.7628	5.6275	13.7357	1.9611	9.4466	8.4794	68	0.8811	stagei	t2	n0	m0	lungadenocarcinoma-nototherwisespecified(nos)	male	NA	r0	white	NA	1171	1	LUAD
TCGA-78-7159	9.4527	7.9912	8.2694	11.0585	3.8218	10.3042	7.7651	60	0.5643	stagei	t1	NA	m0	lungadenocarcinomamixedsubtype	female	no	r0	white	NA	1974	0	LUAD
TCGA-78-7161	10.9338	4.4314	6.4795	11.5721	2.7822	9.7991	7.3294	69	0.8637	stageii	t3	n0	m0	lungadenocarcinomamixedsubtype	female	no	r1	white	NA	291	1	LUAD
TCGA-78-7166	8.0422	9.4541	7.9443	11.6024	3.7531	8.8108	7.7482	84	0.7045	stageii	t2	n1	m0	lungadenocarcinoma-nototherwisespecified(nos)	male	yes	r0	white	NA	258	1	LUAD
TCGA-78-7220	9.854	5.8867	5.7588	12.3215	2.6745	9.5236	6.8424	53	0.7356	stageiii	t2	n2	m0	lungadenocarcinomamixedsubtype	female	yes	r0	white	NA	807	1	LUAD
TCGA-78-7540	7.5437	6.1815	6.3444	12.6111	3.45	10.874	6.121	66	0.7557	stagei	t2	n0	m0	lungbronchioloalveolarcarcinomamucinous	female	no	r0	white	NA	1197	1	LUAD
TCGA-78-8655	7.1261	8.4897	7.45	11.6976	5.3278	10.8814	8.2823	77	0.6573	stagei	t1	n0	m0	lungadenocarcinomamixedsubtype	female	no	r0	NA	NA	2360	0	LUAD
TCGA-78-8660	9.8596	9.4093	8.6013	11.3467	6.1542	11.6303	7.8831	69	0.5202	stageii	t2	n1	m0	lungadenocarcinoma-nototherwisespecified(nos)	male	yes	r0	NA	NA	321	1	LUAD
TCGA-80-5608	10.9201	7.308	6.8645	11.3985	3.0785	10.9463	7.8032	NA	0.6345	stagei	t1	n0	m0	lungadenocarcinoma-nototherwisespecified(nos)	female	no	r0	NA	NA	2832	0	LUAD
TCGA-80-5611	9.5446	7.3846	7.3433	12.0923	5.9274	11.7438	8.2596	NA	0.6307	stagei	t2	n0	m0	lungsolidpatternpredominantadenocarcinoma	male	no	r0	NA	NA	2595	0	LUAD
TCGA-86-6562	10.1541	8.0714	7.4518	11.4602	3.9007	10.9927	7.6389	52	0.6059	stageii	t2	n1	m0	lungadenocarcinoma-nototherwisespecified(nos)	male	no	r0	white	nothispanicorlatino	376	1	LUAD
TCGA-86-6851	9.078	10.3632	10.271	11.59	6.6601	9.6762	7.7532	73	0.4502	stageii	t1	n1	m0	lungadenocarcinomamixedsubtype	female	no	NA	white	nothispanicorlatino	179	0	LUAD
TCGA-86-7713	11.4713	6.2022	6.4925	12.1587	3.3783	9.9792	7.7141	70	0.7792	stageii	t2	n0	m0	lungadenocarcinoma-nototherwisespecified(nos)	male	no	r0	white	nothispanicorlatino	1157	0	LUAD
TCGA-86-7953	9.2034	7.3967	7.2612	11.1575	5.3728	11.6712	7.7828	69	0.546	stagei	t1	n0	m0	lungadenocarcinoma-nototherwisespecified(nos)	female	no	NA	white	nothispanicorlatino	997	0	LUAD
TCGA-86-7955	10.4108	5.0147	5.8135	12.3745	1.5734	10.0114	7.0481	62	0.869	stagei	t2	n0	m0	lungadenocarcinoma-nototherwisespecified(nos)	male	yes	NA	white	nothispanicorlatino	1072	0	LUAD
TCGA-86-8054	10.071	4.6232	5.5159	10.9163	1.9538	10.9185	8.2733	61	0.8646	stageii	t2	n1	m0	lungacinaradenocarcinoma	male	no	r0	white	nothispanicorlatino	1148	0	LUAD
TCGA-86-8056	9.8132	8.5567	6.9652	12.1233	4.3784	11.2776	7.6303	63	0.6817	stageiii	t4	n0	m0	lungadenocarcinomamixedsubtype	female	NA	r0	white	nothispanicorlatino	139	0	LUAD
TCGA-86-8073	9.3426	7.0249	6.2635	11.7329	4.1294	11.9725	7.9205	58	0.6105	stagei	t2	n0	m0	lungbronchioloalveolarcarcinomanonmucinous	male	no	r0	white	nothispanicorlatino	740	0	LUAD
TCGA-86-8076	9.4275	10.3833	10.1704	11.4948	6.3819	11.1042	7.6452	42	0.45	stagei	t1	n0	m0	lungpapillaryadenocarcinoma	male	no	r0	white	nothispanicorlatino	993	0	LUAD
TCGA-86-8278	9.5434	5.5513	7.6972	11.3223	4.6944	11.9848	6.7032	63	0.6614	stageii	t2	n1	m0	lungadenocarcinoma-nototherwisespecified(nos)	female	no	r0	white	nothispanicorlatino	944	0	LUAD
TCGA-86-8358	8.7259	6.3322	7.4349	11.5167	1.6966	9.0842	8.1772	44	0.8081	stagei	t2	n0	m0	lungadenocarcinoma-nototherwisespecified(nos)	male	no	r0	white	nothispanicorlatino	653	0	LUAD
TCGA-86-8359	8.5863	6.2076	8.614	11.2696	4.7887	10.7139	7.4839	52	0.6717	stageiii	t3	n2	m0	lungadenocarcinoma-nototherwisespecified(nos)	male	NA	r0	white	nothispanicorlatino	444	1	LUAD
TCGA-86-8669	10.6543	8.2543	8.7778	11.2543	4.9679	10.7392	7.1384	64	0.6974	stagei	t1	n0	m0	lungadenocarcinoma-nototherwisespecified(nos)	male	no	r0	white	nothispanicorlatino	938	0	LUAD
TCGA-86-8673	5.5286	5.9404	7.8547	11.796	4.8315	9.9519	7.8945	61	0.7244	stagei	t2	n0	m0	lungbronchioloalveolarcarcinomanonmucinous	male	no	r0	white	nothispanicorlatino	862	0	LUAD
TCGA-86-8674	8.7365	5.5048	5.6876	11.8957	2.5991	8.9268	8.2182	50	0.6611	stageii	t2	n1	m0	lungpapillaryadenocarcinoma	male	no	r0	white	nothispanicorlatino	806	0	LUAD
TCGA-86-A4D0	9.1217	5.4835	6.2203	10.8851	3.6028	9.3833	7.5335	48	0.8313	stageii	t2	n0	m0	lungadenocarcinoma-nototherwisespecified(nos)	male	no	r0	white	nothispanicorlatino	116	1	LUAD
TCGA-91-6829	9.6636	3.8503	5.7834	12.5856	2.7396	9.2148	6.2054	78	0.6335	stagei	t2	n0	NA	lungbronchioloalveolarcarcinomanonmucinous	male	no	r0	white	nothispanicorlatino	1258	1	LUAD
TCGA-91-6830	9.6107	8.2965	7.1959	12.4232	2.4848	11.7167	6.44	65	0.5314	stageii	t1	n1	NA	lungadenocarcinoma-nototherwisespecified(nos)	female	no	NA	white	nothispanicorlatino	60	0	LUAD
TCGA-91-6831	9.538	3.2463	8.0642	10.7112	3.5613	10.5363	7.9313	66	0.656	stagei	t2	n0	NA	lungadenocarcinoma-nototherwisespecified(nos)	male	no	NA	white	nothispanicorlatino	310	0	LUAD
TCGA-91-6835	10.304	11.8418	9.4564	11.8352	5.674	11.7031	7.9301	81	0.3848	stagei	t1	n0	m0	lungadenocarcinoma-nototherwisespecified(nos)	female	no	r0	white	nothispanicorlatino	79	0	LUAD
TCGA-91-6836	10.1059	4.7563	6.733	11.7653	2.819	10.987	7.5582	52	0.7982	stagei	t2	n0	NA	lungadenocarcinoma-nototherwisespecified(nos)	female	no	NA	white	nothispanicorlatino	417	0	LUAD
TCGA-91-6840	10.0001	9.3555	8.1724	12.7592	4.6207	9.6052	8.1405	59	0.7434	stagei	t1	n0	m0	lungadenocarcinoma-nototherwisespecified(nos)	female	no	r0	white	nothispanicorlatino	372	0	LUAD
TCGA-91-6848	9.6781	8.8053	7.7103	11.0134	5.4724	10.6698	7.7282	59	0.4348	stageiii	t2	n2	NA	lungadenocarcinoma-nototherwisespecified(nos)	male	no	NA	white	nothispanicorlatino	224	0	LUAD
TCGA-91-8496	10.5056	7.9133	6.3553	10.7593	4.7389	12.8075	7.7202	63	0.7913	stagei	t2	NA	NA	lungbronchioloalveolarcarcinomanonmucinous	female	no	NA	white	nothispanicorlatino	505	0	LUAD
TCGA-91-8497	9.5347	10.6411	10.032	11.5648	6.1754	11.4609	7.3735	75	0.6351	stagei	t1	n0	NA	lungadenocarcinoma-nototherwisespecified(nos)	female	no	NA	white	nothispanicorlatino	434	1	LUAD
TCGA-91-A4BC	8.0195	7.7619	9.85	10.9055	5.1008	9.2998	7.635	59	0.3736	stageii	t2	n0	NA	lungadenocarcinoma-nototherwisespecified(nos)	male	NA	NA	white	nothispanicorlatino	44	0	LUAD
TCGA-91-A4BD	10.0618	8.8739	8.1463	10.4296	5.4826	12.6637	7.0013	78	0.7037	stageii	t1	n1	NA	lungadenocarcinoma-nototherwisespecified(nos)	male	no	NA	white	nothispanicorlatino	603	0	LUAD
TCGA-93-7348	9.9049	10.256	9.203	11.328	4.9258	11.1728	7.4044	75	0.5279	stagei	t1	n0	NA	lungadenocarcinoma-nototherwisespecified(nos)	female	no	r0	white	nothispanicorlatino	531	0	LUAD
TCGA-93-8067	7.1755	6.4943	6.7467	12.1438	3.2761	10.0642	7.7342	77	0.6998	stagei	t2	n0	NA	lungadenocarcinoma-nototherwisespecified(nos)	male	no	NA	asian	nothispanicorlatino	186	0	LUAD
TCGA-93-A4JO	9.019	10.4042	8.9782	11.5454	7.1578	10.3169	8.2446	70	0.4597	stagei	t1	n0	NA	lungadenocarcinomamixedsubtype	male	no	NA	white	nothispanicorlatino	33	1	LUAD
TCGA-95-7039	9.3226	8.5871	6.515	11.5862	3.3353	11.2554	6.9525	54	0.7014	stageii	t3	n0	NA	lungadenocarcinoma-nototherwisespecified(nos)	female	no	NA	white	nothispanicorlatino	1272	0	LUAD
TCGA-95-7043	9.8862	4.8688	6.3652	10.9138	2.2985	9.6561	6.3108	63	0.8273	stagei	t1	n0	NA	lungadenocarcinomamixedsubtype	female	no	NA	white	nothispanicorlatino	503	1	LUAD
TCGA-95-7567	9.7379	7.2269	8.6128	11.9187	4.0461	10.5926	7.8629	61	0.6756	stageii	t2	n1	m0	lungadenocarcinomamixedsubtype	male	no	NA	white	nothispanicorlatino	568	0	LUAD
TCGA-95-7948	8.3747	4.1783	6.6171	12.0492	3.1008	8.5722	7.5046	42	0.8167	stagei	t2	n0	m0	lungadenocarcinomamixedsubtype	female	no	r0	white	nothispanicorlatino	476	0	LUAD
TCGA-95-8494	8.0281	4.9221	5.2835	10.9155	6.5222	10.2865	7.1088	67	0.6973	stageii	t2	n1	m0	lungadenocarcinoma-nototherwisespecified(nos)	male	no	NA	white	nothispanicorlatino	84	0	LUAD
TCGA-95-A4VK	6.7136	9.5963	8.2169	12.1549	3.9483	9.8262	6.9597	74	0.6418	stageiii	t2	n2	m0	lungadenocarcinomamixedsubtype	female	yes	NA	white	nothispanicorlatino	651	0	LUAD
TCGA-95-A4VN	8.0799	8.5553	7.8746	11.8091	6.4009	11.0289	7.7039	62	0.5148	stageii	t2	n1	m0	lungsolidpatternpredominantadenocarcinoma	female	no	r0	white	nothispanicorlatino	553	0	LUAD
TCGA-97-7553	10.0698	8.553	8.0399	11.6108	6.0637	12.743	7.7169	58	0.4474	stagei	t1	n0	NA	lungbronchioloalveolarcarcinomanonmucinous	female	no	NA	white	nothispanicorlatino	1870	0	LUAD
TCGA-97-7554	9.8024	8.4946	8.9086	12.1778	3.2486	11.8772	8.0614	83	0.5815	stageiii	t2	n2	m0	lungpapillaryadenocarcinoma	female	no	r0	white	nothispanicorlatino	775	0	LUAD
TCGA-97-8172	10.6742	10.2519	9.4828	11.6459	5.4019	10.3411	8.0124	75	0.6107	stagei	t2	n0	m0	lungacinaradenocarcinoma	female	no	NA	white	nothispanicorlatino	545	0	LUAD
TCGA-97-8174	10.9431	9.1989	8.169	11.7571	4.4564	10.7546	7.2697	67	0.5242	stageii	t2	n0	m0	lungpapillaryadenocarcinoma	male	no	NA	white	nothispanicorlatino	164	1	LUAD
TCGA-97-8547	7.3318	4.6732	6.3474	11.931	5.6275	10.256	6.9401	78	0.6947	stageiii	t2	n2	NA	lungadenocarcinomamixedsubtype	female	no	NA	NA	NA	657	0	LUAD
TCGA-97-A4LX	9.2575	10.7469	9.5061	10.9878	7.1584	10.3623	7.336	81	0.3896	stagei	t2	n0	m0	lungadenocarcinomamixedsubtype	male	no	NA	white	nothispanicorlatino	614	0	LUAD
TCGA-97-A4M2	9.9594	9.0572	9.0185	11.7088	5.6766	12.1518	7.2683	66	0.5034	stagei	t1	n0	m0	lungadenocarcinomamixedsubtype	male	no	r0	white	nothispanicorlatino	624	0	LUAD
TCGA-97-A4M5	8.902	7.9151	7.6318	12.0777	4.3303	11.274	7.3269	83	0.6407	stagei	t1	n0	m0	lungadenocarcinomamixedsubtype	male	no	NA	white	nothispanicorlatino	634	0	LUAD
TCGA-97-A4M6	10.3758	10.7465	8.4334	10.9541	6.3301	12.3798	6.7899	45	0.5034	stagei	t1	n0	m0	lungadenocarcinomamixedsubtype	female	no	NA	white	nothispanicorlatino	568	0	LUAD
TCGA-97-A4M7	9.7265	10.6283	8.8083	11.0173	6.9754	9.6506	7.6405	74	0.5507	stagei	t1	n0	m0	lungadenocarcinomamixedsubtype	male	no	r0	white	nothispanicorlatino	629	0	LUAD
TCGA-99-8025	8.3961	9.1002	7.6487	11.7814	3.5977	9.6737	7.9243	72	0.6365	stageiii	t3	n2	m0	lungadenocarcinoma-nototherwisespecified(nos)	female	no	r0	blackorafricanamerican	nothispanicorlatino	1060	0	LUAD
TCGA-99-8028	9.4224	11.3685	10.4586	11.1922	6.3273	11.1018	7.2372	50	0.3242	stagei	t1	n0	m0	lungadenocarcinoma-nototherwisespecified(nos)	female	no	r0	blackorafricanamerican	nothispanicorlatino	1118	0	LUAD
TCGA-99-AA5R	9.5001	11.0237	9.7552	11.4372	5.9291	12.6412	7.6611	70	0.4704	stagei	t1	n0	m0	lungadenocarcinoma-nototherwisespecified(nos)	female	no	r0	blackorafricanamerican	nothispanicorlatino	658	0	LUAD
TCGA-J2-A4AG	9.7621	10.3709	8.5338	11.3832	5.7618	12.1642	7.5792	66	0.5169	stagei	t1	n0	NA	lungadenocarcinoma-nototherwisespecified(nos)	female	no	r0	white	nothispanicorlatino	988	0	LUAD
TCGA-L4-A4E6	8.9735	8.3675	7.5982	11.3977	4.6215	13.668	7.4427	67	0.5016	stagei	t1	n0	m0	lungadenocarcinoma-nototherwisespecified(nos)	male	no	r0	white	nothispanicorlatino	435	0	LUAD
TCGA-L9-A443	9.6711	9.965	6.9967	11.8368	4.0662	10.7738	7.9482	63	0.7366	stagei	t1	n0	NA	lungadenocarcinoma-nototherwisespecified(nos)	female	no	r0	white	nothispanicorlatino	193	1	LUAD
TCGA-L9-A743	9.0924	10.6499	9.2136	11.6482	5.9794	11.3383	7.3731	56	0.3926	stageii	t2	n1	m0	lungadenocarcinoma-nototherwisespecified(nos)	male	no	r0	blackorafricanamerican	nothispanicorlatino	664	0	LUAD
TCGA-L9-A7SV	9.0638	6.4493	6.3837	11.9328	3.3122	10.8943	7.6827	69	0.8126	stageii	t2	n1	m0	lungadenocarcinoma-nototherwisespecified(nos)	male	no	r0	blackorafricanamerican	nothispanicorlatino	565	0	LUAD
TCGA-MN-A4N1	8.6283	6.6601	5.5286	11.4543	3.7059	9.9781	7.9064	60	0.8378	stageii	t2	n1	m0	lungadenocarcinoma-nototherwisespecified(nos)	male	no	r0	blackorafricanamerican	nothispanicorlatino	827	0	LUAD
TCGA-MN-A4N4	7.009	7.6639	7.8988	12.7502	3.9056	9.3959	8.6723	57	0.6214	stagei	t1	n0	m0	lungadenocarcinoma-nototherwisespecified(nos)	male	no	r0	white	nothispanicorlatino	1175	0	LUAD
TCGA-MP-A4SV	9.9586	9.0783	9.0537	11.6966	5.3942	10.6411	7.676	67	0.6126	stagei	t2	n0	m0	lungadenocarcinoma-nototherwisespecified(nos)	male	no	r0	NA	NA	2620	1	LUAD
TCGA-MP-A4T4	8.2618	9.1223	9.9286	11.1972	6.0057	11.0339	7.6378	68	0.393	stageii	t2	n1	m0	lungadenocarcinoma-nototherwisespecified(nos)	female	no	r0	white	NA	2617	1	LUAD
TCGA-MP-A4T8	8.8468	2.6914	5.2705	11.3972	2.7823	10.8754	7.521	68	0.7574	stageiii	t2	n2	m0	lungadenocarcinoma-nototherwisespecified(nos)	male	no	r0	NA	NA	161	1	LUAD
TCGA-MP-A4TD	8.968	9.5539	9.3217	11.1053	5.1617	9.3001	7.6901	71	0.5888	stageiii	t2	n2	m0	lungadenocarcinoma-nototherwisespecified(nos)	male	no	NA	white	NA	307	1	LUAD
TCGA-MP-A4TE	10.997	5.376	6.8308	11.8394	2.1777	9.4016	8.1994	56	0.7516	stageii	t2	n0	NA	lungadenocarcinoma-nototherwisespecified(nos)	male	no	NA	white	nothispanicorlatino	896	1	LUAD
TCGA-MP-A4TH	11.3655	10.5833	10.0509	11.8563	6.1829	10.4498	7.6357	70	0.5225	stagei	t1	n0	m0	lungadenocarcinoma-nototherwisespecified(nos)	female	no	r0	white	nothispanicorlatino	741	0	LUAD
TCGA-MP-A4TI	8.5553	10.3817	9.0379	10.7073	7.0724	11.1858	7.6758	72	0.3025	stageii	t2	n1	m0	lungadenocarcinoma-nototherwisespecified(nos)	male	NA	r0	white	nothispanicorlatino	429	1	LUAD
TCGA-NJ-A4YP	7.1238	6.2275	7.1975	11.9996	4.3825	11.3723	7.6973	52	0.614	stagei	t2	n0	m0	lungpapillaryadenocarcinoma	male	no	NA	white	nothispanicorlatino	50	0	LUAD
TCGA-NJ-A7XG	9.0938	5.7823	5.1585	11.1873	3.2609	12.4682	7.1172	49	0.773	stageiii	t4	n1	m0	lungadenocarcinoma-nototherwisespecified(nos)	male	no	NA	blackorafricanamerican	nothispanicorlatino	617	0	LUAD
TCGA-S2-AA1A	9.2565	9.9374	10.3167	12.3013	5.8132	9.6967	7.3238	68	0.43	stagei	t1	n0	m0	lungbronchioloalveolarcarcinomamucinous	female	no	r0	blackorafricanamerican	nothispanicorlatino	513	0	LUAD
TCGA-18-3406	8.9732	8.8407	9.1465	9.9627	3.7654	10.4514	8.0951	67	0.5279	stagei	t1	n0	m0	lungsquamouscellcarcinoma-nototherwisespecified(nos)	male	no	r0	white	nothispanicorlatino	371	1	LUSC
TCGA-18-3407	8.454	8.4657	8.0606	11.5275	3.368	10.3928	5.6575	72	0.6126	stagei	t2	n0	m0	lungsquamouscellcarcinoma-nototherwisespecified(nos)	male	no	r0	asian	nothispanicorlatino	136	1	LUSC
TCGA-18-3409	8.5521	7.8565	6.4895	11.3366	4.545	9.7864	7.9463	74	0.6749	stagei	t1	n0	m0	lungbasaloidsquamouscellcarcinoma	male	no	r0	white	nothispanicorlatino	3747	0	LUSC
TCGA-18-3411	9.7365	6.0656	6.7436	11.052	2.6091	9.3975	5.3796	63	0.6655	stageiii	t2	n2	m0	lungsquamouscellcarcinoma-nototherwisespecified(nos)	female	yes	r0	NA	NA	3576	0	LUSC
TCGA-18-3412	9.423	7.9489	6.8516	11.2284	2.6055	8.26	7.12	52	0.9025	stagei	t2	n0	m0	lungsquamouscellcarcinoma-nototherwisespecified(nos)	male	no	r0	white	nothispanicorlatino	345	1	LUSC
TCGA-18-3415	8.8829	8.5351	7.2309	11.6642	3.9932	9.3535	6.2174	77	0.6181	stagei	t2	n0	m0	lungsquamouscellcarcinoma-nototherwisespecified(nos)	male	no	r0	NA	NA	2803	1	LUSC
TCGA-18-3419	6.1082	7.443	8.5291	11.8034	3.2046	9.6658	3.9739	73	0.7034	stageii	t2	n1	m0	lungsquamouscellcarcinoma-nototherwisespecified(nos)	male	NA	r0	NA	NA	2811	0	LUSC
TCGA-18-3421	8.4094	7.2188	6.8242	10.6739	1.939	10.069	7.3195	65	0.6573	stagei	t2	n0	m0	lungsquamouscellcarcinoma-nototherwisespecified(nos)	male	no	r0	white	nothispanicorlatino	2645	0	LUSC
TCGA-18-5592	8.5593	4.9689	6.8827	11.152	2.5093	8.2119	8.7946	57	0.8393	stageii	t3	n0	m0	lungsquamouscellcarcinoma-nototherwisespecified(nos)	male	yes	r0	NA	NA	1519	0	LUSC
TCGA-21-1070	8.9111	8.1414	8.6754	11.2226	4.7887	10.3427	7.0842	60	0.6078	stageiii	t3	n0	m0	lungsquamouscellcarcinoma-nototherwisespecified(nos)	female	no	r0	blackorafricanamerican	nothispanicorlatino	3636	0	LUSC
TCGA-21-1072	9.1574	4.9508	4.851	11.6883	1.5443	8.9956	7.5273	75	0.8646	stagei	t2	n0	m0	lungsquamouscellcarcinoma-nototherwisespecified(nos)	male	no	r0	white	nothispanicorlatino	3016	0	LUSC
TCGA-21-1076	8.5523	8.7317	8.7867	11.8725	5.6685	10.7266	6.6819	54	0.3107	stagei	t2	n0	m0	lungsquamouscellcarcinoma-nototherwisespecified(nos)	female	no	r0	white	nothispanicorlatino	1852	0	LUSC
TCGA-21-1077	10.1811	8.0028	8.1787	12.5749	3.528	9.3102	7.5404	64	0.6037	stageii	t2	n1	m0	lungsquamouscellcarcinoma-nototherwisespecified(nos)	male	no	r0	white	nothispanicorlatino	1058	1	LUSC
TCGA-21-1078	10.5174	1.1166	4.5389	11.9626	1.5593	7.53	7.8552	77	0.9869	stagei	t2	n0	m0	lungsquamouscellcarcinoma-nototherwisespecified(nos)	male	no	r0	white	nothispanicorlatino	474	1	LUSC
TCGA-21-1080	6.7266	6.3609	7.0685	11.3288	2.6089	9.1933	7.3906	66	0.8744	stagei	t2	n0	m0	lungsquamouscellcarcinoma-nototherwisespecified(nos)	male	no	r0	white	nothispanicorlatino	3724	0	LUSC
TCGA-21-1082	10.5892	8.0467	9.0182	11.3458	3.6091	8.8821	4.9369	61	0.6851	stagei	t2	n0	m0	lungsquamouscellcarcinoma-nototherwisespecified(nos)	male	no	r0	white	nothispanicorlatino	3644	0	LUSC
TCGA-21-5782	8.503	8.0683	9.4698	11.5695	5.3126	8.9458	8.2761	68	0.6888	stagei	t2	n0	m0	lungsquamouscellcarcinoma-nototherwisespecified(nos)	female	no	r0	white	nothispanicorlatino	962	1	LUSC
TCGA-21-5784	8.2353	10.2996	9.3058	11.522	4.3192	10.2459	8.1276	80	0.3985	stagei	t2	n0	m0	lungsquamouscellcarcinoma-nototherwisespecified(nos)	female	no	r0	white	nothispanicorlatino	1268	0	LUSC
TCGA-21-A5DI	7.641	7.1281	5.8116	11.0416	2.9722	8.2269	7.6259	77	0.8983	stagei	t1	n0	m0	lungsquamouscellcarcinoma-nototherwisespecified(nos)	male	no	r0	white	nothispanicorlatino	979	0	LUSC
TCGA-22-0940	8.8415	7.6462	8.3896	11.2644	5.2197	10.7063	5.6543	71	0.4622	stageii	t1	n1	m0	lungsquamouscellcarcinoma-nototherwisespecified(nos)	male	no	r0	white	nothispanicorlatino	669	1	LUSC
TCGA-22-0944	9.4695	7.1925	6.9091	11.4691	1.949	8.3496	6.2958	61	0.6573	stagei	t2	n0	m0	lungsquamouscellcarcinoma-nototherwisespecified(nos)	male	NA	r0	white	nothispanicorlatino	223	1	LUSC
TCGA-22-1002	9.0432	8.8169	7.9169	11.2327	3.7238	12.2781	7.1003	69	0.6123	stagei	t1	n0	m0	lungsquamouscellcarcinoma-nototherwisespecified(nos)	male	no	r0	white	nothispanicorlatino	131	1	LUSC
TCGA-22-1016	8.5355	7.2434	6.4398	11.7138	4.3277	12.994	8.3319	65	0.495	stagei	t2	n0	m0	lungsquamouscellcarcinoma-nototherwisespecified(nos)	male	no	r0	white	nothispanicorlatino	822	1	LUSC
TCGA-22-4591	9.7295	5.3415	5.907	11.6413	2.6826	9.1648	7.3034	80	0.8583	stageiii	t3	n2	m0	lungsquamouscellcarcinoma-nototherwisespecified(nos)	male	no	r0	white	NA	623	1	LUSC
TCGA-22-4593	9.5879	4.6875	5.9029	12.6847	2.2963	8.7957	13.0279	77	0.7136	stageii	t2	n0	m0	lungsquamouscellcarcinoma-nototherwisespecified(nos)	male	no	r0	white	NA	1067	1	LUSC
TCGA-22-4601	8.941	5.6364	6.4709	12.0203	3.0472	10.0179	8.1082	73	0.8997	stageiii	t4	n0	m0	lungsquamouscellcarcinoma-nototherwisespecified(nos)	female	NA	r0	white	NA	1057	1	LUSC
TCGA-22-4605	8.5281	9.0074	7.0709	12.1328	4.8484	10.8924	7.5932	78	0.5712	stagei	t2	n0	m0	lungsquamouscellcarcinoma-nototherwisespecified(nos)	female	yes	r0	NA	NA	974	1	LUSC
TCGA-22-4609	9.5424	9.6829	8.7605	11.3289	5.3051	11.9012	7.4481	81	0.5383	stagei	t1	n0	m0	lungsquamouscellcarcinoma-nototherwisespecified(nos)	male	no	r0	white	NA	291	1	LUSC
TCGA-22-5471	8.8013	8.8071	8.8233	12.4067	5.1782	8.1434	7.9617	75	0.6566	stagei	t2	n0	m0	lungsquamouscellcarcinoma-nototherwisespecified(nos)	male	yes	r2	white	NA	1845	0	LUSC
TCGA-22-5474	9.7572	9.135	9.8826	12.179	4.4198	8.7966	7.234	74	0.5739	stagei	t2	n0	m0	lungsquamouscellcarcinoma-nototherwisespecified(nos)	male	no	r0	white	NA	445	1	LUSC
TCGA-22-5477	9.8839	5.6325	6.5459	11.7506	2.887	9.3927	4.4631	65	0.8716	stagei	t1	n0	m0	lungsquamouscellcarcinoma-nototherwisespecified(nos)	male	no	r0	white	NA	1346	1	LUSC
TCGA-22-5482	8.3856	3.4166	6.3305	11.2311	4.2769	8.4268	7.4191	81	0.7887	stagei	t2	n0	m0	lungsquamouscellcarcinoma-nototherwisespecified(nos)	male	no	r0	white	NA	357	1	LUSC
TCGA-22-5483	8.7843	6.0747	6.6714	12.5727	3.4262	9.4553	8.5643	74	0.809	stageii	t1	n1	m0	lungsquamouscellcarcinoma-nototherwisespecified(nos)	male	no	r0	white	NA	573	1	LUSC
TCGA-22-5485	9.8661	5.0921	4.8634	11.4929	3.5226	10.184	8.6836	58	0.8083	stagei	t1	n0	m0	lungsquamouscellcarcinoma-nototherwisespecified(nos)	female	no	r0	white	NA	916	1	LUSC
TCGA-22-5489	10.2161	15.6634	10.2083	12.1394	5.4091	9.5137	8.0673	64	0.5441	stagei	t1	n0	m0	lungsquamouscellcarcinoma-nototherwisespecified(nos)	male	no	r0	white	NA	1912	1	LUSC
TCGA-22-5491	9.1911	7.8645	6.7244	11.7816	1.0706	8.0733	4.3854	74	0.8394	stagei	t1	n0	m0	lungsquamouscellcarcinoma-nototherwisespecified(nos)	male	NA	r0	white	NA	1713	1	LUSC
TCGA-22-5492	8.7014	7.9385	8.2823	11.339	4.7347	10.7939	8.124	73	0.5967	stageiii	t2	n2	m0	lungsquamouscellcarcinoma-nototherwisespecified(nos)	female	NA	r0	NA	NA	506	1	LUSC
TCGA-33-4533	8.6203	3.6887	5.9977	10.8686	3.9788	9.4612	8.262	76	0.8335	stagei	t2	n0	m0	lungsquamouscellcarcinoma-nototherwisespecified(nos)	female	no	r0	blackorafricanamerican	nothispanicorlatino	4068	0	LUSC
TCGA-33-4538	9.2693	8.3543	6.7725	12.0112	3.7831	8.2949	6.939	66	0.769	stageiii	t2	n2	m0	lungsquamouscellcarcinoma-nototherwisespecified(nos)	male	no	NA	white	hispanicorlatino	2979	1	LUSC
TCGA-33-4547	10.4026	7.3032	7.467	11.8914	4.4369	9.0483	6.7879	68	0.8712	stagei	t2	n0	m0	lungsquamouscellcarcinoma-nototherwisespecified(nos)	male	no	r0	white	nothispanicorlatino	2419	0	LUSC
TCGA-33-4587	6.1887	4.5023	5.7481	11.6034	3.0496	7.9471	8.7827	63	0.9215	stagei	t2	n0	NA	lungsmallcellsquamouscellcarcinoma	female	no	r0	white	nothispanicorlatino	1656	1	LUSC
TCGA-33-4589	8.058	5.6195	7.7468	10.8452	3.9495	9.4032	4.8726	62	0.5074	stageii	t2	n1	m0	lungsquamouscellcarcinoma-nototherwisespecified(nos)	female	no	NA	white	hispanicorlatino	47	1	LUSC
TCGA-33-6737	7.7112	7.6011	6.2318	10.698	3.0528	11.8545	8.1299	71	0.6181	stageiii	t2	n2	m0	lungsquamouscellcarcinoma-nototherwisespecified(nos)	male	no	NA	white	NA	601	1	LUSC
TCGA-33-6738	9.7313	9.4001	8.2082	12.4979	3.2806	8.7783	8.8868	80	0.6327	stageiii	t1	n2	NA	lungsquamouscellcarcinoma-nototherwisespecified(nos)	male	no	NA	white	NA	1927	0	LUSC
TCGA-33-AAS8	9.3433	5.9422	6.0624	12.1563	4.381	8.8166	8.1609	59	0.8353	stagei	t1	n0	NA	lungsquamouscellcarcinoma-nototherwisespecified(nos)	female	no	r0	blackorafricanamerican	nothispanicorlatino	1114	1	LUSC
TCGA-33-AASB	9.2391	2.9686	3.9816	11.1366	2.7275	10.1544	3.7059	66	0.8472	stagei	t2	n0	NA	lungsquamouscellcarcinoma-nototherwisespecified(nos)	male	no	r0	blackorafricanamerican	nothispanicorlatino	211	1	LUSC
TCGA-33-AASD	6.2543	1.697	5.1176	10.6854	2.4315	8.7814	4.914	83	0.8043	stagei	t1	n0	NA	lungsquamouscellcarcinoma-nototherwisespecified(nos)	male	no	r0	blackorafricanamerican	nothispanicorlatino	3376	1	LUSC
TCGA-33-AASI	6.2883	8.7376	8.1154	11.6401	4.1646	7.727	4.434	65	0.8567	stageii	t2	n1	NA	lungsquamouscellcarcinoma-nototherwisespecified(nos)	female	yes	NA	blackorafricanamerican	nothispanicorlatino	1344	1	LUSC
TCGA-33-AASJ	8.8768	7.2965	6.5534	11.5781	2.2573	8.1309	6.1709	60	0.9253	stagei	t2	n0	NA	lungsquamouscellcarcinoma-nototherwisespecified(nos)	male	no	r0	blackorafricanamerican	nothispanicorlatino	3600	1	LUSC
TCGA-34-2600	9.494	7.3031	5.7469	11.6246	2.9143	8.1425	9.0867	76	0.944	stagei	t1	n0	m0	lungsquamouscellcarcinoma-nototherwisespecified(nos)	female	no	r0	white	nothispanicorlatino	1874	1	LUSC
TCGA-34-2608	9.2744	9.6102	9.7715	11.7906	4.7655	10.1493	8.0109	84	0.4379	stagei	t2	n0	m0	lungsquamouscellcarcinoma-nototherwisespecified(nos)	male	no	r0	white	nothispanicorlatino	1000	1	LUSC
TCGA-34-5231	9.7324	7.7501	7.9026	12.2323	3.6075	8.5464	4.5788	72	0.7277	stagei	t1	n0	m0	lungsquamouscellcarcinoma-nototherwisespecified(nos)	male	no	NA	white	nothispanicorlatino	1984	1	LUSC
TCGA-34-5234	9.1369	10.811	8.8281	10.3695	5.8504	10.9127	7.978	71	0.3632	stagei	t1	n0	m0	lungsquamouscellcarcinoma-nototherwisespecified(nos)	female	no	r0	white	nothispanicorlatino	2271	0	LUSC
TCGA-34-5239	10.7013	9.6322	8.8802	11.8697	5.222	8.5169	7.4956	75	0.5599	stageiii	t4	n0	m0	lungsquamouscellcarcinoma-nototherwisespecified(nos)	male	no	NA	white	nothispanicorlatino	1834	0	LUSC
TCGA-34-5927	11.0235	5.5151	6.1771	11.4641	3.3432	8.4188	7.6028	70	0.8421	stagei	t1	n0	m0	lungsquamouscellcarcinoma-nototherwisespecified(nos)	female	no	NA	white	NA	1361	0	LUSC
TCGA-34-5929	9.0098	7.2488	5.5993	12.0269	3.7481	9.0226	9.0767	78	0.692	stagei	t2	n0	m0	lungsquamouscellcarcinoma-nototherwisespecified(nos)	female	no	NA	white	nothispanicorlatino	151	1	LUSC
TCGA-34-8456	9.5222	7.7865	8.0559	11.8449	4.0961	8.8221	8.2133	71	0.773	stageii	t2	n1	m0	lungsquamouscellcarcinoma-nototherwisespecified(nos)	female	no	r0	white	nothispanicorlatino	804	0	LUSC
TCGA-34-A5IX	8.8274	7.2036	5.1981	11.5242	3.7958	9.985	8.2949	80	0.7466	stageii	t3	n0	m0	lungsquamouscellcarcinoma-nototherwisespecified(nos)	male	no	NA	white	nothispanicorlatino	1031	0	LUSC
TCGA-37-4130	10.4979	10.2099	9.7086	11.6189	5.2843	10.8568	6.9445	56	0.5422	stagei	t1	n0	m0	lungsquamouscellcarcinoma-nototherwisespecified(nos)	male	NA	r0	white	nothispanicorlatino	247	0	LUSC
TCGA-37-4133	9.8299	8.211	7.9289	11.1721	3.404	8.8952	7.0941	63	0.7913	stageiii	t4	n0	m0	lungsquamouscellcarcinoma-nototherwisespecified(nos)	male	NA	r0	white	nothispanicorlatino	238	0	LUSC
TCGA-37-4135	8.0498	7.7952	6.2264	10.7827	3.1408	9.1368	7.8745	68	0.8056	stagei	t2	n0	m0	lungsquamouscellcarcinoma-nototherwisespecified(nos)	male	NA	r0	white	nothispanicorlatino	207	0	LUSC
TCGA-37-A5EL	7.9013	1.4153	5.3343	11.7143	3.0958	8.3639	7.5627	53	0.9421	stageii	t3	n0	m0	lungsquamouscellcarcinoma-nototherwisespecified(nos)	male	yes	NA	white	nothispanicorlatino	1143	1	LUSC
TCGA-39-5011	9.106	8.7583	7.9832	10.8322	4.7114	10.8996	7.2598	70	0.5233	stagei	t1	n0	m0	lungsquamouscellcarcinoma-nototherwisespecified(nos)	female	no	r0	white	nothispanicorlatino	4053	0	LUSC
TCGA-39-5016	9.6527	10.9135	8.085	11.5014	4.0713	8.95	7.0334	44	0.7433	stageii	t2	n1	m0	lungbasaloidsquamouscellcarcinoma	male	no	r0	white	NA	3850	0	LUSC
TCGA-39-5019	9.5263	9.1595	8.3301	12.3871	4.2372	9.7657	8.42	70	0.6534	stagei	t2	n0	m0	lungsquamouscellcarcinoma-nototherwisespecified(nos)	male	no	r0	white	nothispanicorlatino	3387	0	LUSC
TCGA-39-5022	9.2809	9.8316	10.9348	11.6354	5.8689	10.2844	7.6123	76	0.3782	stagei	t2	n0	m0	lungsquamouscellcarcinoma-nototherwisespecified(nos)	male	no	r0	white	nothispanicorlatino	1679	1	LUSC
TCGA-39-5029	7.7686	9.9067	8.6985	11.6418	3.605	9.0573	8.3148	67	0.5575	stageiii	t1	n2	m0	lungsquamouscellcarcinoma-nototherwisespecified(nos)	male	no	r0	white	hispanicorlatino	740	1	LUSC
TCGA-39-5031	10.1286	8.7636	8.8001	10.9512	4.7915	10.8384	8.2598	76	0.6254	stagei	t1	n0	m0	lungsquamouscellcarcinoma-nototherwisespecified(nos)	female	no	r0	NA	NA	1841	1	LUSC
TCGA-39-5036	8.5189	6.3554	7.3218	11.3937	2.6522	8.7401	4.2855	73	0.7588	stagei	t2	n0	m0	lungsquamouscellcarcinoma-nototherwisespecified(nos)	male	no	r0	white	NA	2165	0	LUSC
TCGA-43-2578	8.7527	7.9921	7.5651	11.8196	4.4752	10.6707	8.3987	59	0.8513	stagei	t1	n0	m0	lungsquamouscellcarcinoma-nototherwisespecified(nos)	female	no	r0	white	nothispanicorlatino	684	1	LUSC
TCGA-43-3920	10.0623	6.9484	8.0923	10.5346	2.5917	10.1162	8.3365	71	0.656	stagei	t2	n0	m0	lungsquamouscellcarcinoma-nototherwisespecified(nos)	male	no	r0	white	nothispanicorlatino	1007	0	LUSC
TCGA-43-6773	9.3591	10.8373	10.7705	11.4087	5.3303	9.6042	7.8106	76	0.5098	stageii	t2	n1	NA	lungsquamouscellcarcinoma-nototherwisespecified(nos)	male	no	NA	white	NA	116	1	LUSC
TCGA-43-8118	9.2793	6.0249	5.538	11.8716	3.5934	10.6785	5.8164	55	0.6635	stagei	t1	n0	m0	lungsquamouscellcarcinoma-nototherwisespecified(nos)	female	no	NA	white	nothispanicorlatino	89	1	LUSC
TCGA-43-A475	9.4888	9.6955	8.9155	12.1262	6.0268	9.5862	7.9447	67	0.4973	stageii	t3	n0	m0	lungsquamouscellcarcinoma-nototherwisespecified(nos)	female	yes	r1	white	nothispanicorlatino	296	0	LUSC
TCGA-43-A56V	8.727	7.9776	7.128	11.4011	1.839	8.9479	7.3567	61	0.8744	stageiii	t2	n2	m0	lungsquamouscellcarcinoma-nototherwisespecified(nos)	male	no	NA	blackorafricanamerican	nothispanicorlatino	366	0	LUSC
TCGA-46-3767	9.1839	9.8456	9.063	11.5732	5.0541	11.0421	7.8738	76	0.6325	stagei	t1	n0	m0	lungsquamouscellcarcinoma-nototherwisespecified(nos)	male	NA	r0	white	nothispanicorlatino	396	0	LUSC
TCGA-46-3768	10.2683	5.3488	6.0087	12.3371	1.7758	9.2733	8.2121	58	0.874	stageiii	t3	n1	m0	lungsquamouscellcarcinoma-nototherwisespecified(nos)	male	yes	r0	white	nothispanicorlatino	299	1	LUSC
TCGA-51-4081	8.8395	3.1156	4.8134	11.2616	1.9935	8.3432	7.1966	55	0.827	stageii	t2	n1	m0	lungsquamouscellcarcinoma-nototherwisespecified(nos)	male	no	r0	white	nothispanicorlatino	911	0	LUSC
TCGA-52-7810	8.8055	2.4759	4.041	11.3397	3.5883	9.6041	7.6347	60	0.7048	stageii	t3	n0	m0	lungsquamouscellcarcinoma-nototherwisespecified(nos)	female	yes	NA	white	nothispanicorlatino	923	0	LUSC
TCGA-56-6545	9.5654	9.0142	8.3021	11.493	4.8155	10.5626	9.1625	77	0.4759	stagei	t2	n0	m0	lungsquamouscellcarcinoma-nototherwisespecified(nos)	female	no	r0	white	NA	666	0	LUSC
TCGA-56-7221	10.1311	7.0035	4.9675	11.4761	1.6601	8.8727	6.2339	79	0.7074	stagei	t2	n0	m0	lungsquamouscellcarcinoma-nototherwisespecified(nos)	male	no	r0	white	NA	608	0	LUSC
TCGA-56-7222	8.7524	3.8361	5.1022	11.9396	0	9.5454	7.856	60	0.6884	stagei	t2	n0	m0	lungsquamouscellcarcinoma-nototherwisespecified(nos)	male	no	NA	white	nothispanicorlatino	562	1	LUSC
TCGA-56-7582	9.1737	10.0715	6.1036	11.5574	3.1291	8.9792	7.3089	83	0.7664	stagei	t2	n0	m0	lungsquamouscellcarcinoma-nototherwisespecified(nos)	male	no	r0	white	nothispanicorlatino	601	0	LUSC
TCGA-56-7823	8.5962	7.2798	4.722	12.0706	3.9385	6.5509	8.6095	58	0.724	stageii	t1	n1	m0	lungsquamouscellcarcinoma-nototherwisespecified(nos)	female	no	NA	white	nothispanicorlatino	1011	0	LUSC
TCGA-56-8082	9.5024	5.4861	4.8661	11.9391	2.5584	9.7399	7.199	80	0.8211	stageii	t2	n0	NA	lungsquamouscellcarcinoma-nototherwisespecified(nos)	female	no	r0	white	nothispanicorlatino	455	0	LUSC
TCGA-56-8083	10.2747	2.6223	3.6193	11.4113	2.4546	9.8045	8.0247	56	0.9587	stagei	t2	n0	NA	lungsquamouscellcarcinoma-nototherwisespecified(nos)	male	NA	r0	white	nothispanicorlatino	150	0	LUSC
TCGA-56-8201	9.4271	8.8365	8.5253	11.3706	5.4514	9.8834	6.2202	74	0.3661	stageii	t3	n0	NA	lungsquamouscellcarcinoma-nototherwisespecified(nos)	male	no	r0	white	nothispanicorlatino	397	1	LUSC
TCGA-56-8304	9.0551	6.9925	8.4982	11.2081	3.5147	7.8612	5.104	73	0.6573	stagei	t1	n0	NA	lungsquamouscellcarcinoma-nototherwisespecified(nos)	female	NA	r0	white	NA	106	0	LUSC
TCGA-56-8307	9.0674	8.7065	7.3736	11.3602	5.1949	9.7412	8.777	55	0.6589	stageii	t3	n0	m0	lungsquamouscellcarcinoma-nototherwisespecified(nos)	female	no	r0	white	nothispanicorlatino	818	0	LUSC
TCGA-56-8308	8.9437	7.9798	8.0186	12.3434	4.0443	9.2101	7.4554	79	0.6207	stageii	t3	n0	NA	lungsquamouscellcarcinoma-nototherwisespecified(nos)	male	yes	r1	white	nothispanicorlatino	517	0	LUSC
TCGA-56-8504	7.9866	7.3818	7.0893	11.2435	3.9597	7.6112	4.8948	74	0.6486	stagei	t2	n0	NA	lungsquamouscellcarcinoma-nototherwisespecified(nos)	male	no	r0	white	nothispanicorlatino	510	0	LUSC
TCGA-56-8622	8.158	8.5291	9.1776	12.1311	4.8937	9.9286	6.4142	68	0.6141	stagei	t2	n0	m0	lungsquamouscellcarcinoma-nototherwisespecified(nos)	male	NA	r0	white	nothispanicorlatino	55	0	LUSC
TCGA-56-8624	8.3091	10.1366	7.1448	11.6468	3.6219	9.002	8.0146	84	0.7099	stageii	t3	n0	NA	lungsquamouscellcarcinoma-nototherwisespecified(nos)	male	no	r0	white	nothispanicorlatino	420	0	LUSC
TCGA-56-8625	10.573	9.5539	9.3951	12.399	6.4285	10.0553	7.2841	66	0.4194	stageiii	t3	n1	NA	lungsquamouscellcarcinoma-nototherwisespecified(nos)	female	no	NA	white	nothispanicorlatino	315	1	LUSC
TCGA-56-8629	8.084	3.4419	5.7948	11.8568	3.0265	8.3339	8.4112	63	0.7898	stageii	t2	n0	NA	lungsquamouscellcarcinoma-nototherwisespecified(nos)	male	no	r0	white	nothispanicorlatino	481	0	LUSC
TCGA-56-A4BW	9.1399	4.4113	7.0529	11.3013	3.2774	8.223	7.4109	55	0.7019	stageii	t2	n1	m0	lungsquamouscellcarcinoma-nototherwisespecified(nos)	male	no	r0	white	nothispanicorlatino	585	0	LUSC
TCGA-56-A4BX	10.4084	1.1164	3.4025	11.451	1.3547	6.0104	6.3777	70	0.8206	stageii	t2	n0	NA	lungsquamouscellcarcinoma-nototherwisespecified(nos)	male	no	r0	white	nothispanicorlatino	405	0	LUSC
TCGA-56-A4BY	9.1986	7.9337	6.9188	11.6734	2.9125	9.8921	6.0826	66	0.7913	stagei	t2	n0	NA	lungsquamouscellcarcinoma-nototherwisespecified(nos)	male	yes	NA	white	nothispanicorlatino	543	1	LUSC
TCGA-56-A4ZK	9.3909	9.239	7.3815	11.0742	5.7747	9.8095	6.8857	76	0.6573	stagei	t2	n0	m0	lungsquamouscellcarcinoma-nototherwisespecified(nos)	female	no	r1	white	nothispanicorlatino	570	0	LUSC
TCGA-56-A62T	8.3091	5.8485	6.1594	10.6446	3.1753	8.2273	7.6665	78	0.881	stageii	t2	n0	NA	lungsquamouscellcarcinoma-nototherwisespecified(nos)	male	yes	r1	blackorafricanamerican	nothispanicorlatino	440	0	LUSC
TCGA-58-8387	11.3793	10.6738	10.2972	10.7105	4.588	9.0654	7.8104	60	0.5233	stageii	t2	n0	m0	lungsquamouscellcarcinoma-nototherwisespecified(nos)	male	no	r0	white	nothispanicorlatino	403	1	LUSC
TCGA-58-8388	8.5847	8.5131	7.7225	12.4166	4.3566	10.8574	8.7215	60	0.6977	stagei	t2	n0	m0	lungbasaloidsquamouscellcarcinoma	male	no	r0	white	nothispanicorlatino	412	1	LUSC
TCGA-58-8391	7.0866	7.0227	5.7805	11.905	2.9876	8.5207	4.1862	57	0.8602	stageiii	t2	n2	m0	lungsquamouscellcarcinoma-nototherwisespecified(nos)	female	yes	r0	white	nothispanicorlatino	2167	0	LUSC
TCGA-58-8393	8.4451	7.2454	8.0461	12.5161	5.1144	10.1944	5.7892	68	0.5349	stagei	t2	n0	m0	lungsquamouscellcarcinoma-nototherwisespecified(nos)	female	no	r0	white	nothispanicorlatino	1058	0	LUSC
TCGA-58-A46L	9.9785	8.2378	7.5077	11.4317	4.2809	8.1422	6.9373	73	0.7019	stageiii	t2	n2	m0	lungbasaloidsquamouscellcarcinoma	male	no	r0	white	nothispanicorlatino	1723	0	LUSC
TCGA-58-A46M	8.5404	7.0801	7.0312	11.0387	3.9173	9.0338	4.0212	61	0.7445	stageii	t2	n1	m0	lungsquamouscellcarcinoma-nototherwisespecified(nos)	male	no	r0	white	nothispanicorlatino	1072	0	LUSC
TCGA-58-A46N	9.0144	2.2377	5.0415	12.0762	3.7466	8.366	8.822	52	0.902	stagei	t2	n0	m0	lungbasaloidsquamouscellcarcinoma	male	no	r0	white	nothispanicorlatino	910	0	LUSC
TCGA-60-2697	9.5806	12.131	10.489	11.3705	6.415	12.2735	7.6697	41	0.3589	stageii	t2	n2	m0	lungsquamouscellcarcinoma-nototherwisespecified(nos)	male	no	NA	white	NA	372	1	LUSC
TCGA-60-2698	9.8234	7.6876	8.0136	11.7388	4.4953	10.9558	6.298	62	0.5914	stageii	t2	n1	m0	lungsquamouscellcarcinoma-nototherwisespecified(nos)	male	no	NA	white	NA	311	1	LUSC
TCGA-60-2706	8.9369	8.4066	7.6451	11.6662	4.5539	9.424	5.205	58	0.659	stagei	t1	n0	m0	lungsquamouscellcarcinoma-nototherwisespecified(nos)	male	no	NA	white	nothispanicorlatino	2820	0	LUSC
TCGA-60-2707	7.8458	6.4058	6.0919	12.0283	3.1561	9.8056	6.8702	70	0.6296	stagei	t2	n0	m0	lungsquamouscellcarcinoma-nototherwisespecified(nos)	male	no	NA	NA	hispanicorlatino	667	1	LUSC
TCGA-60-2709	10.0168	8.9248	9.314	12.0012	4.0416	9.8748	7.822	69	0.4263	stagei	t2	n0	NA	lungsquamouscellcarcinoma-nototherwisespecified(nos)	male	no	r0	blackorafricanamerican	nothispanicorlatino	1505	0	LUSC
TCGA-60-2711	10.036	8.0193	7.9989	11.789	3.3622	8.6296	8.1925	64	0.7982	stagei	t2	n0	m0	lungsquamouscellcarcinoma-nototherwisespecified(nos)	female	no	r0	white	nothispanicorlatino	1260	0	LUSC
TCGA-60-2714	9.3665	7.9459	7.4281	11.3696	3.879	10.8062	7.5493	66	0.6126	stageii	t2	n1	m0	lungsquamouscellcarcinoma-nototherwisespecified(nos)	female	no	r0	white	nothispanicorlatino	1531	0	LUSC
TCGA-60-2716	9.3236	5.6449	4.4453	12.0948	1.3857	7.3048	8.3338	39	0.7931	stageii	t2	n1	m0	lungpapillarysquamouscellcaricnoma	male	no	r0	NA	nothispanicorlatino	1475	0	LUSC
TCGA-60-2720	7.5043	9.5911	9.3985	10.8711	6.2808	9.3427	7.4598	60	0.6483	stagei	t2	n0	m0	lungsquamouscellcarcinoma-nototherwisespecified(nos)	female	NA	r0	white	nothispanicorlatino	97	0	LUSC
TCGA-60-2721	9.6103	7.8025	9.1091	11.2792	5.184	7.9445	8.1007	73	0.7413	stagei	t2	n0	m0	lungsquamouscellcarcinoma-nototherwisespecified(nos)	male	no	r0	white	nothispanicorlatino	983	0	LUSC
TCGA-60-2722	9.1597	5.6637	6.0208	12.6095	1.917	7.6422	3.963	66	0.9121	stageii	t2	n1	m0	lungsquamouscellcarcinoma-nototherwisespecified(nos)	male	no	r0	white	nothispanicorlatino	908	0	LUSC
TCGA-60-2725	9.1226	8.0788	8.2353	11.1315	5.2821	11.2082	7.7954	74	0.4323	stagei	t2	n0	m0	lungsquamouscellcarcinoma-nototherwisespecified(nos)	male	no	r0	white	nothispanicorlatino	816	0	LUSC
TCGA-63-7021	7.711	8.0676	9.7061	11.7142	3.5783	9.0758	6.3915	NA	0.511	stagei	t1	n0	m0	lungsquamouscellcarcinoma-nototherwisespecified(nos)	male	no	r0	NA	NA	2142	0	LUSC
TCGA-63-7022	10.1166	11.058	10.9808	11.5791	5.4871	9.7469	7.7215	NA	0.3308	stagei	t1	n0	m0	lungsquamouscellcarcinoma-nototherwisespecified(nos)	female	no	r0	NA	NA	2073	0	LUSC
TCGA-63-7023	10.8534	5.9895	7.0043	11.3242	3.2911	8.55	6.9889	NA	0.8653	stageii	t1	n1	m0	lungsquamouscellcarcinoma-nototherwisespecified(nos)	male	yes	r0	NA	NA	1682	0	LUSC
TCGA-63-A5MB	8.5923	7.6137	6.7267	12.0589	3.5267	9.1206	6.3841	62	0.836	stagei	t2	n0	m0	lungsquamouscellcarcinoma-nototherwisespecified(nos)	male	no	r0	NA	NA	3123	0	LUSC
TCGA-63-A5MG	8.3754	7.7876	10.317	10.9416	4.1318	9.3144	7.7143	68	0.6126	stagei	t2	n0	m0	lungsquamouscellcarcinoma-nototherwisespecified(nos)	male	no	r0	NA	NA	2148	0	LUSC
TCGA-63-A5MH	9.1042	10.7319	4.9735	11.7544	3.3078	9.7833	9.0289	68	0.7435	stagei	t1	n0	m0	lungsquamouscellcarcinoma-nototherwisespecified(nos)	male	no	r0	NA	NA	2026	0	LUSC
TCGA-63-A5MI	9.7969	4.6775	6.548	11.6475	0.6289	9.4454	7.3562	65	0.7996	stageiii	t2	n2	m0	lungsquamouscellcarcinoma-nototherwisespecified(nos)	male	no	r0	NA	NA	1784	0	LUSC
TCGA-63-A5MM	7.6517	8.1332	7.5654	10.452	5.4181	9.4465	7.4498	69	0.4502	stageii	t2	n1	m0	lungsquamouscellcarcinoma-nototherwisespecified(nos)	female	no	r0	NA	NA	456	1	LUSC
TCGA-63-A5MP	8.7185	10.6544	8.5466	11.4154	5.0071	9.8695	6.5812	56	0.6573	stageii	t2	n1	m0	lungsquamouscellcarcinoma-nototherwisespecified(nos)	male	yes	r0	NA	NA	769	0	LUSC
TCGA-63-A5MR	7.7227	7.1327	6.8113	11.3676	2.9118	8.1629	7.5272	70	0.7075	stagei	t2	n0	m0	lungsquamouscellcarcinoma-nototherwisespecified(nos)	female	no	r0	NA	NA	2716	0	LUSC
TCGA-63-A5MS	9.069	8.1139	9.1846	10.8522	4.1706	10.4399	7.3125	78	0.5599	stagei	t2	n0	m0	lungsquamouscellcarcinoma-nototherwisespecified(nos)	male	no	r0	NA	NA	2381	0	LUSC
TCGA-63-A5MT	10.2068	9.9339	7.1374	11.3334	3.7324	8.6265	6.9935	74	0.6126	stageii	t3	n0	m0	lungsquamouscellcarcinoma-nototherwisespecified(nos)	male	no	r0	NA	NA	498	0	LUSC
TCGA-63-A5MV	9.4017	8.2945	8.0803	11.0254	4.384	8.9715	7.8736	69	0.6126	stageii	t2	n0	m0	lungsquamouscellcarcinoma-nototherwisespecified(nos)	male	no	r0	NA	NA	1100	0	LUSC
TCGA-63-A5MW	9.1196	3.6506	5.9907	11.3068	2.6719	8.7013	5.3048	76	0.8216	stagei	t2	n0	m0	lungsquamouscellcarcinoma-nototherwisespecified(nos)	male	no	r0	NA	NA	1639	0	LUSC
TCGA-66-2727	9.1331	7.4812	7.3897	11.4027	4.2627	9.7573	7.6053	55	0.7825	stagei	t2	n0	m0	lungsquamouscellcarcinoma-nototherwisespecified(nos)	female	NA	r0	NA	NA	516	1	LUSC
TCGA-66-2744	8.8707	8.7229	8.8198	11.1498	5.6664	11.6483	6.7456	71	0.5138	stageii	t2	n1	m0	lungsquamouscellcarcinoma-nototherwisespecified(nos)	male	NA	r0	NA	NA	30	0	LUSC
TCGA-66-2756	8.6923	5.953	6.8106	11.5736	1.5563	8.9255	9.2954	68	0.8456	stageiii	t4	n0	m0	lungsquamouscellcarcinoma-nototherwisespecified(nos)	male	NA	r0	NA	NA	30	0	LUSC
TCGA-66-2759	7.323	7.9204	7.8855	11.5622	4.1804	8.3724	7.6136	66	0.6908	stageiii	t2	n2	m0	lungsquamouscellcarcinoma-nototherwisespecified(nos)	male	yes	r0	NA	NA	762	0	LUSC
TCGA-66-2763	8.3031	6.7625	7.3083	11.1446	3.1634	9.4321	8.2902	63	0.7982	stagei	t2	n0	m0	lungsquamouscellcarcinoma-nototherwisespecified(nos)	female	NA	r0	NA	NA	30	0	LUSC
TCGA-66-2766	9.4229	8.4917	6.4978	11.4612	2.5629	9.1607	7.5363	54	0.8428	stageiii	t2	n2	m0	lungsquamouscellcarcinoma-nototherwisespecified(nos)	male	NA	r0	NA	NA	31	0	LUSC
TCGA-66-2767	9.6849	9.928	9.7869	11.7616	5.9438	10.8355	6.8398	62	0.419	stageiii	t2	n3	m0	lungsquamouscellcarcinoma-nototherwisespecified(nos)	male	NA	r0	NA	NA	61	0	LUSC
TCGA-66-2768	6.691	3.1609	5.7928	11.0023	3.3968	9.8726	8.2681	57	0.7034	stageii	t2	n1	m0	lungsquamouscellcarcinoma-nototherwisespecified(nos)	male	NA	r0	NA	NA	61	0	LUSC
TCGA-66-2773	9.2865	8.795	7.3095	11.9546	3.0855	8.7977	7.3287	69	0.6509	stagei	t2	n0	m0	lungsquamouscellcarcinoma-nototherwisespecified(nos)	male	NA	r0	NA	NA	92	1	LUSC
TCGA-66-2777	9.3039	8.1882	7.4572	12.0387	5.0418	11.0142	7.801	71	0.8141	stagei	t2	n0	m0	lungsquamouscellcarcinoma-nototherwisespecified(nos)	male	NA	r0	NA	NA	61	0	LUSC
TCGA-66-2778	9.9847	7.7445	6.6486	11.1089	4.2502	10.6118	8.3736	68	0.7403	stageiii	t2	n3	m0	lungsquamouscellcarcinoma-nototherwisespecified(nos)	female	yes	r2	NA	NA	578	0	LUSC
TCGA-66-2781	9.6021	7.0022	8.6335	11.8234	1.9302	8.5434	5.7843	66	0.7466	stagei	t2	n0	m0	lungsquamouscellcarcinoma-nototherwisespecified(nos)	male	NA	r0	NA	NA	121	0	LUSC
TCGA-66-2786	8.9699	6.5811	7.895	11.3077	3.7729	10.7406	6.4753	68	0.6573	stagei	t1	n0	m0	lungsquamouscellcarcinoma-nototherwisespecified(nos)	female	no	r0	NA	NA	790	0	LUSC
TCGA-66-2790	8.6809	9.1916	7.9113	11.723	3.9916	10.2301	5.3508	72	0.7034	stageii	t2	n1	m0	lungsquamouscellcarcinoma-nototherwisespecified(nos)	male	no	r0	NA	NA	699	0	LUSC
TCGA-66-2791	10.4341	9.6415	8.9469	11.49	4.5839	9.1238	7.1652	66	0.6526	stageiii	t2	n3	m0	lungsquamouscellcarcinoma-nototherwisespecified(nos)	male	NA	r1	NA	NA	153	1	LUSC
TCGA-66-2800	9.5751	7.199	7.6072	11.6799	4.2496	10.878	7.632	70	0.6624	stageiii	t4	n0	m0	lungsquamouscellcarcinoma-nototherwisespecified(nos)	male	no	r0	NA	NA	1492	0	LUSC
TCGA-68-7755	9.0906	3.9833	6.269	12.1723	3.2201	8.7085	4.7176	60	0.7922	stageii	t1	n1	m0	lungsquamouscellcarcinoma-nototherwisespecified(nos)	female	no	NA	white	nothispanicorlatino	83	0	LUSC
TCGA-68-7757	9.4109	6.5607	7.5791	11.4079	4.0609	8.2791	8.1012	74	0.5031	stagei	t1	n0	NA	lungsquamouscellcarcinoma-nototherwisespecified(nos)	male	no	NA	white	nothispanicorlatino	211	0	LUSC
TCGA-68-8250	9.5467	7.539	7.3385	12.136	3.9084	10.5643	6.0159	66	0.6391	stagei	t1	n0	NA	lungsquamouscellcarcinoma-nototherwisespecified(nos)	male	no	NA	blackorafricanamerican	nothispanicorlatino	244	0	LUSC
TCGA-68-8251	9.6229	8.9116	7.3946	11.5383	4.3581	9.1078	8.32	78	0.5736	stagei	t2	n0	m0	lungsquamouscellcarcinoma-nototherwisespecified(nos)	male	no	NA	white	hispanicorlatino	406	0	LUSC
TCGA-70-6722	9.1222	7.6723	7.3796	12.6958	3.2139	10.5547	7.8657	47	0.536	stageiii	t3	n1	m0	lungsquamouscellcarcinoma-nototherwisespecified(nos)	male	yes	NA	asian	nothispanicorlatino	367	0	LUSC
TCGA-70-6723	8.7657	2.3441	4.633	12.0711	1.8282	6.5352	6.8698	65	0.9697	stageii	t3	n0	m0	lungpapillarysquamouscellcaricnoma	male	yes	NA	asian	nothispanicorlatino	375	0	LUSC
TCGA-77-6843	11.0236	4.1592	5.0347	12.8498	1.6112	7.5329	8.3205	74	0.7887	stageii	t1	n1	m0	lungsquamouscellcarcinoma-nototherwisespecified(nos)	male	no	r0	white	NA	2224	1	LUSC
TCGA-77-6844	9.0869	8.0138	6.5845	11.0619	4.0763	8.2923	7.7908	74	0.7887	stageiii	t3	n1	m0	lungsquamouscellcarcinoma-nototherwisespecified(nos)	male	yes	r0	white	NA	2284	1	LUSC
TCGA-77-6845	8.19	6.1224	3.6908	12.0125	1.5853	8.5956	5.6876	69	0.9076	stageii	t3	n0	m0	lungsquamouscellcarcinoma-nototherwisespecified(nos)	male	no	r0	white	NA	708	1	LUSC
TCGA-77-7138	6.6092	3.2992	5.9213	11.2978	2.1861	9.163	7.929	67	0.6403	stagei	t2	n0	m0	lungsquamouscellcarcinoma-nototherwisespecified(nos)	male	no	r0	NA	NA	340	1	LUSC
TCGA-77-7139	9.3886	8.128	6.7718	11.8843	3.0158	7.3102	7.5647	56	0.7377	stageii	t2	n1	m0	lungsquamouscellcarcinoma-nototherwisespecified(nos)	male	yes	r0	white	NA	4261	0	LUSC
TCGA-77-7335	8.254	11.2599	9.4283	11.6019	5.3458	9.6018	6.2342	62	0.5517	stageiii	t4	n2	m0	lungsquamouscellcarcinoma-nototherwisespecified(nos)	female	no	r0	white	NA	2133	1	LUSC
TCGA-77-7337	9.2761	9.3496	6.8979	11.6192	2.6901	9.8212	7.3388	65	0.6576	stageii	t2	n1	m0	lungsquamouscellcarcinoma-nototherwisespecified(nos)	male	no	r0	white	NA	3253	1	LUSC
TCGA-77-7463	9.4513	8.5715	5.4518	11.2437	3.656	9.3186	6.8312	75	0.6268	stagei	t2	n0	m0	lungsquamouscellcarcinoma-nototherwisespecified(nos)	male	no	r0	white	NA	1423	1	LUSC
TCGA-77-8009	8.6241	1.6012	5.4136	12.8963	2.8357	9.1561	6.6387	68	0.8611	stageii	t2	n1	m0	lungsquamouscellcarcinoma-nototherwisespecified(nos)	male	no	r0	NA	NA	1695	1	LUSC
TCGA-77-8128	9.5635	4.4202	5.0372	11.5644	1.7083	6.6872	7.5254	60	0.7697	stageiii	t2	n2	m0	lungsquamouscellcarcinoma-nototherwisespecified(nos)	male	no	r0	NA	NA	1150	1	LUSC
TCGA-77-8130	7.0447	3.4301	6.3996	11.4737	3.0305	8.7436	5.8345	69	0.6221	stageii	t2	n1	m0	lungsquamouscellcarcinoma-nototherwisespecified(nos)	male	no	r0	NA	NA	4765	0	LUSC
TCGA-77-8131	7.7574	9.6665	9.1509	11.1068	6.2608	10.5057	7.7803	72	0.3242	stagei	t2	NA	m0	lungsquamouscellcarcinoma-nototherwisespecified(nos)	male	NA	r0	NA	NA	383	1	LUSC
TCGA-77-8136	8.2883	7.0565	8.5391	11.8759	5.1823	9.3875	8.6111	74	0.4786	stageii	t2	n1	m0	lungsquamouscellcarcinoma-nototherwisespecified(nos)	female	no	r0	NA	NA	1189	1	LUSC
TCGA-77-8138	9.0343	7.5028	7.1796	11.7652	4.3634	8.8567	7.1694	74	0.575	stagei	t2	n0	m0	lungsquamouscellcarcinoma-nototherwisespecified(nos)	male	no	r0	NA	NA	539	1	LUSC
TCGA-77-8139	8.496	5.4539	8.8084	11.4099	2.9687	8.6308	8.4429	72	0.4474	stageii	t3	n0	m0	lungsquamouscellcarcinoma-nototherwisespecified(nos)	male	no	r0	NA	NA	3166	0	LUSC
TCGA-77-8144	8.5118	4.6992	5.0066	10.8767	3.2883	8.8765	6.7466	70	0.6782	stagei	t2	n0	m0	lungsquamouscellcarcinoma-nototherwisespecified(nos)	male	no	r0	NA	NA	833	0	LUSC
TCGA-77-8148	9.4758	6.4449	7.8578	11.7327	3.9188	8.5483	6.2331	68	0.7129	stageiii	t3	n1	m0	lungsquamouscellcarcinoma-nototherwisespecified(nos)	male	no	r0	NA	NA	2023	0	LUSC
TCGA-77-A5FZ	9.3402	11.6982	10.4949	11.2117	7.3562	12.0912	7.3094	64	0.1926	stageiii	t4	n0	m0	lungpapillarysquamouscellcaricnoma	male	no	r0	NA	NA	3838	1	LUSC
TCGA-77-A5G1	7.0835	8.7402	7.5565	12.2321	4.8667	10.087	9.2811	75	0.6126	stageiii	t3	n1	m0	lungsquamouscellcarcinoma-nototherwisespecified(nos)	male	no	r0	NA	NA	4026	0	LUSC
TCGA-77-A5G3	9.8068	4.7332	6.3797	12.2174	2.7777	7.682	7.1605	63	0.8179	stageii	t2	n1	m0	lungsquamouscellcarcinoma-nototherwisespecified(nos)	male	no	r0	NA	NA	4570	0	LUSC
TCGA-77-A5G6	8.8158	6.3936	6.9102	10.9247	2.9541	8.9231	8.7754	66	0.8184	stageiii	t2	n2	m0	lungsquamouscellcarcinoma-nototherwisespecified(nos)	male	no	r0	NA	NA	678	1	LUSC
TCGA-77-A5GB	7.7013	7.5572	8.5296	10.7821	4.3378	8.8745	7.9525	90	0.6358	stagei	t2	NA	m0	lungsquamouscellcarcinoma-nototherwisespecified(nos)	male	no	r0	NA	NA	937	1	LUSC
TCGA-77-A5GF	9.088	8.8623	8.1333	12.2665	3.195	7.7587	4.7356	70	0.8082	stageii	t2	n1	m0	lungsquamouscellcarcinoma-nototherwisespecified(nos)	male	no	r0	NA	NA	840	1	LUSC
TCGA-85-6175	9.3434	7.9924	8.4648	11.6035	5.5229	10.3872	8.2174	63	0.5585	stageii	t3	n0	m0	lungsquamouscellcarcinoma-nototherwisespecified(nos)	female	no	r0	white	nothispanicorlatino	294	1	LUSC
TCGA-85-6798	9.1443	5.9286	5.8709	11.6557	3.7402	8.4526	7.8584	57	0.729	stageiii	t3	n1	m0	lungsquamouscellcarcinoma-nototherwisespecified(nos)	male	no	r0	white	nothispanicorlatino	195	1	LUSC
TCGA-85-7696	8.9081	7.5409	7.0327	12.6351	4.2893	7.4755	6.8714	64	0.8163	stagei	t1	n0	m0	lungsquamouscellcarcinoma-nototherwisespecified(nos)	male	no	r0	white	nothispanicorlatino	1111	0	LUSC
TCGA-85-7698	9.133	10.0047	8.1932	11.2348	4.9368	8.658	6.1285	48	0.7388	stagei	t1	n0	m0	lungsquamouscellcarcinoma-nototherwisespecified(nos)	male	no	r0	white	nothispanicorlatino	952	0	LUSC
TCGA-85-7699	10.0443	10.9414	8.7639	12.1085	6.5359	9.9195	9.0024	73	0.6264	stageiii	t4	n0	m0	lungsquamouscellcarcinoma-nototherwisespecified(nos)	male	no	r0	white	nothispanicorlatino	1001	1	LUSC
TCGA-85-7710	8.1517	6.2274	6.4762	11.6834	3.4989	9.4425	8.1058	59	0.8126	stagei	t1	n0	m0	lungsquamouscellcarcinoma-nototherwisespecified(nos)	female	no	NA	white	nothispanicorlatino	42	0	LUSC
TCGA-85-7843	9.4876	9.9785	7.5668	11.6467	3.5924	8.7053	6.2198	50	0.6742	stageii	t2	n1	m0	lungsquamouscellcarcinoma-nototherwisespecified(nos)	male	NA	r0	white	nothispanicorlatino	35	0	LUSC
TCGA-85-8048	9.7386	10.3835	9.3762	11.9563	5.8121	11.2241	6.6509	62	0.3604	stagei	t1	n0	m0	lungsquamouscellcarcinoma-nototherwisespecified(nos)	male	no	r0	white	nothispanicorlatino	765	0	LUSC
TCGA-85-8049	9.2464	11.0619	9.3106	12.3246	5.7774	9.6914	6.7143	57	0.4357	stagei	t2	n0	m0	lungsquamouscellcarcinoma-nototherwisespecified(nos)	male	no	r0	white	nothispanicorlatino	579	0	LUSC
TCGA-85-8071	7.6705	3.5587	5.7987	10.4505	3.2671	5.9567	8.4908	52	0.9177	stageii	t1	n1	m0	lungsquamouscellcarcinoma-nototherwisespecified(nos)	male	no	r0	white	nothispanicorlatino	815	0	LUSC
TCGA-85-8288	8.7636	8.6726	7.489	11.6794	4.6005	8.2506	5.8722	70	0.6913	stageii	t1	n1	m0	lungsquamouscellcarcinoma-nototherwisespecified(nos)	male	no	r0	white	nothispanicorlatino	402	1	LUSC
TCGA-85-8350	9.243	7.9126	7.6901	11.9174	6.085	9.3664	8.2869	61	0.6028	stagei	t1	n0	m0	lungsquamouscellcarcinoma-nototherwisespecified(nos)	male	no	r0	white	nothispanicorlatino	683	0	LUSC
TCGA-85-8351	8.7962	4.8744	4.7336	11.539	3.5893	10.797	9.7254	72	0.6858	stageii	t2	n1	m0	lungsquamouscellcarcinoma-nototherwisespecified(nos)	male	no	r0	white	nothispanicorlatino	510	0	LUSC
TCGA-85-8352	10.3586	4.5392	5.1823	12.915	2.0455	5.9961	8.5737	67	0.9876	stageiii	t3	n1	m0	lungsquamouscellcarcinoma-nototherwisespecified(nos)	male	no	r0	white	nothispanicorlatino	161	1	LUSC
TCGA-85-8355	10.2167	10.6119	9.9845	11.9795	6.1957	8.8291	6.6394	63	0.3979	stagei	t1	n0	m0	lungsquamouscellcarcinoma-nototherwisespecified(nos)	male	no	r0	white	nothispanicorlatino	61	0	LUSC
TCGA-85-8580	10.1981	8.6712	8.1587	11.6449	4.2082	10.4252	7.115	52	0.6126	stagei	t2	n0	m0	lungsquamouscellcarcinoma-nototherwisespecified(nos)	female	no	r0	white	nothispanicorlatino	1113	0	LUSC
TCGA-85-8584	8.5325	9.0731	9.2664	12.1559	4.8759	9.7685	6.8749	71	0.6126	stageii	t2	n1	m0	lungpapillarysquamouscellcaricnoma	male	NA	r0	white	nothispanicorlatino	383	1	LUSC
TCGA-85-8664	9.1654	13.4908	4.8175	12.7352	3.8881	6.6686	8.4793	73	0.7564	stageii	t2	n1	m0	lungsquamouscellcarcinoma-nototherwisespecified(nos)	male	no	r0	white	nothispanicorlatino	550	1	LUSC
TCGA-85-8666	8.7454	7.5305	6.7104	11.8769	4.3394	9.0605	7.4665	65	0.6352	stagei	t2	n0	m0	lungsquamouscellcarcinoma-nototherwisespecified(nos)	male	no	r0	white	nothispanicorlatino	687	1	LUSC
TCGA-85-A4JB	9.0042	4.5634	6.9191	11.1429	2.8089	8.5519	8.1882	74	0.7019	stageii	t3	n0	m0	lungsquamouscellcarcinoma-nototherwisespecified(nos)	male	no	r0	white	nothispanicorlatino	942	0	LUSC
TCGA-85-A50M	9.4414	6.9187	7.1771	11.7938	2.8584	12.5251	8.9979	47	0.7019	stageii	t2	n0	m0	lungsquamouscellcarcinoma-nototherwisespecified(nos)	male	no	r0	asian	nothispanicorlatino	826	1	LUSC
TCGA-85-A53L	8.7918	7.2933	6.5309	11.5879	2.9337	8.9183	7.3218	63	0.7243	stageii	t2	n0	m0	lungsquamouscellcarcinoma-nototherwisespecified(nos)	male	no	r0	asian	nothispanicorlatino	377	0	LUSC
TCGA-90-7767	9.2826	11.1097	7.8823	11.9437	5.5623	9.7824	7.7763	56	0.6306	stageii	t2	n1	NA	lungsquamouscellcarcinoma-nototherwisespecified(nos)	male	NA	r0	white	nothispanicorlatino	89	0	LUSC
TCGA-90-7769	8.5085	6.3698	5.3939	12.4757	2.1914	8.6174	7.2403	55	0.8243	stageii	t2	n1	NA	lungsquamouscellcarcinoma-nototherwisespecified(nos)	male	no	r0	white	nothispanicorlatino	358	0	LUSC
TCGA-92-7341	9.5213	5.2311	6.6821	12.0244	2.9903	8.6179	7.0798	71	0.7643	stagei	t2	n0	NA	lungsquamouscellcarcinoma-nototherwisespecified(nos)	male	no	r0	white	nothispanicorlatino	106	0	LUSC
TCGA-94-7033	7.3766	6.1633	6.1686	10.9254	2.8528	8.2403	7.9462	73	0.6634	stagei	t2	n0	NA	lungsquamouscellcarcinoma-nototherwisespecified(nos)	male	no	r0	white	nothispanicorlatino	640	0	LUSC
TCGA-94-7943	10.4988	7.9119	6.9126	12.0694	3.2353	9.1465	6.8979	80	0.7667	stagei	t1	NA	NA	lungsquamouscellcarcinoma-nototherwisespecified(nos)	male	no	r0	white	nothispanicorlatino	559	0	LUSC
TCGA-94-8491	7.7922	10.2289	8.5721	10.4442	5.7168	9.066	9.0956	73	0.6167	stageii	t2	n1	m0	lungsquamouscellcarcinoma-nototherwisespecified(nos)	male	no	NA	white	NA	810	0	LUSC
TCGA-96-8170	8.4415	7.5276	7.8195	10.9245	4.0036	10.3329	7.1249	75	0.6409	stageii	t1	n1	m0	lungsquamouscellcarcinoma-nototherwisespecified(nos)	female	no	NA	white	nothispanicorlatino	531	0	LUSC
TCGA-96-A4JK	8.8548	8.571	7.7803	12.1069	4.2457	7.6572	8.6181	65	0.7019	stageii	t2	n1	m0	lungsquamouscellcarcinoma-nototherwisespecified(nos)	male	no	r0	white	nothispanicorlatino	589	0	LUSC
TCGA-98-8020	8.4566	8.5803	7.693	11.2497	4.3547	9.9137	8.7772	56	0.5991	stageiii	t2	n2	m0	lungsquamouscellcarcinoma-nototherwisespecified(nos)	female	no	r0	blackorafricanamerican	nothispanicorlatino	84	1	LUSC
TCGA-98-8021	8.4045	6.8796	7.8551	11.6815	5.0509	9.8566	7.7654	75	0.7345	stagei	t1	n0	m0	lungsquamouscellcarcinoma-nototherwisespecified(nos)	female	no	r0	white	nothispanicorlatino	937	0	LUSC
TCGA-98-8022	7.077	7.7265	8.0431	11.1868	4.3115	9.8895	7.6798	61	0.5867	stagei	t1	n0	m0	lungsquamouscellcarcinoma-nototherwisespecified(nos)	male	no	r0	white	nothispanicorlatino	933	1	LUSC
TCGA-98-8023	9.7904	9.5037	8.5411	11.9891	5.5119	9.69	7.5414	70	0.4752	stageiii	t3	n1	m0	lungsquamouscellcarcinoma-nototherwisespecified(nos)	male	no	r0	white	nothispanicorlatino	649	0	LUSC
TCGA-98-A538	8.02	6.7003	7.5182	11.4807	3.8688	8.2254	8.5887	67	0.7019	stageii	t3	n0	m0	lungsquamouscellcarcinoma-nototherwisespecified(nos)	male	no	r0	white	nothispanicorlatino	826	0	LUSC
TCGA-98-A53A	7.4677	6.3938	7.0682	11.1738	3.7324	7.8523	7.6411	70	0.6724	stagei	t2	n0	m0	lungsquamouscellcarcinoma-nototherwisespecified(nos)	male	no	r0	blackorafricanamerican	nothispanicorlatino	552	1	LUSC
TCGA-98-A53B	8.4868	8.0447	6.4457	11.7733	3.5705	10.605	8.4188	69	0.7019	stagei	t2	n0	m0	lungsquamouscellcarcinoma-nototherwisespecified(nos)	male	no	r0	white	nothispanicorlatino	61	1	LUSC
TCGA-98-A53C	9.5091	10.5464	9.9409	11.2799	6.4435	12.754	7.4386	77	0.3703	stagei	t1	n0	m0	lungsquamouscellcarcinoma-nototherwisespecified(nos)	female	no	r0	white	nothispanicorlatino	822	0	LUSC
TCGA-98-A53H	9.2235	11.0405	9.0291	11.4019	7.044	11.4472	7.3468	76	0.3879	stagei	t1	n0	m0	lungsquamouscellcarcinoma-nototherwisespecified(nos)	female	no	r0	white	nothispanicorlatino	618	0	LUSC
TCGA-98-A53I	8.5215	9.8859	8.8726	11.5792	6.0336	8.6169	5.7159	64	0.6609	stageii	t2	n1	m0	lungsquamouscellcarcinoma-nototherwisespecified(nos)	male	no	r0	white	nothispanicorlatino	565	0	LUSC
TCGA-LA-A446	8.4419	6.9539	6.2069	11.8635	2.2523	9.6101	7.9059	68	0.7742	stagei	t1	n0	NA	lungsquamouscellcarcinoma-nototherwisespecified(nos)	male	no	r0	white	nothispanicorlatino	401	0	LUSC
TCGA-LA-A7SW	10.058	1.4565	3.3637	11.332	2.9149	8.926	9.2989	71	0.92	stageiii	t3	n1	NA	lungsquamouscellcarcinoma-nototherwisespecified(nos)	male	yes	r0	blackorafricanamerican	nothispanicorlatino	408	1	LUSC
TCGA-MF-A522	9.9082	0.5126	5.2052	12.0913	2.1418	7.7916	2.7106	54	0.9253	stagei	t2	n0	NA	lungsquamouscellcarcinoma-nototherwisespecified(nos)	male	no	NA	white	NA	360	1	LUSC
TCGA-NC-A5HF	7.1749	5.5497	4.619	10.4012	3.142	8.773	7.1549	74	0.8257	stageiii	t4	n0	NA	lungsquamouscellcarcinoma-nototherwisespecified(nos)	male	no	r0	white	NA	138	1	LUSC
TCGA-NC-A5HM	7.2971	5.3818	6.4475	11.5457	3.6297	7.6719	7.2618	76	0.7449	stagei	t2	n0	m0	lungsquamouscellcarcinoma-nototherwisespecified(nos)	male	no	r0	white	NA	1212	0	LUSC
TCGA-NC-A5HN	9.3326	4.2705	6.7609	11.009	2.7427	6.5122	5.217	77	0.7913	stageii	t2	n1	m0	lungsquamouscellcarcinoma-nototherwisespecified(nos)	male	no	r0	white	NA	1499	0	LUSC
TCGA-NC-A5HO	6.9855	7.8668	6.4938	11.8568	4.5288	7.9512	4.2628	70	0.7913	stageiii	t3	n1	m0	lungsquamouscellcarcinoma-nototherwisespecified(nos)	female	no	NA	white	NA	1336	0	LUSC
TCGA-NC-A5HT	8.0429	4.3539	4.3723	12.6948	1.0432	6.9341	8.5375	69	0.6573	stageiii	t3	n1	m0	lungsquamouscellcarcinoma-nototherwisespecified(nos)	male	no	r0	white	NA	804	0	LUSC
TCGA-NK-A5CT	5.4165	4.5013	5.6952	12.0685	3.6882	10.3246	8.1336	70	0.6573	stagei	t1	n0	m0	lungsquamouscellcarcinoma-nototherwisespecified(nos)	male	no	NA	white	nothispanicorlatino	1997	0	LUSC
TCGA-NK-A5D1	7.0617	3.7919	5.4597	11.4026	2.3473	9.5448	8.0468	57	0.9478	stageii	t2	n1	m0	lungbasaloidsquamouscellcarcinoma	male	NA	NA	white	nothispanicorlatino	511	0	LUSC
TCGA-O2-A52N	8.3542	7.6273	6.4701	11.4126	3.849	9.0951	4.8785	78	0.7706	stagei	t2	n0	NA	lungsquamouscellcarcinoma-nototherwisespecified(nos)	male	no	NA	white	nothispanicorlatino	1006	1	LUSC
TCGA-O2-A52S	9.1007	7.9256	7.718	11.2579	4.9474	8.23	4.5196	57	0.8131	stageiii	t4	n2	NA	lungsquamouscellcarcinoma-nototherwisespecified(nos)	female	yes	NA	white	nothispanicorlatino	387	1	LUSC
TCGA-O2-A52V	8.8398	9.0339	7.1923	11.916	4.3612	8.3254	7.6722	75	0.7568	stageii	t3	n0	NA	lungsquamouscellcarcinoma-nototherwisespecified(nos)	female	yes	NA	blackorafricanamerican	nothispanicorlatino	1335	1	LUSC
TCGA-O2-A52W	9.0924	7.914	5.5869	10.9599	3.1795	8.0044	7.474	63	0.7654	stagei	t2	n0	NA	lungsquamouscellcarcinoma-nototherwisespecified(nos)	male	no	NA	blackorafricanamerican	nothispanicorlatino	261	1	LUSC
