# Supplementary material for: A Multi-Omics Network of a Seven-Gene Prognostic Signature for Non-Small Cell Lung Cancer
Source: Int J Mol Sci. 2021 Dec 25;23(1):219. doi: 10.3390/ijms23010219 (PMC8745553; doi:10.3390/ijms23010219)
Supplement: Supplementary file 1 [file ijms-23-00219-s001.zip › S2. Selected 7-gene multi-omics network.xlsx]

## Sheet: README
README
Sheet 1	GE level rules	Genes which have interactions with at least 2 of 7 genes at gene expression level networks in both patient cohorts (GSE31800 and GSE28582).
Sheet 2	CNV-GE level rules	Genes which have interactions with at least 2 of 7 genes at copy number variation mediated gene expression level networks in both patient cohorts (GSE31800 and GSE28582).
Sheet 3	Proliferation genes	The dependency scores of genes which have more than 50% significant NSCLC cell lines in either CRISPR-Cas9 or RNAi.
Sheet 4	CMap output	The significant (raw connectivity score > 0.9) gene sets from CMap using 7-gene network gene lists as inputs.

## Sheet: GE level rules
For dataset GSE31800 (n = 49), in GE level, minimum thresholds are defined as: precison = 0.6634; scope = 0.0534; z-value is 1.64.
For dataset GSE28582 (n = 100), in GE level, minimum thresholds are defined as: precision = 0.6152; scope = 0.0265; z-value is 1.64
Rule	A_Name	B_Name	Dataset	Info	Biological context
1	C10orf10	CCL19	GSE31800	DownDown	The down-regulation of C10orf10 implies the down-regulation of CCL19.
1	CCL19	C3AR1	GSE31800	DownDown	The down-regulation of CCL19 implies the down-regulation of C3AR1.
1	CCL19	CCR1	GSE31800	DownDown	The down-regulation of CCL19 implies the down-regulation of CCR1.
1	CCL19	CCR2	GSE31800	DownDown	The down-regulation of CCL19 implies the down-regulation of CCR2.
1	CCL19	CD274	GSE31800	DownDown	The down-regulation of CCL19 implies the down-regulation of CD274.
1	CCL19	CD80	GSE31800	DownDown	The down-regulation of CCL19 implies the down-regulation of CD80.
1	CDH3	CCL19	GSE31800	DownDown	The down-regulation of CDH3 implies the down-regulation of CCL19.
1	CTSH	CCL19	GSE31800	DownDown	The down-regulation of CTSH implies the down-regulation of CCL19.
1	CTSH	CD27	GSE31800	DownDown	The down-regulation of CTSH implies the down-regulation of CD27.
1	CDH3	DAG1	GSE31800	DownDown	The down-regulation of CDH3 implies the down-regulation of DAG1.
1	F13A1	CCL19	GSE31800	DownDown	The down-regulation of F13A1 implies the down-regulation of CCL19.
1	CCL19	GIMAP1	GSE31800	DownDown	The down-regulation of CCL19 implies the down-regulation of GIMAP1.
1	HLA-DMB	CCL19	GSE31800	DownDown	The down-regulation of HLA-DMB implies the down-regulation of CCL19.
1	HLA-F	CCL19	GSE31800	DownDown	The down-regulation of HLA-F implies the down-regulation of CCL19.
1	HLA-F	CD27	GSE31800	DownDown	The down-regulation of HLA-F implies the down-regulation of CD27.
1	HNMT	CCL19	GSE31800	DownDown	The down-regulation of HNMT implies the down-regulation of CCL19.
1	IFITM3	CD27	GSE31800	DownDown	The down-regulation of IFITM3 implies the down-regulation of CD27.
1	IFITM3	DAG1	GSE31800	DownDown	The down-regulation of IFITM3 implies the down-regulation of DAG1.
1	KLHL6	CD27	GSE31800	DownDown	The down-regulation of KLHL6 implies the down-regulation of CD27.
1	LY75	CCL19	GSE31800	DownDown	The down-regulation of LY75 implies the down-regulation of CCL19.
1	LY75	CD27	GSE31800	DownDown	The down-regulation of LY75 implies the down-regulation of CD27.
1	CCL19	P2RY13	GSE31800	DownDown	The down-regulation of CCL19 implies the down-regulation of P2RY13.
1	PRDM1	CD27	GSE31800	DownDown	The down-regulation of PRDM1 implies the down-regulation of CD27.
1	PRDM1	DAG1	GSE31800	DownDown	The down-regulation of PRDM1 implies the down-regulation of DAG1.
1	PRRX1	CCL19	GSE31800	DownDown	The down-regulation of PRRX1 implies the down-regulation of CCL19.
1	PRRX1	CD27	GSE31800	DownDown	The down-regulation of PRRX1 implies the down-regulation of CD27.
1	CCL19	PTAFR	GSE31800	DownDown	The down-regulation of CCL19 implies the down-regulation of PTAFR.
1	SERPING1	CCL19	GSE31800	DownDown	The down-regulation of SERPING1 implies the down-regulation of CCL19.
1	SERPING1	CD27	GSE31800	DownDown	The down-regulation of SERPING1 implies the down-regulation of CD27.
1	CCL19	SH2D1A	GSE31800	DownDown	The down-regulation of CCL19 implies the down-regulation of SH2D1A.
1	SLC39A8	ARSE	GSE31800	DownDown	The down-regulation of SLC39A8 implies the down-regulation of ARSE.
1	C10orf10	SLC39A8	GSE31800	DownDown	The down-regulation of C10orf10 implies the down-regulation of SLC39A8.
1	HLA-DMB	SLC39A8	GSE31800	DownDown	The down-regulation of HLA-DMB implies the down-regulation of SLC39A8.
1	HNMT	SLC39A8	GSE31800	DownDown	The down-regulation of HNMT implies the down-regulation of SLC39A8.
1	SLC39A8	LAIR1	GSE31800	DownDown	The down-regulation of SLC39A8 implies the down-regulation of LAIR1.
1	SPPL2A	CCL19	GSE31800	DownDown	The down-regulation of SPPL2A implies the down-regulation of CCL19.
1	SPPL2A	CD27	GSE31800	DownDown	The down-regulation of SPPL2A implies the down-regulation of CD27.
1	TGM5	CCL19	GSE31800	DownDown	The down-regulation of TGM5 implies the down-regulation of CCL19.
1	TGM5	CD27	GSE31800	DownDown	The down-regulation of TGM5 implies the down-regulation of CD27.
1	TMEM14C	DAG1	GSE31800	DownDown	The down-regulation of TMEM14C implies the down-regulation of DAG1.
1	CCL19	TNFAIP8L2	GSE31800	DownDown	The down-regulation of CCL19 implies the down-regulation of TNFAIP8L2.
1	TNFSF12-TNFSF13	CCL19	GSE31800	DownDown	The down-regulation of TNFSF12-TNFSF13 implies the down-regulation of CCL19.
1	TNFSF12-TNFSF13	SLC39A8	GSE31800	DownDown	The down-regulation of TNFSF12-TNFSF13 implies the down-regulation of SLC39A8.
1	TRIM22	CCL19	GSE31800	DownDown	The down-regulation of TRIM22 implies the down-regulation of CCL19.
1	TRIM22	CD27	GSE31800	DownDown	The down-regulation of TRIM22 implies the down-regulation of CD27.
1	WIPI1	CD27	GSE31800	DownDown	The down-regulation of WIPI1 implies the down-regulation of CD27.
1	WIPI1	DAG1	GSE31800	DownDown	The down-regulation of WIPI1 implies the down-regulation of DAG1.
1	CCL19	ZBED2	GSE31800	DownDown	The down-regulation of CCL19 implies the down-regulation of ZBED2.
2	ABCC4	AKAP8L	GSE28582	DownDown	The down-regulation of ABCC4 implies the nondown-regulation of AKAP8L.
2	AKAP8L	ABCC4	GSE28582	DownDown	The down-regulation of AKAP8L implies the nondown-regulation of ABCC4.
2	ATP1B4	CD27	GSE28582	DownDown	The down-regulation of ATP1B4 implies the nondown-regulation of CD27.
2	CD27	ATP1B4	GSE28582	DownDown	The down-regulation of CD27 implies the nondown-regulation of ATP1B4.
2	CD27	CDH3	GSE28582	DownDown	The down-regulation of CD27 implies the nondown-regulation of CDH3.
2	CDH3	CD27	GSE28582	DownDown	The down-regulation of CDH3 implies the nondown-regulation of CD27.
2	ABCC4	CSPP1	GSE28582	DownDown	The down-regulation of ABCC4 implies the nondown-regulation of CSPP1.
2	CSPP1	ABCC4	GSE28582	DownDown	The down-regulation of CSPP1 implies the nondown-regulation of ABCC4.
2	CCL19	CSPP1	GSE28582	DownDown	The down-regulation of CCL19 implies the nondown-regulation of CSPP1.
2	CSPP1	CCL19	GSE28582	DownDown	The down-regulation of CSPP1 implies the nondown-regulation of CCL19.
2	AKR1C1	DAG1	GSE28582	DownDown	The down-regulation of AKR1C1 implies the nondown-regulation of DAG1.
2	DAG1	AKR1C1	GSE28582	DownDown	The down-regulation of DAG1 implies the nondown-regulation of AKR1C1.
2	CD274	DAG1	GSE28582	DownDown	The down-regulation of CD274 implies the nondown-regulation of DAG1.
2	DAG1	CD274	GSE28582	DownDown	The down-regulation of DAG1 implies the nondown-regulation of CD274.
2	CPNE8		GSE28582	DownDown	The down-regulation of CPNE8 implies the nondown-regulation of .
2	DAG1	CPNE8	GSE28582	DownDown	The down-regulation of DAG1 implies the nondown-regulation of CPNE8.
2	DAG1	DNPEP	GSE28582	DownDown	The down-regulation of DAG1 implies the nondown-regulation of DNPEP.
2	DNPEP	DAG1	GSE28582	DownDown	The down-regulation of DNPEP implies the nondown-regulation of DAG1.
2	ABCC4	ERH	GSE28582	DownDown	The down-regulation of ABCC4 implies the nondown-regulation of ERH.
2	ERH	ABCC4	GSE28582	DownDown	The down-regulation of ERH implies the nondown-regulation of ABCC4.
2	CCR1	FUT7	GSE28582	DownDown	The down-regulation of CCR1 implies the nondown-regulation of FUT7.
2	FUT7	CCR1	GSE28582	DownDown	The down-regulation of FUT7 implies the nondown-regulation of CCR1.
2	CCR2	FUT7	GSE28582	DownDown	The down-regulation of CCR2 implies the nondown-regulation of FUT7.
2	FUT7	CCR2	GSE28582	DownDown	The down-regulation of FUT7 implies the nondown-regulation of CCR2.
2	CDH3	FUT7	GSE28582	DownDown	The down-regulation of CDH3 implies the nondown-regulation of FUT7.
2	FUT7	CDH3	GSE28582	DownDown	The down-regulation of FUT7 implies the nondown-regulation of CDH3.
2	CPNE8	FUT7	GSE28582	DownDown	The down-regulation of CPNE8 implies the nondown-regulation of FUT7.
2	FUT7	CPNE8	GSE28582	DownDown	The down-regulation of FUT7 implies the nondown-regulation of CPNE8.
2	F13A1	FUT7	GSE28582	DownDown	The down-regulation of F13A1 implies the nondown-regulation of FUT7.
2	FUT7	F13A1	GSE28582	DownDown	The down-regulation of FUT7 implies the nondown-regulation of F13A1.
2	DAG1	GPX2	GSE28582	DownDown	The down-regulation of DAG1 implies the nondown-regulation of GPX2.
2	GPX2	DAG1	GSE28582	DownDown	The down-regulation of GPX2 implies the nondown-regulation of DAG1.
2	FUT7	KLHL6	GSE28582	DownDown	The down-regulation of FUT7 implies the nondown-regulation of KLHL6.
2	KLHL6	FUT7	GSE28582	DownDown	The down-regulation of KLHL6 implies the nondown-regulation of FUT7.
2	ABCC4	POF1B	GSE31800	DownDown	The down-regulation of ABCC4 implies the nondown-regulation of POF1B.
2	POF1B	ABCC4	GSE31800	DownDown	The down-regulation of POF1B implies the nondown-regulation of ABCC4.
2	FUT7	PRDM1	GSE28582	DownDown	The down-regulation of FUT7 implies the nondown-regulation of PRDM1.
2	PRDM1	FUT7	GSE28582	DownDown	The down-regulation of PRDM1 implies the nondown-regulation of FUT7.
2	DAG1	PRRX1	GSE28582	DownDown	The down-regulation of DAG1 implies the nondown-regulation of PRRX1.
2	PRRX1	DAG1	GSE28582	DownDown	The down-regulation of PRRX1 implies the nondown-regulation of DAG1.
2	CD27	RGS17	GSE31800	DownDown	The down-regulation of CD27 implies the nondown-regulation of RGS17.
2	RGS17	CD27	GSE31800	DownDown	The down-regulation of RGS17 implies the nondown-regulation of CD27.
2	FUT7	SH2D1A	GSE28582	DownDown	The down-regulation of FUT7 implies the nondown-regulation of SH2D1A.
2	SH2D1A	FUT7	GSE28582	DownDown	The down-regulation of SH2D1A implies the nondown-regulation of FUT7.
2	CD27	SLC12A2	GSE31800	DownDown	The down-regulation of CD27 implies the nondown-regulation of SLC12A2.
2	SLC12A2	CD27	GSE31800	DownDown	The down-regulation of SLC12A2 implies the nondown-regulation of CD27.
2	CD27	SLC12A2	GSE28582	DownDown	The down-regulation of CD27 implies the nondown-regulation of SLC12A2.
2	SLC12A2	CD27	GSE28582	DownDown	The down-regulation of SLC12A2 implies the nondown-regulation of CD27.
2	FUT7	SLC12A2	GSE28582	DownDown	The down-regulation of FUT7 implies the nondown-regulation of SLC12A2.
2	SLC12A2	FUT7	GSE28582	DownDown	The down-regulation of SLC12A2 implies the nondown-regulation of FUT7.
2	AKAP8L	SLC39A8	GSE28582	DownDown	The down-regulation of AKAP8L implies the nondown-regulation of SLC39A8.
2	SLC39A8	AKAP8L	GSE28582	DownDown	The down-regulation of SLC39A8 implies the nondown-regulation of AKAP8L.
2	AKR1C1	SLC39A8	GSE28582	DownDown	The down-regulation of AKR1C1 implies the nondown-regulation of SLC39A8.
2	SLC39A8	AKR1C1	GSE28582	DownDown	The down-regulation of SLC39A8 implies the nondown-regulation of AKR1C1.
2	AKR1C2	SLC39A8	GSE28582	DownDown	The down-regulation of AKR1C2 implies the nondown-regulation of SLC39A8.
2	SLC39A8	AKR1C2	GSE28582	DownDown	The down-regulation of SLC39A8 implies the nondown-regulation of AKR1C2.
2	GPX2	SLC39A8	GSE28582	DownDown	The down-regulation of GPX2 implies the nondown-regulation of SLC39A8.
2	SLC39A8	GPX2	GSE28582	DownDown	The down-regulation of SLC39A8 implies the nondown-regulation of GPX2.
2	POF1B	SLC39A8	GSE28582	DownDown	The down-regulation of POF1B implies the nondown-regulation of SLC39A8.
2	SLC39A8	POF1B	GSE28582	DownDown	The down-regulation of SLC39A8 implies the nondown-regulation of POF1B.
2	SERPINB5	SLC39A8	GSE28582	DownDown	The down-regulation of SERPINB5 implies the nondown-regulation of SLC39A8.
2	SLC39A8	SERPINB5	GSE28582	DownDown	The down-regulation of SLC39A8 implies the nondown-regulation of SERPINB5.
2	CCL19	TGM5	GSE28582	DownDown	The down-regulation of CCL19 implies the nondown-regulation of TGM5.
2	TGM5	CCL19	GSE28582	DownDown	The down-regulation of TGM5 implies the nondown-regulation of CCL19.
2	DAG1	TMPRSS12	GSE28582	DownDown	The down-regulation of DAG1 implies the nondown-regulation of TMPRSS12.
2	TMPRSS12	DAG1	GSE28582	DownDown	The down-regulation of TMPRSS12 implies the nondown-regulation of DAG1.
2	SLC39A8	TMPRSS12	GSE28582	DownDown	The down-regulation of SLC39A8 implies the nondown-regulation of TMPRSS12.
2	TMPRSS12	SLC39A8	GSE28582	DownDown	The down-regulation of TMPRSS12 implies the nondown-regulation of SLC39A8.
2	FUT7	TNFAIP8L2	GSE28582	DownDown	The down-regulation of FUT7 implies the nondown-regulation of TNFAIP8L2.
2	TNFAIP8L2	FUT7	GSE28582	DownDown	The down-regulation of TNFAIP8L2 implies the nondown-regulation of FUT7.
2	SLC39A8	TRIM29	GSE28582	DownDown	The down-regulation of SLC39A8 implies the nondown-regulation of TRIM29.
2	TRIM29	SLC39A8	GSE28582	DownDown	The down-regulation of TRIM29 implies the nondown-regulation of SLC39A8.
2	DAG1	WIPI1	GSE28582	DownDown	The down-regulation of DAG1 implies the nondown-regulation of WIPI1.
2	WIPI1	DAG1	GSE28582	DownDown	The down-regulation of WIPI1 implies the nondown-regulation of DAG1.
2	FUT7	ZBED2	GSE28582	DownDown	The down-regulation of FUT7 implies the nondown-regulation of ZBED2.
2	ZBED2	FUT7	GSE28582	DownDown	The down-regulation of ZBED2 implies the nondown-regulation of FUT7.
2	DAG1	ZC3HC1	GSE28582	DownDown	The down-regulation of DAG1 implies the nondown-regulation of ZC3HC1.
2	ZC3HC1	DAG1	GSE28582	DownDown	The down-regulation of ZC3HC1 implies the nondown-regulation of DAG1.
2	FUT7	ZC3HC1	GSE28582	DownDown	The down-regulation of FUT7 implies the nondown-regulation of ZC3HC1.
2	ZC3HC1	FUT7	GSE28582	DownDown	The down-regulation of ZC3HC1 implies the nondown-regulation of FUT7.
2	SERPINB5	ZNF71	GSE28582	DownDown	The down-regulation of SERPINB5 implies the nondown-regulation of ZNF71.
2	ZNF71	SERPINB5	GSE28582	DownDown	The down-regulation of ZNF71 implies the nondown-regulation of SERPINB5.
4	CCL19	C10orf10	GSE31800	DownDown	The nondown-regulation of CCL19 implies the nondown-regulation of C10orf10.
4	C3AR1	CCL19	GSE31800	DownDown	The nondown-regulation of C3AR1 implies the nondown-regulation of CCL19.
4	CCR1	CCL19	GSE31800	DownDown	The nondown-regulation of CCR1 implies the nondown-regulation of CCL19.
4	CCR2	CCL19	GSE31800	DownDown	The nondown-regulation of CCR2 implies the nondown-regulation of CCL19.
4	CD274	CCL19	GSE31800	DownDown	The nondown-regulation of CD274 implies the nondown-regulation of CCL19.
4	CD80	CCL19	GSE31800	DownDown	The nondown-regulation of CD80 implies the nondown-regulation of CCL19.
4	CCL19	CDH3	GSE31800	DownDown	The nondown-regulation of CCL19 implies the nondown-regulation of CDH3.
4	CCL19	CTSH	GSE31800	DownDown	The nondown-regulation of CCL19 implies the nondown-regulation of CTSH.
4	CD27	CTSH	GSE31800	DownDown	The nondown-regulation of CD27 implies the nondown-regulation of CTSH.
4	DAG1	CDH3	GSE31800	DownDown	The nondown-regulation of DAG1 implies the nondown-regulation of CDH3.
4	CCL19	F13A1	GSE31800	DownDown	The nondown-regulation of CCL19 implies the nondown-regulation of F13A1.
4	GIMAP1	CCL19	GSE31800	DownDown	The nondown-regulation of GIMAP1 implies the nondown-regulation of CCL19.
4	CCL19	HLA-DMB	GSE31800	DownDown	The nondown-regulation of CCL19 implies the nondown-regulation of HLA-DMB.
4	CCL19	HLA-F	GSE31800	DownDown	The nondown-regulation of CCL19 implies the nondown-regulation of HLA-F.
4	CD27	HLA-F	GSE31800	DownDown	The nondown-regulation of CD27 implies the nondown-regulation of HLA-F.
4	CCL19	HNMT	GSE31800	DownDown	The nondown-regulation of CCL19 implies the nondown-regulation of HNMT.
4	CD27	IFITM3	GSE31800	DownDown	The nondown-regulation of CD27 implies the nondown-regulation of IFITM3.
4	DAG1	IFITM3	GSE31800	DownDown	The nondown-regulation of DAG1 implies the nondown-regulation of IFITM3.
4	CD27	KLHL6	GSE31800	DownDown	The nondown-regulation of CD27 implies the nondown-regulation of KLHL6.
4	CCL19	LY75	GSE31800	DownDown	The nondown-regulation of CCL19 implies the nondown-regulation of LY75.
4	CD27	LY75	GSE31800	DownDown	The nondown-regulation of CD27 implies the nondown-regulation of LY75.
4	P2RY13	CCL19	GSE31800	DownDown	The nondown-regulation of P2RY13 implies the nondown-regulation of CCL19.
4	CD27	PRDM1	GSE31800	DownDown	The nondown-regulation of CD27 implies the nondown-regulation of PRDM1.
4	DAG1	PRDM1	GSE31800	DownDown	The nondown-regulation of DAG1 implies the nondown-regulation of PRDM1.
4	CCL19	PRRX1	GSE31800	DownDown	The nondown-regulation of CCL19 implies the nondown-regulation of PRRX1.
4	CD27	PRRX1	GSE31800	DownDown	The nondown-regulation of CD27 implies the nondown-regulation of PRRX1.
4	PTAFR	CCL19	GSE31800	DownDown	The nondown-regulation of PTAFR implies the nondown-regulation of CCL19.
4	CCL19	SERPING1	GSE31800	DownDown	The nondown-regulation of CCL19 implies the nondown-regulation of SERPING1.
4	CD27	SERPING1	GSE31800	DownDown	The nondown-regulation of CD27 implies the nondown-regulation of SERPING1.
4	SH2D1A	CCL19	GSE31800	DownDown	The nondown-regulation of SH2D1A implies the nondown-regulation of CCL19.
4	ARSE	SLC39A8	GSE31800	DownDown	The nondown-regulation of ARSE implies the nondown-regulation of SLC39A8.
4	SLC39A8	C10orf10	GSE31800	DownDown	The nondown-regulation of SLC39A8 implies the nondown-regulation of C10orf10.
4	SLC39A8	HLA-DMB	GSE31800	DownDown	The nondown-regulation of SLC39A8 implies the nondown-regulation of HLA-DMB.
4	SLC39A8	HNMT	GSE31800	DownDown	The nondown-regulation of SLC39A8 implies the nondown-regulation of HNMT.
4	LAIR1	SLC39A8	GSE31800	DownDown	The nondown-regulation of LAIR1 implies the nondown-regulation of SLC39A8.
4	CCL19	SPPL2A	GSE31800	DownDown	The nondown-regulation of CCL19 implies the nondown-regulation of SPPL2A.
4	CD27	SPPL2A	GSE31800	DownDown	The nondown-regulation of CD27 implies the nondown-regulation of SPPL2A.
4	CCL19	TGM5	GSE31800	DownDown	The nondown-regulation of CCL19 implies the nondown-regulation of TGM5.
4	CD27	TGM5	GSE31800	DownDown	The nondown-regulation of CD27 implies the nondown-regulation of TGM5.
4	DAG1	TMEM14C	GSE31800	DownDown	The nondown-regulation of DAG1 implies the nondown-regulation of TMEM14C.
4	TNFAIP8L2	CCL19	GSE31800	DownDown	The nondown-regulation of TNFAIP8L2 implies the nondown-regulation of CCL19.
4	CCL19	TNFSF12-TNFSF13	GSE31800	DownDown	The nondown-regulation of CCL19 implies the nondown-regulation of TNFSF12-TNFSF13.
4	SLC39A8	TNFSF12-TNFSF13	GSE31800	DownDown	The nondown-regulation of SLC39A8 implies the nondown-regulation of TNFSF12-TNFSF13.
4	CCL19	TRIM22	GSE31800	DownDown	The nondown-regulation of CCL19 implies the nondown-regulation of TRIM22.
4	CD27	TRIM22	GSE31800	DownDown	The nondown-regulation of CD27 implies the nondown-regulation of TRIM22.
4	CD27	WIPI1	GSE31800	DownDown	The nondown-regulation of CD27 implies the nondown-regulation of WIPI1.
4	DAG1	WIPI1	GSE31800	DownDown	The nondown-regulation of DAG1 implies the nondown-regulation of WIPI1.
4	ZBED2	CCL19	GSE31800	DownDown	The nondown-regulation of ZBED2 implies the nondown-regulation of CCL19.
1	DAG1	NFS1	GSE31800	DownUp	The down-regulation of DAG1 implies the up-regulation of NFS1.
1	SLC39A8	GPX2	GSE28582	DownUp	The down-regulation of SLC39A8 implies the up-regulation of GPX2.
2	ABCC4	ABCA13	GSE28582	DownUp	The down-regulation of ABCC4 implies the nonup-regulation of ABCA13.
2	ABCC4	ARSE	GSE28582	DownUp	The down-regulation of ABCC4 implies the nonup-regulation of ARSE.
2	C3AR1	ABCC4	GSE28582	DownUp	The down-regulation of C3AR1 implies the nonup-regulation of ABCC4.
2	CCL19	ARSE	GSE28582	DownUp	The down-regulation of CCL19 implies the nonup-regulation of ARSE.
2	CCL19	ATP1B4	GSE28582	DownUp	The down-regulation of CCL19 implies the nonup-regulation of ATP1B4.
2	C10orf10	CCL19	GSE28582	DownUp	The down-regulation of C10orf10 implies the nonup-regulation of CCL19.
2	CCL19	CCR1	GSE28582	DownUp	The down-regulation of CCL19 implies the nonup-regulation of CCR1.
2	CCR1	CCL19	GSE28582	DownUp	The down-regulation of CCR1 implies the nonup-regulation of CCL19.
2	CCR2	ABCC4	GSE28582	DownUp	The down-regulation of CCR2 implies the nonup-regulation of ABCC4.
2	CCR2	CCL19	GSE28582	DownUp	The down-regulation of CCR2 implies the nonup-regulation of CCL19.
2	CD274	CCL19	GSE28582	DownUp	The down-regulation of CD274 implies the nonup-regulation of CCL19.
2	CD274	CD27	GSE31800	DownUp	The down-regulation of CD274 implies the nonup-regulation of CD27.
2	CD274	CD27	GSE28582	DownUp	The down-regulation of CD274 implies the nonup-regulation of CD27.
2	ARSE	CD27	GSE31800	DownUp	The down-regulation of ARSE implies the nonup-regulation of CD27.
2	CD27	ATP1B4	GSE28582	DownUp	The down-regulation of CD27 implies the nonup-regulation of ATP1B4.
2	CD27	C10orf10	GSE28582	DownUp	The down-regulation of CD27 implies the nonup-regulation of C10orf10.
2	CD27	C3AR1	GSE28582	DownUp	The down-regulation of CD27 implies the nonup-regulation of C3AR1.
2	CCR1	CD27	GSE28582	DownUp	The down-regulation of CCR1 implies the nonup-regulation of CD27.
2	CD27	CCR1	GSE28582	DownUp	The down-regulation of CD27 implies the nonup-regulation of CCR1.
2	CCR2	CD27	GSE28582	DownUp	The down-regulation of CCR2 implies the nonup-regulation of CD27.
2	CD80	CCL19	GSE28582	DownUp	The down-regulation of CD80 implies the nonup-regulation of CCL19.
2	CD27	CD80	GSE28582	DownUp	The down-regulation of CD27 implies the nonup-regulation of CD80.
2	CD80	CD27	GSE28582	DownUp	The down-regulation of CD80 implies the nonup-regulation of CD27.
2	ABCC4	CTSH	GSE28582	DownUp	The down-regulation of ABCC4 implies the nonup-regulation of CTSH.
2	CCL19	CTSH	GSE28582	DownUp	The down-regulation of CCL19 implies the nonup-regulation of CTSH.
2	ABCA13	DAG1	GSE31800	DownUp	The down-regulation of ABCA13 implies the nonup-regulation of DAG1.
2	DAG1	AKAP8L	GSE28582	DownUp	The down-regulation of DAG1 implies the nonup-regulation of AKAP8L.
2	AKR1C1	DAG1	GSE31800	DownUp	The down-regulation of AKR1C1 implies the nonup-regulation of DAG1.
2	AKR1C1	DAG1	GSE28582	DownUp	The down-regulation of AKR1C1 implies the nonup-regulation of DAG1.
2	AKR1C2	DAG1	GSE31800	DownUp	The down-regulation of AKR1C2 implies the nonup-regulation of DAG1.
2	DAG1	C10orf10	GSE28582	DownUp	The down-regulation of DAG1 implies the nonup-regulation of C10orf10.
2	DAG1	CTSH	GSE28582	DownUp	The down-regulation of DAG1 implies the nonup-regulation of CTSH.
2	DAG1	DNPEP	GSE28582	DownUp	The down-regulation of DAG1 implies the nonup-regulation of DNPEP.
2	DAG1	DSG3	GSE31800	DownUp	The down-regulation of DAG1 implies the nonup-regulation of DSG3.
2	CD27	F13A1	GSE28582	DownUp	The down-regulation of CD27 implies the nonup-regulation of F13A1.
2	DAG1	F13A1	GSE28582	DownUp	The down-regulation of DAG1 implies the nonup-regulation of F13A1.
2	FOXF1	ABCC4	GSE28582	DownUp	The down-regulation of FOXF1 implies the nonup-regulation of ABCC4.
2	CCL19	FOXF1	GSE28582	DownUp	The down-regulation of CCL19 implies the nonup-regulation of FOXF1.
2	CD27	FOXF1	GSE28582	DownUp	The down-regulation of CD27 implies the nonup-regulation of FOXF1.
2	FOXF1	CD27	GSE28582	DownUp	The down-regulation of FOXF1 implies the nonup-regulation of CD27.
2	AKAP8L	FUT7	GSE28582	DownUp	The down-regulation of AKAP8L implies the nonup-regulation of FUT7.
2	FUT7	ARSE	GSE28582	DownUp	The down-regulation of FUT7 implies the nonup-regulation of ARSE.
2	FUT7	C10orf10	GSE28582	DownUp	The down-regulation of FUT7 implies the nonup-regulation of C10orf10.
2	FUT7	CTSH	GSE28582	DownUp	The down-regulation of FUT7 implies the nonup-regulation of CTSH.
2	FUT7	DNPEP	GSE28582	DownUp	The down-regulation of FUT7 implies the nonup-regulation of DNPEP.
2	GIMAP1	ABCC4	GSE28582	DownUp	The down-regulation of GIMAP1 implies the nonup-regulation of ABCC4.
2	CCL19	GIMAP1	GSE28582	DownUp	The down-regulation of CCL19 implies the nonup-regulation of GIMAP1.
2	CD27	GIMAP1	GSE28582	DownUp	The down-regulation of CD27 implies the nonup-regulation of GIMAP1.
2	GIMAP1	CD27	GSE28582	DownUp	The down-regulation of GIMAP1 implies the nonup-regulation of CD27.
2	GPX2	CD27	GSE28582	DownUp	The down-regulation of GPX2 implies the nonup-regulation of CD27.
2	GPX2	DAG1	GSE31800	DownUp	The down-regulation of GPX2 implies the nonup-regulation of DAG1.
2	CCL19	HLA-DMB	GSE28582	DownUp	The down-regulation of CCL19 implies the nonup-regulation of HLA-DMB.
2	CD27	HLA-DMB	GSE28582	DownUp	The down-regulation of CD27 implies the nonup-regulation of HLA-DMB.
2	ABCC4	HLA-F	GSE28582	DownUp	The down-regulation of ABCC4 implies the nonup-regulation of HLA-F.
2	CCL19	HLA-F	GSE28582	DownUp	The down-regulation of CCL19 implies the nonup-regulation of HLA-F.
2	HLA-F	CCL19	GSE28582	DownUp	The down-regulation of HLA-F implies the nonup-regulation of CCL19.
2	CD27	HLA-F	GSE28582	DownUp	The down-regulation of CD27 implies the nonup-regulation of HLA-F.
2	HLA-F	CD27	GSE28582	DownUp	The down-regulation of HLA-F implies the nonup-regulation of CD27.
2	ABCC4	HNMT	GSE28582	DownUp	The down-regulation of ABCC4 implies the nonup-regulation of HNMT.
2	FUT7	HNMT	GSE28582	DownUp	The down-regulation of FUT7 implies the nonup-regulation of HNMT.
2	IFITM3	CCL19	GSE28582	DownUp	The down-regulation of IFITM3 implies the nonup-regulation of CCL19.
2	IFITM3	CD27	GSE28582	DownUp	The down-regulation of IFITM3 implies the nonup-regulation of CD27.
2	CCL19	KLHL6	GSE28582	DownUp	The down-regulation of CCL19 implies the nonup-regulation of KLHL6.
2	KLHL6	CCL19	GSE28582	DownUp	The down-regulation of KLHL6 implies the nonup-regulation of CCL19.
2	CD27	KLHL6	GSE28582	DownUp	The down-regulation of CD27 implies the nonup-regulation of KLHL6.
2	KLHL6	CD27	GSE28582	DownUp	The down-regulation of KLHL6 implies the nonup-regulation of CD27.
2	KRT17	DAG1	GSE31800	DownUp	The down-regulation of KRT17 implies the nonup-regulation of DAG1.
2	CCL19	LAIR1	GSE28582	DownUp	The down-regulation of CCL19 implies the nonup-regulation of LAIR1.
2	CD27	LAIR1	GSE28582	DownUp	The down-regulation of CD27 implies the nonup-regulation of LAIR1.
2	ABCC4	LY75	GSE28582	DownUp	The down-regulation of ABCC4 implies the nonup-regulation of LY75.
2	CCL19	LY75	GSE28582	DownUp	The down-regulation of CCL19 implies the nonup-regulation of LY75.
2	LY75	CCL19	GSE28582	DownUp	The down-regulation of LY75 implies the nonup-regulation of CCL19.
2	LY75	CD27	GSE28582	DownUp	The down-regulation of LY75 implies the nonup-regulation of CD27.
2	DAG1	LY75	GSE28582	DownUp	The down-regulation of DAG1 implies the nonup-regulation of LY75.
2	FUT7	LY75	GSE28582	DownUp	The down-regulation of FUT7 implies the nonup-regulation of LY75.
2	ABCC4	NFS1	GSE28582	DownUp	The down-regulation of ABCC4 implies the nonup-regulation of NFS1.
2	NFS1	ABCC4	GSE28582	DownUp	The down-regulation of NFS1 implies the nonup-regulation of ABCC4.
2	P2RY13	ABCC4	GSE28582	DownUp	The down-regulation of P2RY13 implies the nonup-regulation of ABCC4.
2	CCL19	P2RY13	GSE28582	DownUp	The down-regulation of CCL19 implies the nonup-regulation of P2RY13.
2	P2RY13	CD27	GSE31800	DownUp	The down-regulation of P2RY13 implies the nonup-regulation of CD27.
2	CD27	P2RY13	GSE28582	DownUp	The down-regulation of CD27 implies the nonup-regulation of P2RY13.
2	POF1B	DAG1	GSE31800	DownUp	The down-regulation of POF1B implies the nonup-regulation of DAG1.
2	DAG1	POF1B	GSE28582	DownUp	The down-regulation of DAG1 implies the nonup-regulation of POF1B.
2	PRDM1	CCL19	GSE28582	DownUp	The down-regulation of PRDM1 implies the nonup-regulation of CCL19.
2	PRDM1	CD27	GSE28582	DownUp	The down-regulation of PRDM1 implies the nonup-regulation of CD27.
2	PRRX1	CD27	GSE28582	DownUp	The down-regulation of PRRX1 implies the nonup-regulation of CD27.
2	PTAFR	CCL19	GSE28582	DownUp	The down-regulation of PTAFR implies the nonup-regulation of CCL19.
2	PTAFR	CD27	GSE28582	DownUp	The down-regulation of PTAFR implies the nonup-regulation of CD27.
2	CD27	SERPINB5	GSE31800	DownUp	The down-regulation of CD27 implies the nonup-regulation of SERPINB5.
2	SERPINB5	DAG1	GSE31800	DownUp	The down-regulation of SERPINB5 implies the nonup-regulation of DAG1.
2	SERPING1	CCL19	GSE28582	DownUp	The down-regulation of SERPING1 implies the nonup-regulation of CCL19.
2	SERPING1	CD27	GSE28582	DownUp	The down-regulation of SERPING1 implies the nonup-regulation of CD27.
2	SERPING1	FUT7	GSE28582	DownUp	The down-regulation of SERPING1 implies the nonup-regulation of FUT7.
2	CCL19	SH2D1A	GSE28582	DownUp	The down-regulation of CCL19 implies the nonup-regulation of SH2D1A.
2	SH2D1A	CCL19	GSE28582	DownUp	The down-regulation of SH2D1A implies the nonup-regulation of CCL19.
2	CD27	SH2D1A	GSE28582	DownUp	The down-regulation of CD27 implies the nonup-regulation of SH2D1A.
2	SH2D1A	CD27	GSE28582	DownUp	The down-regulation of SH2D1A implies the nonup-regulation of CD27.
2	SLC12A2	CD27	GSE28582	DownUp	The down-regulation of SLC12A2 implies the nonup-regulation of CD27.
2	SLC39A8	ARSE	GSE28582	DownUp	The down-regulation of SLC39A8 implies the nonup-regulation of ARSE.
2	SLC39A8	CCR1	GSE28582	DownUp	The down-regulation of SLC39A8 implies the nonup-regulation of CCR1.
2	CCR2	SLC39A8	GSE28582	DownUp	The down-regulation of CCR2 implies the nonup-regulation of SLC39A8.
2	CD80	SLC39A8	GSE28582	DownUp	The down-regulation of CD80 implies the nonup-regulation of SLC39A8.
2	SLC39A8	CDH3	GSE28582	DownUp	The down-regulation of SLC39A8 implies the nonup-regulation of CDH3.
2	SLC39A8	CTSH	GSE28582	DownUp	The down-regulation of SLC39A8 implies the nonup-regulation of CTSH.
2	F13A1	SLC39A8	GSE28582	DownUp	The down-regulation of F13A1 implies the nonup-regulation of SLC39A8.
2	SLC39A8	GIMAP1	GSE28582	DownUp	The down-regulation of SLC39A8 implies the nonup-regulation of GIMAP1.
2	SLC39A8	HLA-DMB	GSE28582	DownUp	The down-regulation of SLC39A8 implies the nonup-regulation of HLA-DMB.
2	SLC39A8	HLA-F	GSE28582	DownUp	The down-regulation of SLC39A8 implies the nonup-regulation of HLA-F.
2	SLC39A8	HNMT	GSE28582	DownUp	The down-regulation of SLC39A8 implies the nonup-regulation of HNMT.
2	SLC39A8	KLHL6	GSE28582	DownUp	The down-regulation of SLC39A8 implies the nonup-regulation of KLHL6.
2	SLC39A8	LY75	GSE28582	DownUp	The down-regulation of SLC39A8 implies the nonup-regulation of LY75.
2	PTAFR	SLC39A8	GSE28582	DownUp	The down-regulation of PTAFR implies the nonup-regulation of SLC39A8.
2	SLC39A8	PTAFR	GSE28582	DownUp	The down-regulation of SLC39A8 implies the nonup-regulation of PTAFR.
2	RGS17	SLC39A8	GSE28582	DownUp	The down-regulation of RGS17 implies the nonup-regulation of SLC39A8.
2	SLC39A8	RGS17	GSE28582	DownUp	The down-regulation of SLC39A8 implies the nonup-regulation of RGS17.
2	SPPL2A	ABCC4	GSE28582	DownUp	The down-regulation of SPPL2A implies the nonup-regulation of ABCC4.
2	SPPL2A	CD27	GSE28582	DownUp	The down-regulation of SPPL2A implies the nonup-regulation of CD27.
2	SPPL2A	DAG1	GSE28582	DownUp	The down-regulation of SPPL2A implies the nonup-regulation of DAG1.
2	SPPL2A	SLC39A8	GSE28582	DownUp	The down-regulation of SPPL2A implies the nonup-regulation of SLC39A8.
2	STARD3	CCL19	GSE28582	DownUp	The down-regulation of STARD3 implies the nonup-regulation of CCL19.
2	STARD3	CD27	GSE28582	DownUp	The down-regulation of STARD3 implies the nonup-regulation of CD27.
2	STARD3	FUT7	GSE28582	DownUp	The down-regulation of STARD3 implies the nonup-regulation of FUT7.
2	TGM5	CD27	GSE28582	DownUp	The down-regulation of TGM5 implies the nonup-regulation of CD27.
2	TMEM14C	ABCC4	GSE28582	DownUp	The down-regulation of TMEM14C implies the nonup-regulation of ABCC4.
2	DAG1	TMEM14C	GSE28582	DownUp	The down-regulation of DAG1 implies the nonup-regulation of TMEM14C.
2	TMPRSS12	ABCC4	GSE28582	DownUp	The down-regulation of TMPRSS12 implies the nonup-regulation of ABCC4.
2	TNFAIP8L2	CCL19	GSE28582	DownUp	The down-regulation of TNFAIP8L2 implies the nonup-regulation of CCL19.
2	CD27	TNFAIP8L2	GSE28582	DownUp	The down-regulation of CD27 implies the nonup-regulation of TNFAIP8L2.
2	TNFAIP8L2	CD27	GSE28582	DownUp	The down-regulation of TNFAIP8L2 implies the nonup-regulation of CD27.
2	ABCC4	TNFSF12-TNFSF13	GSE28582	DownUp	The down-regulation of ABCC4 implies the nonup-regulation of TNFSF12-TNFSF13.
2	TNFSF12-TNFSF13	ABCC4	GSE28582	DownUp	The down-regulation of TNFSF12-TNFSF13 implies the nonup-regulation of ABCC4.
2	TNFSF12-TNFSF13	CCL19	GSE28582	DownUp	The down-regulation of TNFSF12-TNFSF13 implies the nonup-regulation of CCL19.
2	TNFSF12-TNFSF13	CD27	GSE28582	DownUp	The down-regulation of TNFSF12-TNFSF13 implies the nonup-regulation of CD27.
2	FUT7	TNFSF12-TNFSF13	GSE28582	DownUp	The down-regulation of FUT7 implies the nonup-regulation of TNFSF12-TNFSF13.
2	SLC39A8	TNFSF12-TNFSF13	GSE28582	DownUp	The down-regulation of SLC39A8 implies the nonup-regulation of TNFSF12-TNFSF13.
2	CD27	TRIM22	GSE28582	DownUp	The down-regulation of CD27 implies the nonup-regulation of TRIM22.
2	TRIM22	CD27	GSE28582	DownUp	The down-regulation of TRIM22 implies the nonup-regulation of CD27.
2	SLC39A8	TRIM22	GSE28582	DownUp	The down-regulation of SLC39A8 implies the nonup-regulation of TRIM22.
2	DAG1	TRIM29	GSE31800	DownUp	The down-regulation of DAG1 implies the nonup-regulation of TRIM29.
2	TRIM29	DAG1	GSE31800	DownUp	The down-regulation of TRIM29 implies the nonup-regulation of DAG1.
2	TTC16	CD27	GSE28582	DownUp	The down-regulation of TTC16 implies the nonup-regulation of CD27.
2	DAG1	TTC16	GSE28582	DownUp	The down-regulation of DAG1 implies the nonup-regulation of TTC16.
2	WIPI1	CD27	GSE28582	DownUp	The down-regulation of WIPI1 implies the nonup-regulation of CD27.
2	DAG1	WIPI1	GSE28582	DownUp	The down-regulation of DAG1 implies the nonup-regulation of WIPI1.
2	ZBED2	CCL19	GSE28582	DownUp	The down-regulation of ZBED2 implies the nonup-regulation of CCL19.
2	ZBED2	CD27	GSE31800	DownUp	The down-regulation of ZBED2 implies the nonup-regulation of CD27.
2	CD27	ZBED2	GSE28582	DownUp	The down-regulation of CD27 implies the nonup-regulation of ZBED2.
2	ZBED2	CD27	GSE28582	DownUp	The down-regulation of ZBED2 implies the nonup-regulation of CD27.
2	ZNF671	CCL19	GSE28582	DownUp	The down-regulation of ZNF671 implies the nonup-regulation of CCL19.
2	ZNF671	CD27	GSE31800	DownUp	The down-regulation of ZNF671 implies the nonup-regulation of CD27.
2	ZNF671	CD27	GSE28582	DownUp	The down-regulation of ZNF671 implies the nonup-regulation of CD27.
2	DAG1	ZNF671	GSE28582	DownUp	The down-regulation of DAG1 implies the nonup-regulation of ZNF671.
2	SLC39A8	ZNF671	GSE28582	DownUp	The down-regulation of SLC39A8 implies the nonup-regulation of ZNF671.
2	ZNF671	SLC39A8	GSE28582	DownUp	The down-regulation of ZNF671 implies the nonup-regulation of SLC39A8.
4	CCL19	ATP1B4	GSE31800	DownUp	The nondown-regulation of CCL19 implies the nonup-regulation of ATP1B4.
4	CD27	ATP1B4	GSE31800	DownUp	The nondown-regulation of CD27 implies the nonup-regulation of ATP1B4.
4	CD27	CPNE8	GSE31800	DownUp	The nondown-regulation of CD27 implies the nonup-regulation of CPNE8.
4	CCL19	CSPP1	GSE31800	DownUp	The nondown-regulation of CCL19 implies the nonup-regulation of CSPP1.
4	CD27	CSPP1	GSE31800	DownUp	The nondown-regulation of CD27 implies the nonup-regulation of CSPP1.
4	ABCC4	DEFB103A	GSE31800	DownUp	The nondown-regulation of ABCC4 implies the nonup-regulation of DEFB103A.
4	CCL19	ERH	GSE31800	DownUp	The nondown-regulation of CCL19 implies the nonup-regulation of ERH.
4	CD27	ERH	GSE31800	DownUp	The nondown-regulation of CD27 implies the nonup-regulation of ERH.
4	KRT17	SLC39A8	GSE31800	DownUp	The nondown-regulation of KRT17 implies the nonup-regulation of SLC39A8.
4	SERPINB5	SLC39A8	GSE31800	DownUp	The nondown-regulation of SERPINB5 implies the nonup-regulation of SLC39A8.
4	DAG1	STARD3	GSE31800	DownUp	The nondown-regulation of DAG1 implies the nonup-regulation of STARD3.
4	ABCC4	TMEM14C	GSE31800	DownUp	The nondown-regulation of ABCC4 implies the nonup-regulation of TMEM14C.
4	ABCC4	TMPRSS12	GSE31800	DownUp	The nondown-regulation of ABCC4 implies the nonup-regulation of TMPRSS12.
4	FUT7	TMPRSS12	GSE31800	DownUp	The nondown-regulation of FUT7 implies the nonup-regulation of TMPRSS12.
4	CD27	TTC16	GSE31800	DownUp	The nondown-regulation of CD27 implies the nonup-regulation of TTC16.
4	DAG1	TTC16	GSE31800	DownUp	The nondown-regulation of DAG1 implies the nonup-regulation of TTC16.
4	CCL19	ZC3HC1	GSE31800	DownUp	The nondown-regulation of CCL19 implies the nonup-regulation of ZC3HC1.
4	CD27	ZC3HC1	GSE31800	DownUp	The nondown-regulation of CD27 implies the nonup-regulation of ZC3HC1.
4	ZNF71	FOXF1	GSE31800	DownUp	The nondown-regulation of ZNF71 implies the nonup-regulation of FOXF1.
1	ATP1B4	CCL19	GSE31800	UpDown	The up-regulation of ATP1B4 implies the down-regulation of CCL19.
1	ATP1B4	CD27	GSE31800	UpDown	The up-regulation of ATP1B4 implies the down-regulation of CD27.
1	CPNE8	CD27	GSE31800	UpDown	The up-regulation of CPNE8 implies the down-regulation of CD27.
1	CSPP1	CCL19	GSE31800	UpDown	The up-regulation of CSPP1 implies the down-regulation of CCL19.
1	CSPP1	CD27	GSE31800	UpDown	The up-regulation of CSPP1 implies the down-regulation of CD27.
1	DEFB103A	ABCC4	GSE31800	UpDown	The up-regulation of DEFB103A implies the down-regulation of ABCC4.
1	ERH	CCL19	GSE31800	UpDown	The up-regulation of ERH implies the down-regulation of CCL19.
1	ERH	CD27	GSE31800	UpDown	The up-regulation of ERH implies the down-regulation of CD27.
1	SLC39A8	KRT17	GSE31800	UpDown	The up-regulation of SLC39A8 implies the down-regulation of KRT17.
1	SLC39A8	SERPINB5	GSE31800	UpDown	The up-regulation of SLC39A8 implies the down-regulation of SERPINB5.
1	STARD3	DAG1	GSE31800	UpDown	The up-regulation of STARD3 implies the down-regulation of DAG1.
1	TMEM14C	ABCC4	GSE31800	UpDown	The up-regulation of TMEM14C implies the down-regulation of ABCC4.
1	TMPRSS12	ABCC4	GSE31800	UpDown	The up-regulation of TMPRSS12 implies the down-regulation of ABCC4.
1	TMPRSS12	FUT7	GSE31800	UpDown	The up-regulation of TMPRSS12 implies the down-regulation of FUT7.
1	TTC16	CD27	GSE31800	UpDown	The up-regulation of TTC16 implies the down-regulation of CD27.
1	TTC16	DAG1	GSE31800	UpDown	The up-regulation of TTC16 implies the down-regulation of DAG1.
1	ZC3HC1	CCL19	GSE31800	UpDown	The up-regulation of ZC3HC1 implies the down-regulation of CCL19.
1	ZC3HC1	CD27	GSE31800	UpDown	The up-regulation of ZC3HC1 implies the down-regulation of CD27.
1	FOXF1	ZNF71	GSE31800	UpDown	The up-regulation of FOXF1 implies the down-regulation of ZNF71.
2	ABCA13	ABCC4	GSE28582	UpDown	The up-regulation of ABCA13 implies the nondown-regulation of ABCC4.
2	ARSE	ABCC4	GSE28582	UpDown	The up-regulation of ARSE implies the nondown-regulation of ABCC4.
2	ABCC4	C3AR1	GSE28582	UpDown	The up-regulation of ABCC4 implies the nondown-regulation of C3AR1.
2	ARSE	CCL19	GSE28582	UpDown	The up-regulation of ARSE implies the nondown-regulation of CCL19.
2	ATP1B4	CCL19	GSE28582	UpDown	The up-regulation of ATP1B4 implies the nondown-regulation of CCL19.
2	CCL19	C10orf10	GSE28582	UpDown	The up-regulation of CCL19 implies the nondown-regulation of C10orf10.
2	CCL19	CCR1	GSE28582	UpDown	The up-regulation of CCL19 implies the nondown-regulation of CCR1.
2	CCR1	CCL19	GSE28582	UpDown	The up-regulation of CCR1 implies the nondown-regulation of CCL19.
2	ABCC4	CCR2	GSE28582	UpDown	The up-regulation of ABCC4 implies the nondown-regulation of CCR2.
2	CCL19	CCR2	GSE28582	UpDown	The up-regulation of CCL19 implies the nondown-regulation of CCR2.
2	CCL19	CD274	GSE28582	UpDown	The up-regulation of CCL19 implies the nondown-regulation of CD274.
2	CD27	CD274	GSE31800	UpDown	The up-regulation of CD27 implies the nondown-regulation of CD274.
2	CD27	CD274	GSE28582	UpDown	The up-regulation of CD27 implies the nondown-regulation of CD274.
2	CD27	ARSE	GSE31800	UpDown	The up-regulation of CD27 implies the nondown-regulation of ARSE.
2	ATP1B4	CD27	GSE28582	UpDown	The up-regulation of ATP1B4 implies the nondown-regulation of CD27.
2	C10orf10	CD27	GSE28582	UpDown	The up-regulation of C10orf10 implies the nondown-regulation of CD27.
2	C3AR1	CD27	GSE28582	UpDown	The up-regulation of C3AR1 implies the nondown-regulation of CD27.
2	CCR1	CD27	GSE28582	UpDown	The up-regulation of CCR1 implies the nondown-regulation of CD27.
2	CD27	CCR1	GSE28582	UpDown	The up-regulation of CD27 implies the nondown-regulation of CCR1.
2	CD27	CCR2	GSE28582	UpDown	The up-regulation of CD27 implies the nondown-regulation of CCR2.
2	CCL19	CD80	GSE28582	UpDown	The up-regulation of CCL19 implies the nondown-regulation of CD80.
2	CD27	CD80	GSE28582	UpDown	The up-regulation of CD27 implies the nondown-regulation of CD80.
2	CD80	CD27	GSE28582	UpDown	The up-regulation of CD80 implies the nondown-regulation of CD27.
2	CTSH	ABCC4	GSE28582	UpDown	The up-regulation of CTSH implies the nondown-regulation of ABCC4.
2	CTSH	CCL19	GSE28582	UpDown	The up-regulation of CTSH implies the nondown-regulation of CCL19.
2	DAG1	ABCA13	GSE31800	UpDown	The up-regulation of DAG1 implies the nondown-regulation of ABCA13.
2	AKAP8L	DAG1	GSE28582	UpDown	The up-regulation of AKAP8L implies the nondown-regulation of DAG1.
2	DAG1	AKR1C1	GSE31800	UpDown	The up-regulation of DAG1 implies the nondown-regulation of AKR1C1.
2	DAG1	AKR1C1	GSE28582	UpDown	The up-regulation of DAG1 implies the nondown-regulation of AKR1C1.
2	DAG1	AKR1C2	GSE31800	UpDown	The up-regulation of DAG1 implies the nondown-regulation of AKR1C2.
2	C10orf10	DAG1	GSE28582	UpDown	The up-regulation of C10orf10 implies the nondown-regulation of DAG1.
2	CTSH	DAG1	GSE28582	UpDown	The up-regulation of CTSH implies the nondown-regulation of DAG1.
2	DNPEP	DAG1	GSE28582	UpDown	The up-regulation of DNPEP implies the nondown-regulation of DAG1.
2	DSG3	DAG1	GSE31800	UpDown	The up-regulation of DSG3 implies the nondown-regulation of DAG1.
2	F13A1	CD27	GSE28582	UpDown	The up-regulation of F13A1 implies the nondown-regulation of CD27.
2	F13A1	DAG1	GSE28582	UpDown	The up-regulation of F13A1 implies the nondown-regulation of DAG1.
2	ABCC4	FOXF1	GSE28582	UpDown	The up-regulation of ABCC4 implies the nondown-regulation of FOXF1.
2	FOXF1	CCL19	GSE28582	UpDown	The up-regulation of FOXF1 implies the nondown-regulation of CCL19.
2	CD27	FOXF1	GSE28582	UpDown	The up-regulation of CD27 implies the nondown-regulation of FOXF1.
2	FOXF1	CD27	GSE28582	UpDown	The up-regulation of FOXF1 implies the nondown-regulation of CD27.
2	FUT7	AKAP8L	GSE28582	UpDown	The up-regulation of FUT7 implies the nondown-regulation of AKAP8L.
2	ARSE	FUT7	GSE28582	UpDown	The up-regulation of ARSE implies the nondown-regulation of FUT7.
2	C10orf10	FUT7	GSE28582	UpDown	The up-regulation of C10orf10 implies the nondown-regulation of FUT7.
2	CTSH	FUT7	GSE28582	UpDown	The up-regulation of CTSH implies the nondown-regulation of FUT7.
2	DNPEP	FUT7	GSE28582	UpDown	The up-regulation of DNPEP implies the nondown-regulation of FUT7.
2	ABCC4	GIMAP1	GSE28582	UpDown	The up-regulation of ABCC4 implies the nondown-regulation of GIMAP1.
2	GIMAP1	CCL19	GSE28582	UpDown	The up-regulation of GIMAP1 implies the nondown-regulation of CCL19.
2	CD27	GIMAP1	GSE28582	UpDown	The up-regulation of CD27 implies the nondown-regulation of GIMAP1.
2	GIMAP1	CD27	GSE28582	UpDown	The up-regulation of GIMAP1 implies the nondown-regulation of CD27.
2	CD27	GPX2	GSE28582	UpDown	The up-regulation of CD27 implies the nondown-regulation of GPX2.
2	DAG1	GPX2	GSE31800	UpDown	The up-regulation of DAG1 implies the nondown-regulation of GPX2.
2	HLA-DMB	CCL19	GSE28582	UpDown	The up-regulation of HLA-DMB implies the nondown-regulation of CCL19.
2	HLA-DMB	CD27	GSE28582	UpDown	The up-regulation of HLA-DMB implies the nondown-regulation of CD27.
2	HLA-F	ABCC4	GSE28582	UpDown	The up-regulation of HLA-F implies the nondown-regulation of ABCC4.
2	CCL19	HLA-F	GSE28582	UpDown	The up-regulation of CCL19 implies the nondown-regulation of HLA-F.
2	HLA-F	CCL19	GSE28582	UpDown	The up-regulation of HLA-F implies the nondown-regulation of CCL19.
2	CD27	HLA-F	GSE28582	UpDown	The up-regulation of CD27 implies the nondown-regulation of HLA-F.
2	HLA-F	CD27	GSE28582	UpDown	The up-regulation of HLA-F implies the nondown-regulation of CD27.
2	HNMT	ABCC4	GSE28582	UpDown	The up-regulation of HNMT implies the nondown-regulation of ABCC4.
2	HNMT	FUT7	GSE28582	UpDown	The up-regulation of HNMT implies the nondown-regulation of FUT7.
2	CCL19	IFITM3	GSE28582	UpDown	The up-regulation of CCL19 implies the nondown-regulation of IFITM3.
2	CD27	IFITM3	GSE28582	UpDown	The up-regulation of CD27 implies the nondown-regulation of IFITM3.
2	CCL19	KLHL6	GSE28582	UpDown	The up-regulation of CCL19 implies the nondown-regulation of KLHL6.
2	KLHL6	CCL19	GSE28582	UpDown	The up-regulation of KLHL6 implies the nondown-regulation of CCL19.
2	CD27	KLHL6	GSE28582	UpDown	The up-regulation of CD27 implies the nondown-regulation of KLHL6.
2	KLHL6	CD27	GSE28582	UpDown	The up-regulation of KLHL6 implies the nondown-regulation of CD27.
2	DAG1	KRT17	GSE31800	UpDown	The up-regulation of DAG1 implies the nondown-regulation of KRT17.
2	LAIR1	CCL19	GSE28582	UpDown	The up-regulation of LAIR1 implies the nondown-regulation of CCL19.
2	LAIR1	CD27	GSE28582	UpDown	The up-regulation of LAIR1 implies the nondown-regulation of CD27.
2	LY75	ABCC4	GSE28582	UpDown	The up-regulation of LY75 implies the nondown-regulation of ABCC4.
2	CCL19	LY75	GSE28582	UpDown	The up-regulation of CCL19 implies the nondown-regulation of LY75.
2	LY75	CCL19	GSE28582	UpDown	The up-regulation of LY75 implies the nondown-regulation of CCL19.
2	CD27	LY75	GSE28582	UpDown	The up-regulation of CD27 implies the nondown-regulation of LY75.
2	LY75	DAG1	GSE28582	UpDown	The up-regulation of LY75 implies the nondown-regulation of DAG1.
2	LY75	FUT7	GSE28582	UpDown	The up-regulation of LY75 implies the nondown-regulation of FUT7.
2	ABCC4	NFS1	GSE28582	UpDown	The up-regulation of ABCC4 implies the nondown-regulation of NFS1.
2	NFS1	ABCC4	GSE28582	UpDown	The up-regulation of NFS1 implies the nondown-regulation of ABCC4.
2	ABCC4	P2RY13	GSE28582	UpDown	The up-regulation of ABCC4 implies the nondown-regulation of P2RY13.
2	P2RY13	CCL19	GSE28582	UpDown	The up-regulation of P2RY13 implies the nondown-regulation of CCL19.
2	CD27	P2RY13	GSE31800	UpDown	The up-regulation of CD27 implies the nondown-regulation of P2RY13.
2	P2RY13	CD27	GSE28582	UpDown	The up-regulation of P2RY13 implies the nondown-regulation of CD27.
2	DAG1	POF1B	GSE31800	UpDown	The up-regulation of DAG1 implies the nondown-regulation of POF1B.
2	POF1B	DAG1	GSE28582	UpDown	The up-regulation of POF1B implies the nondown-regulation of DAG1.
2	CCL19	PRDM1	GSE28582	UpDown	The up-regulation of CCL19 implies the nondown-regulation of PRDM1.
2	CD27	PRDM1	GSE28582	UpDown	The up-regulation of CD27 implies the nondown-regulation of PRDM1.
2	CD27	PRRX1	GSE28582	UpDown	The up-regulation of CD27 implies the nondown-regulation of PRRX1.
2	CCL19	PTAFR	GSE28582	UpDown	The up-regulation of CCL19 implies the nondown-regulation of PTAFR.
2	CD27	PTAFR	GSE28582	UpDown	The up-regulation of CD27 implies the nondown-regulation of PTAFR.
2	SERPINB5	CD27	GSE31800	UpDown	The up-regulation of SERPINB5 implies the nondown-regulation of CD27.
2	DAG1	SERPINB5	GSE31800	UpDown	The up-regulation of DAG1 implies the nondown-regulation of SERPINB5.
2	CCL19	SERPING1	GSE28582	UpDown	The up-regulation of CCL19 implies the nondown-regulation of SERPING1.
2	CD27	SERPING1	GSE28582	UpDown	The up-regulation of CD27 implies the nondown-regulation of SERPING1.
2	FUT7	SERPING1	GSE28582	UpDown	The up-regulation of FUT7 implies the nondown-regulation of SERPING1.
2	CCL19	SH2D1A	GSE28582	UpDown	The up-regulation of CCL19 implies the nondown-regulation of SH2D1A.
2	SH2D1A	CCL19	GSE28582	UpDown	The up-regulation of SH2D1A implies the nondown-regulation of CCL19.
2	CD27	SH2D1A	GSE28582	UpDown	The up-regulation of CD27 implies the nondown-regulation of SH2D1A.
2	SH2D1A	CD27	GSE28582	UpDown	The up-regulation of SH2D1A implies the nondown-regulation of CD27.
2	CD27	SLC12A2	GSE28582	UpDown	The up-regulation of CD27 implies the nondown-regulation of SLC12A2.
2	ARSE	SLC39A8	GSE28582	UpDown	The up-regulation of ARSE implies the nondown-regulation of SLC39A8.
2	CCR1	SLC39A8	GSE28582	UpDown	The up-regulation of CCR1 implies the nondown-regulation of SLC39A8.
2	SLC39A8	CCR2	GSE28582	UpDown	The up-regulation of SLC39A8 implies the nondown-regulation of CCR2.
2	SLC39A8	CD80	GSE28582	UpDown	The up-regulation of SLC39A8 implies the nondown-regulation of CD80.
2	CDH3	SLC39A8	GSE28582	UpDown	The up-regulation of CDH3 implies the nondown-regulation of SLC39A8.
2	CTSH	SLC39A8	GSE28582	UpDown	The up-regulation of CTSH implies the nondown-regulation of SLC39A8.
2	SLC39A8	F13A1	GSE28582	UpDown	The up-regulation of SLC39A8 implies the nondown-regulation of F13A1.
2	GIMAP1	SLC39A8	GSE28582	UpDown	The up-regulation of GIMAP1 implies the nondown-regulation of SLC39A8.
2	HLA-DMB	SLC39A8	GSE28582	UpDown	The up-regulation of HLA-DMB implies the nondown-regulation of SLC39A8.
2	HLA-F	SLC39A8	GSE28582	UpDown	The up-regulation of HLA-F implies the nondown-regulation of SLC39A8.
2	HNMT	SLC39A8	GSE28582	UpDown	The up-regulation of HNMT implies the nondown-regulation of SLC39A8.
2	KLHL6	SLC39A8	GSE28582	UpDown	The up-regulation of KLHL6 implies the nondown-regulation of SLC39A8.
2	LY75	SLC39A8	GSE28582	UpDown	The up-regulation of LY75 implies the nondown-regulation of SLC39A8.
2	PTAFR	SLC39A8	GSE28582	UpDown	The up-regulation of PTAFR implies the nondown-regulation of SLC39A8.
2	SLC39A8	PTAFR	GSE28582	UpDown	The up-regulation of SLC39A8 implies the nondown-regulation of PTAFR.
2	RGS17	SLC39A8	GSE28582	UpDown	The up-regulation of RGS17 implies the nondown-regulation of SLC39A8.
2	SLC39A8	RGS17	GSE28582	UpDown	The up-regulation of SLC39A8 implies the nondown-regulation of RGS17.
2	ABCC4	SPPL2A	GSE28582	UpDown	The up-regulation of ABCC4 implies the nondown-regulation of SPPL2A.
2	CD27	SPPL2A	GSE28582	UpDown	The up-regulation of CD27 implies the nondown-regulation of SPPL2A.
2	DAG1	SPPL2A	GSE28582	UpDown	The up-regulation of DAG1 implies the nondown-regulation of SPPL2A.
2	SLC39A8	SPPL2A	GSE28582	UpDown	The up-regulation of SLC39A8 implies the nondown-regulation of SPPL2A.
2	CCL19	STARD3	GSE28582	UpDown	The up-regulation of CCL19 implies the nondown-regulation of STARD3.
2	CD27	STARD3	GSE28582	UpDown	The up-regulation of CD27 implies the nondown-regulation of STARD3.
2	FUT7	STARD3	GSE28582	UpDown	The up-regulation of FUT7 implies the nondown-regulation of STARD3.
2	CD27	TGM5	GSE28582	UpDown	The up-regulation of CD27 implies the nondown-regulation of TGM5.
2	ABCC4	TMEM14C	GSE28582	UpDown	The up-regulation of ABCC4 implies the nondown-regulation of TMEM14C.
2	TMEM14C	DAG1	GSE28582	UpDown	The up-regulation of TMEM14C implies the nondown-regulation of DAG1.
2	ABCC4	TMPRSS12	GSE28582	UpDown	The up-regulation of ABCC4 implies the nondown-regulation of TMPRSS12.
2	CCL19	TNFAIP8L2	GSE28582	UpDown	The up-regulation of CCL19 implies the nondown-regulation of TNFAIP8L2.
2	CD27	TNFAIP8L2	GSE28582	UpDown	The up-regulation of CD27 implies the nondown-regulation of TNFAIP8L2.
2	TNFAIP8L2	CD27	GSE28582	UpDown	The up-regulation of TNFAIP8L2 implies the nondown-regulation of CD27.
2	ABCC4	TNFSF12-TNFSF13	GSE28582	UpDown	The up-regulation of ABCC4 implies the nondown-regulation of TNFSF12-TNFSF13.
2	TNFSF12-TNFSF13	ABCC4	GSE28582	UpDown	The up-regulation of TNFSF12-TNFSF13 implies the nondown-regulation of ABCC4.
2	CCL19	TNFSF12-TNFSF13	GSE28582	UpDown	The up-regulation of CCL19 implies the nondown-regulation of TNFSF12-TNFSF13.
2	CD27	TNFSF12-TNFSF13	GSE28582	UpDown	The up-regulation of CD27 implies the nondown-regulation of TNFSF12-TNFSF13.
2	TNFSF12-TNFSF13	FUT7	GSE28582	UpDown	The up-regulation of TNFSF12-TNFSF13 implies the nondown-regulation of FUT7.
2	TNFSF12-TNFSF13	SLC39A8	GSE28582	UpDown	The up-regulation of TNFSF12-TNFSF13 implies the nondown-regulation of SLC39A8.
2	CD27	TRIM22	GSE28582	UpDown	The up-regulation of CD27 implies the nondown-regulation of TRIM22.
2	TRIM22	CD27	GSE28582	UpDown	The up-regulation of TRIM22 implies the nondown-regulation of CD27.
2	TRIM22	SLC39A8	GSE28582	UpDown	The up-regulation of TRIM22 implies the nondown-regulation of SLC39A8.
2	DAG1	TRIM29	GSE31800	UpDown	The up-regulation of DAG1 implies the nondown-regulation of TRIM29.
2	TRIM29	DAG1	GSE31800	UpDown	The up-regulation of TRIM29 implies the nondown-regulation of DAG1.
2	CD27	TTC16	GSE28582	UpDown	The up-regulation of CD27 implies the nondown-regulation of TTC16.
2	TTC16	DAG1	GSE28582	UpDown	The up-regulation of TTC16 implies the nondown-regulation of DAG1.
2	CD27	WIPI1	GSE28582	UpDown	The up-regulation of CD27 implies the nondown-regulation of WIPI1.
2	WIPI1	DAG1	GSE28582	UpDown	The up-regulation of WIPI1 implies the nondown-regulation of DAG1.
2	CCL19	ZBED2	GSE28582	UpDown	The up-regulation of CCL19 implies the nondown-regulation of ZBED2.
2	CD27	ZBED2	GSE31800	UpDown	The up-regulation of CD27 implies the nondown-regulation of ZBED2.
2	CD27	ZBED2	GSE28582	UpDown	The up-regulation of CD27 implies the nondown-regulation of ZBED2.
2	ZBED2	CD27	GSE28582	UpDown	The up-regulation of ZBED2 implies the nondown-regulation of CD27.
2	CCL19	ZNF671	GSE28582	UpDown	The up-regulation of CCL19 implies the nondown-regulation of ZNF671.
2	CD27	ZNF671	GSE31800	UpDown	The up-regulation of CD27 implies the nondown-regulation of ZNF671.
2	CD27	ZNF671	GSE28582	UpDown	The up-regulation of CD27 implies the nondown-regulation of ZNF671.
2	ZNF671	DAG1	GSE28582	UpDown	The up-regulation of ZNF671 implies the nondown-regulation of DAG1.
2	SLC39A8	ZNF671	GSE28582	UpDown	The up-regulation of SLC39A8 implies the nondown-regulation of ZNF671.
2	ZNF671	SLC39A8	GSE28582	UpDown	The up-regulation of ZNF671 implies the nondown-regulation of SLC39A8.
4	NFS1	DAG1	GSE31800	UpDown	The nonup-regulation of NFS1 implies the nondown-regulation of DAG1.
4	GPX2	SLC39A8	GSE28582	UpDown	The nonup-regulation of GPX2 implies the nondown-regulation of SLC39A8.
1	C3AR1	CD27	GSE31800	UpUp	The up-regulation of C3AR1 implies the up-regulation of CD27.
1	CCR1	CD27	GSE31800	UpUp	The up-regulation of CCR1 implies the up-regulation of CD27.
1	CD80	CD27	GSE31800	UpUp	The up-regulation of CD80 implies the up-regulation of CD27.
1	CPNE8	ABCC4	GSE31800	UpUp	The up-regulation of CPNE8 implies the up-regulation of ABCC4.
1	DEFB103A	CD27	GSE31800	UpUp	The up-regulation of DEFB103A implies the up-regulation of CD27.
1	ABCC4	DNPEP	GSE31800	UpUp	The up-regulation of ABCC4 implies the up-regulation of DNPEP.
1	F13A1	CD27	GSE31800	UpUp	The up-regulation of F13A1 implies the up-regulation of CD27.
1	FOXF1	DAG1	GSE31800	UpUp	The up-regulation of FOXF1 implies the up-regulation of DAG1.
1	KLHL6	CCL19	GSE31800	UpUp	The up-regulation of KLHL6 implies the up-regulation of CCL19.
1	LAIR1	CD27	GSE31800	UpUp	The up-regulation of LAIR1 implies the up-regulation of CD27.
1	FUT7	PTAFR	GSE31800	UpUp	The up-regulation of FUT7 implies the up-regulation of PTAFR.
1	FUT7	RGS17	GSE31800	UpUp	The up-regulation of FUT7 implies the up-regulation of RGS17.
1	SH2D1A	CD27	GSE31800	UpUp	The up-regulation of SH2D1A implies the up-regulation of CD27.
1	STARD3	CCL19	GSE31800	UpUp	The up-regulation of STARD3 implies the up-regulation of CCL19.
1	TNFAIP8L2	CD27	GSE31800	UpUp	The up-regulation of TNFAIP8L2 implies the up-regulation of CD27.
1	ZNF71	AKAP8L	GSE31800	UpUp	The up-regulation of ZNF71 implies the up-regulation of AKAP8L.
1	ATP1B4	ZNF71	GSE31800	UpUp	The up-regulation of ATP1B4 implies the up-regulation of ZNF71.
1	ZNF71	SLC12A2	GSE31800	UpUp	The up-regulation of ZNF71 implies the up-regulation of SLC12A2.
1	ZNF71	ZNF671	GSE31800	UpUp	The up-regulation of ZNF71 implies the up-regulation of ZNF671.
2	ABCC4	AKAP8L	GSE28582	UpUp	The up-regulation of ABCC4 implies the nonup-regulation of AKAP8L.
2	AKAP8L	ABCC4	GSE28582	UpUp	The up-regulation of AKAP8L implies the nonup-regulation of ABCC4.
2	ABCC4	C10orf10	GSE28582	UpUp	The up-regulation of ABCC4 implies the nonup-regulation of C10orf10.
2	C10orf10	ABCC4	GSE28582	UpUp	The up-regulation of C10orf10 implies the nonup-regulation of ABCC4.
2	AKAP8L	CCL19	GSE28582	UpUp	The up-regulation of AKAP8L implies the nonup-regulation of CCL19.
2	CCL19	AKAP8L	GSE28582	UpUp	The up-regulation of CCL19 implies the nonup-regulation of AKAP8L.
2	ABCA13	CD27	GSE31800	UpUp	The up-regulation of ABCA13 implies the nonup-regulation of CD27.
2	CD27	ABCA13	GSE31800	UpUp	The up-regulation of CD27 implies the nonup-regulation of ABCA13.
2	AKAP8L	CD27	GSE31800	UpUp	The up-regulation of AKAP8L implies the nonup-regulation of CD27.
2	CD27	AKAP8L	GSE31800	UpUp	The up-regulation of CD27 implies the nonup-regulation of AKAP8L.
2	AKR1C1	CD27	GSE31800	UpUp	The up-regulation of AKR1C1 implies the nonup-regulation of CD27.
2	CD27	AKR1C1	GSE31800	UpUp	The up-regulation of CD27 implies the nonup-regulation of AKR1C1.
2	AKR1C2	CD27	GSE31800	UpUp	The up-regulation of AKR1C2 implies the nonup-regulation of CD27.
2	CD27	AKR1C2	GSE31800	UpUp	The up-regulation of CD27 implies the nonup-regulation of AKR1C2.
2	ABCC4	CDH3	GSE28582	UpUp	The up-regulation of ABCC4 implies the nonup-regulation of CDH3.
2	CDH3	ABCC4	GSE28582	UpUp	The up-regulation of CDH3 implies the nonup-regulation of ABCC4.
2	CCL19	CDH3	GSE28582	UpUp	The up-regulation of CCL19 implies the nonup-regulation of CDH3.
2	CDH3	CCL19	GSE28582	UpUp	The up-regulation of CDH3 implies the nonup-regulation of CCL19.
2	CCL19	CSPP1	GSE28582	UpUp	The up-regulation of CCL19 implies the nonup-regulation of CSPP1.
2	CSPP1	CCL19	GSE28582	UpUp	The up-regulation of CSPP1 implies the nonup-regulation of CCL19.
2	ABCA13	DAG1	GSE28582	UpUp	The up-regulation of ABCA13 implies the nonup-regulation of DAG1.
2	DAG1	ABCA13	GSE28582	UpUp	The up-regulation of DAG1 implies the nonup-regulation of ABCA13.
2	CTSH	DAG1	GSE28582	UpUp	The up-regulation of CTSH implies the nonup-regulation of DAG1.
2	DAG1	CTSH	GSE28582	UpUp	The up-regulation of DAG1 implies the nonup-regulation of CTSH.
2	ABCC4	DEFB103A	GSE28582	UpUp	The up-regulation of ABCC4 implies the nonup-regulation of DEFB103A.
2	DEFB103A	ABCC4	GSE28582	UpUp	The up-regulation of DEFB103A implies the nonup-regulation of ABCC4.
2	DAG1	DNPEP	GSE31800	UpUp	The up-regulation of DAG1 implies the nonup-regulation of DNPEP.
2	DNPEP	DAG1	GSE31800	UpUp	The up-regulation of DNPEP implies the nonup-regulation of DAG1.
2	CCL19	ERH	GSE28582	UpUp	The up-regulation of CCL19 implies the nonup-regulation of ERH.
2	ERH	CCL19	GSE28582	UpUp	The up-regulation of ERH implies the nonup-regulation of CCL19.
2	ABCA13	FUT7	GSE28582	UpUp	The up-regulation of ABCA13 implies the nonup-regulation of FUT7.
2	FUT7	ABCA13	GSE28582	UpUp	The up-regulation of FUT7 implies the nonup-regulation of ABCA13.
2	AKR1C1	FUT7	GSE28582	UpUp	The up-regulation of AKR1C1 implies the nonup-regulation of FUT7.
2	FUT7	AKR1C1	GSE28582	UpUp	The up-regulation of FUT7 implies the nonup-regulation of AKR1C1.
2	AKR1C2	FUT7	GSE28582	UpUp	The up-regulation of AKR1C2 implies the nonup-regulation of FUT7.
2	FUT7	AKR1C2	GSE28582	UpUp	The up-regulation of FUT7 implies the nonup-regulation of AKR1C2.
2	DEFB103A	FUT7	GSE28582	UpUp	The up-regulation of DEFB103A implies the nonup-regulation of FUT7.
2	FUT7	DEFB103A	GSE28582	UpUp	The up-regulation of FUT7 implies the nonup-regulation of DEFB103A.
2	DSG3	FUT7	GSE28582	UpUp	The up-regulation of DSG3 implies the nonup-regulation of FUT7.
2	FUT7	DSG3	GSE28582	UpUp	The up-regulation of FUT7 implies the nonup-regulation of DSG3.
2	F13A1	FUT7	GSE28582	UpUp	The up-regulation of F13A1 implies the nonup-regulation of FUT7.
2	FUT7	F13A1	GSE28582	UpUp	The up-regulation of FUT7 implies the nonup-regulation of F13A1.
2	CD27	GPX2	GSE31800	UpUp	The up-regulation of CD27 implies the nonup-regulation of GPX2.
2	GPX2	CD27	GSE31800	UpUp	The up-regulation of GPX2 implies the nonup-regulation of CD27.
2	FUT7	GPX2	GSE28582	UpUp	The up-regulation of FUT7 implies the nonup-regulation of GPX2.
2	GPX2	FUT7	GSE28582	UpUp	The up-regulation of GPX2 implies the nonup-regulation of FUT7.
2	DAG1	HLA-F	GSE28582	UpUp	The up-regulation of DAG1 implies the nonup-regulation of HLA-F.
2	HLA-F	DAG1	GSE28582	UpUp	The up-regulation of HLA-F implies the nonup-regulation of DAG1.
2	ABCC4	KLHL6	GSE28582	UpUp	The up-regulation of ABCC4 implies the nonup-regulation of KLHL6.
2	KLHL6	ABCC4	GSE28582	UpUp	The up-regulation of KLHL6 implies the nonup-regulation of ABCC4.
2	ABCC4	KRT17	GSE28582	UpUp	The up-regulation of ABCC4 implies the nonup-regulation of KRT17.
2	KRT17	ABCC4	GSE28582	UpUp	The up-regulation of KRT17 implies the nonup-regulation of ABCC4.
2	CCL19	NFS1	GSE28582	UpUp	The up-regulation of CCL19 implies the nonup-regulation of NFS1.
2	NFS1	CCL19	GSE28582	UpUp	The up-regulation of NFS1 implies the nonup-regulation of CCL19.
2	CD27	NFS1	GSE31800	UpUp	The up-regulation of CD27 implies the nonup-regulation of NFS1.
2	NFS1	CD27	GSE31800	UpUp	The up-regulation of NFS1 implies the nonup-regulation of CD27.
2	ABCC4	POF1B	GSE28582	UpUp	The up-regulation of ABCC4 implies the nonup-regulation of POF1B.
2	POF1B	ABCC4	GSE28582	UpUp	The up-regulation of POF1B implies the nonup-regulation of ABCC4.
2	ABCC4	PTAFR	GSE28582	UpUp	The up-regulation of ABCC4 implies the nonup-regulation of PTAFR.
2	PTAFR	ABCC4	GSE28582	UpUp	The up-regulation of PTAFR implies the nonup-regulation of ABCC4.
2	FUT7	RGS17	GSE28582	UpUp	The up-regulation of FUT7 implies the nonup-regulation of RGS17.
2	RGS17	FUT7	GSE28582	UpUp	The up-regulation of RGS17 implies the nonup-regulation of FUT7.
2	CD27	SERPINB5	GSE31800	UpUp	The up-regulation of CD27 implies the nonup-regulation of SERPINB5.
2	SERPINB5	CD27	GSE31800	UpUp	The up-regulation of SERPINB5 implies the nonup-regulation of CD27.
2	FUT7	SERPINB5	GSE28582	UpUp	The up-regulation of FUT7 implies the nonup-regulation of SERPINB5.
2	SERPINB5	FUT7	GSE28582	UpUp	The up-regulation of SERPINB5 implies the nonup-regulation of FUT7.
2	FUT7	SH2D1A	GSE28582	UpUp	The up-regulation of FUT7 implies the nonup-regulation of SH2D1A.
2	SH2D1A	FUT7	GSE28582	UpUp	The up-regulation of SH2D1A implies the nonup-regulation of FUT7.
2	FUT7	SLC12A2	GSE28582	UpUp	The up-regulation of FUT7 implies the nonup-regulation of SLC12A2.
2	SLC12A2	FUT7	GSE28582	UpUp	The up-regulation of SLC12A2 implies the nonup-regulation of FUT7.
2	ABCA13	SLC39A8	GSE28582	UpUp	The up-regulation of ABCA13 implies the nonup-regulation of SLC39A8.
2	SLC39A8	ABCA13	GSE28582	UpUp	The up-regulation of SLC39A8 implies the nonup-regulation of ABCA13.
2	AKR1C1	SLC39A8	GSE28582	UpUp	The up-regulation of AKR1C1 implies the nonup-regulation of SLC39A8.
2	SLC39A8	AKR1C1	GSE28582	UpUp	The up-regulation of SLC39A8 implies the nonup-regulation of AKR1C1.
2	AKR1C2	SLC39A8	GSE28582	UpUp	The up-regulation of AKR1C2 implies the nonup-regulation of SLC39A8.
2	SLC39A8	AKR1C2	GSE28582	UpUp	The up-regulation of SLC39A8 implies the nonup-regulation of AKR1C2.
2	DSG3	SLC39A8	GSE28582	UpUp	The up-regulation of DSG3 implies the nonup-regulation of SLC39A8.
2	SLC39A8	DSG3	GSE28582	UpUp	The up-regulation of SLC39A8 implies the nonup-regulation of DSG3.
2	GPX2	SLC39A8	GSE28582	UpUp	The up-regulation of GPX2 implies the nonup-regulation of SLC39A8.
2	SLC39A8	GPX2	GSE28582	UpUp	The up-regulation of SLC39A8 implies the nonup-regulation of GPX2.
2	KRT17	SLC39A8	GSE28582	UpUp	The up-regulation of KRT17 implies the nonup-regulation of SLC39A8.
2	SLC39A8	KRT17	GSE28582	UpUp	The up-regulation of SLC39A8 implies the nonup-regulation of KRT17.
2	SERPINB5	SLC39A8	GSE28582	UpUp	The up-regulation of SERPINB5 implies the nonup-regulation of SLC39A8.
2	SLC39A8	SERPINB5	GSE28582	UpUp	The up-regulation of SLC39A8 implies the nonup-regulation of SERPINB5.
2	ABCC4	TGM5	GSE28582	UpUp	The up-regulation of ABCC4 implies the nonup-regulation of TGM5.
2	TGM5	ABCC4	GSE28582	UpUp	The up-regulation of TGM5 implies the nonup-regulation of ABCC4.
2	DAG1	TRIM22	GSE28582	UpUp	The up-regulation of DAG1 implies the nonup-regulation of TRIM22.
2	TRIM22	DAG1	GSE28582	UpUp	The up-regulation of TRIM22 implies the nonup-regulation of DAG1.
2	ABCC4	TRIM29	GSE28582	UpUp	The up-regulation of ABCC4 implies the nonup-regulation of TRIM29.
2	TRIM29	ABCC4	GSE28582	UpUp	The up-regulation of TRIM29 implies the nonup-regulation of ABCC4.
2	SLC39A8	TRIM29	GSE28582	UpUp	The up-regulation of SLC39A8 implies the nonup-regulation of TRIM29.
2	TRIM29	SLC39A8	GSE28582	UpUp	The up-regulation of TRIM29 implies the nonup-regulation of SLC39A8.
2	CCL19	ZC3HC1	GSE28582	UpUp	The up-regulation of CCL19 implies the nonup-regulation of ZC3HC1.
2	ZC3HC1	CCL19	GSE28582	UpUp	The up-regulation of ZC3HC1 implies the nonup-regulation of CCL19.
2	DSG3	ZNF71	GSE31800	UpUp	The up-regulation of DSG3 implies the nonup-regulation of ZNF71.
2	ZNF71	DSG3	GSE31800	UpUp	The up-regulation of ZNF71 implies the nonup-regulation of DSG3.
2	TRIM29	ZNF71	GSE31800	UpUp	The up-regulation of TRIM29 implies the nonup-regulation of ZNF71.
2	ZNF71	TRIM29	GSE31800	UpUp	The up-regulation of ZNF71 implies the nonup-regulation of TRIM29.
4	CD27	C3AR1	GSE31800	UpUp	The nonup-regulation of CD27 implies the nonup-regulation of C3AR1.
4	CD27	CCR1	GSE31800	UpUp	The nonup-regulation of CD27 implies the nonup-regulation of CCR1.
4	CD27	CD80	GSE31800	UpUp	The nonup-regulation of CD27 implies the nonup-regulation of CD80.
4	ABCC4	CPNE8	GSE31800	UpUp	The nonup-regulation of ABCC4 implies the nonup-regulation of CPNE8.
4	CD27	DEFB103A	GSE31800	UpUp	The nonup-regulation of CD27 implies the nonup-regulation of DEFB103A.
4	DNPEP	ABCC4	GSE31800	UpUp	The nonup-regulation of DNPEP implies the nonup-regulation of ABCC4.
4	CD27	F13A1	GSE31800	UpUp	The nonup-regulation of CD27 implies the nonup-regulation of F13A1.
4	DAG1	FOXF1	GSE31800	UpUp	The nonup-regulation of DAG1 implies the nonup-regulation of FOXF1.
4	CCL19	KLHL6	GSE31800	UpUp	The nonup-regulation of CCL19 implies the nonup-regulation of KLHL6.
4	CD27	LAIR1	GSE31800	UpUp	The nonup-regulation of CD27 implies the nonup-regulation of LAIR1.
4	PTAFR	FUT7	GSE31800	UpUp	The nonup-regulation of PTAFR implies the nonup-regulation of FUT7.
4	RGS17	FUT7	GSE31800	UpUp	The nonup-regulation of RGS17 implies the nonup-regulation of FUT7.
4	CD27	SH2D1A	GSE31800	UpUp	The nonup-regulation of CD27 implies the nonup-regulation of SH2D1A.
4	CCL19	STARD3	GSE31800	UpUp	The nonup-regulation of CCL19 implies the nonup-regulation of STARD3.
4	CD27	TNFAIP8L2	GSE31800	UpUp	The nonup-regulation of CD27 implies the nonup-regulation of TNFAIP8L2.
4	AKAP8L	ZNF71	GSE31800	UpUp	The nonup-regulation of AKAP8L implies the nonup-regulation of ZNF71.
4	ZNF71	ATP1B4	GSE31800	UpUp	The nonup-regulation of ZNF71 implies the nonup-regulation of ATP1B4.
4	SLC12A2	ZNF71	GSE31800	UpUp	The nonup-regulation of SLC12A2 implies the nonup-regulation of ZNF71.
4	ZNF671	ZNF71	GSE31800	UpUp	The nonup-regulation of ZNF671 implies the nonup-regulation of ZNF71.
5	CCR2	CD27	GSE31800	UpUp	The up-regulation of CCR2 implies the up-regulation of CD27 & The nonup-regulation of CCR2 implies the nonup-regulation of CD27.
5	CD27	CCR2	GSE31800	UpUp	The up-regulation of CD27 implies the up-regulation of CCR2 & The nonup-regulation of CD27 implies the nonup-regulation of CCR2.
5	CD27	GIMAP1	GSE31800	UpUp	The up-regulation of CD27 implies the up-regulation of GIMAP1 & The nonup-regulation of CD27 implies the nonup-regulation of GIMAP1.
5	GIMAP1	CD27	GSE31800	UpUp	The up-regulation of GIMAP1 implies the up-regulation of CD27 & The nonup-regulation of GIMAP1 implies the nonup-regulation of CD27.
5	CTSH	SLC39A8	GSE31800	UpUp	The up-regulation of CTSH implies the up-regulation of SLC39A8 & The nonup-regulation of CTSH implies the nonup-regulation of SLC39A8.
5	SLC39A8	CTSH	GSE31800	UpUp	The up-regulation of SLC39A8 implies the up-regulation of CTSH & The nonup-regulation of SLC39A8 implies the nonup-regulation of CTSH.

## Sheet: CNV-GE level rules
For dataset GSE31800 (n = 49), in CNV mediated GE level, minimum thresholds are defined as: precison = 0.6634; scope = 0.0534; z-value is 1.64.
For dataset GSE28582 (n = 100), in CNV mediated GE level, minimum thresholds are defined as: precision = 0.6152; scope = 0.0265; z-value is 1.64
Rule	A_Name	B_Name	Dataset	Info	Biological context
1	CDCA3	CCL19	GSE31800	AmpDown	The amplification of CDCA3 implies the down-regulation of CCL19.
2	UPF3B	DAG1	GSE31800	AmpDown	The amplification of UPF3B implies the nondown-regulation of DAG1.
2	UPF3B	FUT7	GSE31800	AmpDown	The amplification of UPF3B implies the nondown-regulation of FUT7.
2	UPF3B	SLC39A8	GSE31800	AmpDown	The amplification of UPF3B implies the nondown-regulation of SLC39A8.
1	CD27	CDCA3	GSE31800	AmpUp	The amplification of CD27 implies the up-regulation of CDCA3.
1	CD27	CDCA3	GSE28582	AmpUp	The amplification of CD27 implies the up-regulation of CDCA3.
1	CD27	UPF3B	GSE28582	AmpUp	The amplification of CD27 implies the up-regulation of UPF3B.
1	ABCC4	CDCA3	GSE28582	DelUp	The deletion of ABCC4 implies the up-regulation of CDCA3.
1	ABCC4	UPF3B	GSE28582	DelUp	The deletion of ABCC4 implies the up-regulation of UPF3B.

## Sheet: Proliferation genes
The genes which have more than 50% significant NSCLC cell lines in either CRISPR-Cas9 or RNAi are considered as proliferation genes.
CRISPR-Cas9
Gene	Count of significant cell lines	HCC827	NCIH1581	NCIH1693	HCC827GR5	PC14	NCIH1650	HCC2429	HCC2935	NCIH2887	RERFLCAI	CALU6	NCIH2122	NCIH3122	HCC461	NCIH522	NCIH647	LUDLU1	NCIH520	NCIH1944	NCIH838	NCIH1915	LU65	LU99	NCIH1666	HCC95	NCIH460	NCIH2170	NCIH1792	NCIH1299	CALU1	NCIH2030	ABC1	EBC1	EPLC272H	NCIH1975	NCIH1437	LCLC97TM1	LCLC103H	NCIH441	CORL23	SKMES1	HCC44	SW1573	A549	NCIH2882	EKVX	NCIH2291	NCIH1703
ERH	78	-1.44638	-1.22194	-1.28276	-1.2516	-1.17019	-1.03409	-1.20742	-1.34639	-1.11156	-1.50135	-1.67971	-1.35749	-1.47745	-1.06927	-1.20357	-1.32247	-1.39594	-1.55863	-1.33011	-1.40158	-1.2571	-1.26665	-1.60734	-1.43202	-1.12545	-1.20799	-1.46007	-1.32549	-1.24012	-1.31563	-1.17671	-1.37133	-1.18673	-1.62954	-1.26809	-1.31827	-1.51512	-1.33718	-1.31028	-1.35563	-1.33529	-1.27665	-0.663932	-1.34461	-1.5217	-1.22788	-1.31482	-1.43013
IFITM3	78	-0.796061	-0.915713	-1.09712	-0.746181	-0.863117	-0.893061	-0.764664	-1.01354	-0.610436	-0.877879	-1.11491	-0.844697	-0.719313	-0.98537	-0.641702	-0.997012	-1.00071	-1.19973	-0.770784	-1.10336	-0.782799	-0.649058	-0.829398	-0.919586	-0.953105	-0.68778	-1.14511	-1.07111	-1.02157	-1.01213	-1.01646	-0.716213	-0.855693	-0.909099	-1.05669	-0.999161	-0.825919	-1.01132	-0.700108	-0.833758	-1.02612	-0.948144	-0.902729	-0.832545	-1.0158	-0.77782	-1.29281	-0.708165
NFS1	78	-1.47768	-1.39192	-1.56852	-1.41936	-1.28687	-1.26608	-1.50419	-1.44073	-1.51552	-1.6015	-1.44214	-1.14799	-1.05242	-1.28106	-1.75838	-1.65725	-1.70132	-1.64335	-1.23319	-1.40973	-1.41328	-1.60256	-1.37144	-1.41776	-1.47694	-1.48904	-1.82111	-1.27614	-1.47263	-1.62233	-1.50158	-1.51187	-1.44798	-1.47352	-1.45332	-1.55599	-1.37569	-1.42002	-1.30581	-1.11226	-1.48457	-1.54884	-1.6574	-1.43081	-1.71358	-1.53014	-1.58263	-1.38646
KRT17	41	-0.562298	-0.440887	-0.310409	-0.510705	-0.458515	-0.252968	-0.507663	-0.397902	-0.678125	-0.453738	-0.291044	-0.354236	-0.576805	-0.483361	-0.485119	-0.135668	-0.589484	-0.583406	-0.388402	-0.576045	-0.642515	-0.369122	-0.329238	-0.323859	-0.467731	-0.525459	-0.708162	-0.679612	-0.478588	-0.215498	-0.617359	-0.408836	-0.366504	-0.371763	-0.562003	-0.579361	-0.49324	-0.757957	-0.64982	-0.1627	-0.386301	-0.35918	-0.0899498	-0.22255	-0.76352	-0.659274	-0.653322	-0.535005
RNAi
Gene	Count of significant cell lines	A427_LUNG	A549_LUNG	ABC1_LUNG	CAL12T_LUNG	CALU1_LUNG	CALU3_LUNG	CALU6_LUNG	CHAGOK1_LUNG	COLO699_LUNG	CORL105_LUNG	CORL23_LUNG	EBC1_LUNG	EKVX_LUNG	EPLC272H_LUNG	HCC1359_LUNG	HCC15_LUNG	HCC2429_LUNG	HCC2450_LUNG	HCC2814_LUNG	HCC364_LUNG	HCC366_LUNG	HCC44_LUNG	HCC461_LUNG	HCC515_LUNG	HCC827GR5_LUNG	HCC827_LUNG	HCC95_LUNG	HLC1_LUNG	HOP62_LUNG	IALM_LUNG	KNS62_LUNG	LC1SQSF_LUNG	LCLC103H_LUNG	LCLC97TM1_LUNG	LK2_LUNG	LOUNH91_LUNG	LU65_LUNG	LU99_LUNG	LUDLU1_LUNG	LXF289_LUNG	MORCPR_LUNG	NCIH1155_LUNG	NCIH1299_LUNG	NCIH1355_LUNG	NCIH1373_LUNG	NCIH1395_LUNG	NCIH1437_LUNG	NCIH1568_LUNG
ERH	79	-0.606269	-0.424671	-0.982824	-0.73571	-0.576788	-0.677582	-0.703001	-1.11018	-0.798822	-0.483741	-0.721558	-0.992905	-0.539531	-0.972388	-0.482392	-1.10352	-0.809685	-0.967986	-0.851156	-0.715214	-0.834453	-0.571275	-0.615773	-0.395993	-0.887909	-1.00778	-0.784561	-0.78945	-0.751307	-0.744491	-1.08993	-0.865027	-0.535301	-0.563624	-0.886263	-0.667672	-0.94076	-0.67965	-0.755418	-0.878162	-0.861897	-0.872903	-0.49915	-0.532401	-0.930818	-0.671258	-0.552704	-1.01321
NFS1	73	-0.853441	NA	-1.16967	-0.636717	NA	-1.07939	-1.16081	-0.8676	-0.928409	-1.12161	NA	-1.03345	-0.954685	-1.10994	-1.06975	-0.596019	-1.18039	-1.01888	NA	NA	-0.591069	NA	-0.936458	-1.22106	NA	NA	-0.532193	-0.798965	-1.19202	-0.910551	-0.883601	-1.07722	-0.797692	-0.946627	NA	-0.994178	-0.998929	-0.908115	-0.842039	-0.950561	-0.798111	-0.839441	NA	-0.83161	-1.09157	-0.89616	NA	-1.04084
[truncated: 44 more columns]

## Sheet: CMap output
The significant (connectivity score > 0.9) gene sets from CMap using epithelial genes (proliferation genes removed) and chemo-sensitive markers as "UP-regulated genes", using proliferation genes and mesenchymal genes as "DOWN-regulated genes".
id	set_type	set_size	src_set_size	num_hiq_sig	pct_hiq_sig	num_uniq_pert	pct_src_pert	src_set_id	cell_iname	pert_type	is_filtered_set	desc	raw_cs	fdr_q_nlog10	norm_cs
REACTOME_CITRIC_ACID_CYCLE_TCA_CYCLE:HCC515:TRT_SH.CGS	PATHWAY_SET	8	21	4	50	8	38.0952	REACTOME_CITRIC_ACID_CYCLE_TCA_CYCLE	HCC515	TRT_SH.CGS	TRUE	REACTOME_CITRIC_ACID_CYCLE_TCA_CYCLE:HCC515:trt_sh.cgs	0.9984	1.2929	1.8503
EPHRIN_INHIBITOR:HCC515:TRT_CP	MOA_CLASS	4	4	2	50	4	100	EPHRIN_INHIBITOR	HCC515	TRT_CP	TRUE	EPHRIN_INHIBITOR:HCC515:trt_cp	0.9958	1.0255	1.4929
CP_DNA_DEPENDENT_PROTEIN_KINASE_INHIBITOR:HCC515:TRT_CP	PCL	4	4	4	100	4	100	CP_DNA_DEPENDENT_PROTEIN_KINASE_INHIBITOR	HCC515	TRT_CP	TRUE	CP_DNA_DEPENDENT_PROTEIN_KINASE_INHIBITOR:HCC515:trt_cp	0.9831	0.9875	1.474
SA_REG_CASCADE_OF_CYCLIN_EXPR:A549:TRT_SH.CGS	PATHWAY_SET	5	13	3	60	5	38.4615	SA_REG_CASCADE_OF_CYCLIN_EXPR	A549	TRT_SH.CGS	TRUE	SA_REG_CASCADE_OF_CYCLIN_EXPR:A549:trt_sh.cgs	0.9618	1.1402	1.5833
REACTOME_DARPP_32_EVENTS:HCC515:TRT_SH.CGS	PATHWAY_SET	8	24	3	37.5	8	33.3333	REACTOME_DARPP_32_EVENTS	HCC515	TRT_SH.CGS	TRUE	REACTOME_DARPP_32_EVENTS:HCC515:trt_sh.cgs	0.956	1.2929	1.7718
REACTOME_IL_6_SIGNALING:A549:TRT_SH.CGS	PATHWAY_SET	6	10	3	50	6	60	REACTOME_IL_6_SIGNALING	A549	TRT_SH.CGS	TRUE	REACTOME_IL_6_SIGNALING:A549:trt_sh.cgs	0.9556	1.2087	1.6557
KD_CYCLINS:A549:TRT_SH.CGS	PCL	3	4	2	66.6667	3	75	KD_CYCLINS	A549	TRT_SH.CGS	TRUE	KD_CYCLINS:A549:trt_sh.cgs	0.9503	0.7842	1.319
BRUTON'S_TYROSINE_KINASE_(BTK)_INHIBITOR:A549:TRT_CP	MOA_CLASS	4	8	3	75	4	50	BRUTON'S_TYROSINE_KINASE_(BTK)_INHIBITOR	A549	TRT_CP	TRUE	BRUTON'S_TYROSINE_KINASE_(BTK)_INHIBITOR:A549:trt_cp	0.9497	0.9178	1.4238
CALCINEURIN_INHIBITOR:A549:TRT_CP	MOA_CLASS	11	6	6	54.5455	4	66.6667	CALCINEURIN_INHIBITOR	A549	TRT_CP	TRUE	CALCINEURIN_INHIBITOR:A549:trt_cp	0.9479	1.7278	1.9935
OE_NFKB_ACTIVATION:HCC515:TRT_SH.CGS	PCL	3	7	2	66.6667	3	42.8571	OE_NFKB_ACTIVATION	HCC515	TRT_SH.CGS	TRUE	OE_NFKB_ACTIVATION:HCC515:trt_sh.cgs	0.9309	0.7376	1.292
ST_STAT3_PATHWAY:A549:TRT_OE	PATHWAY_SET	11	11	4	36.3636	4	36.3636	ST_STAT3_PATHWAY	A549	TRT_OE	TRUE	ST_STAT3_PATHWAY:A549:trt_oe	0.9305	1.6517	1.9569
REACTOME_HORMONE_SENSITIVE_LIPASE_HSL_MEDIATED_TRIACYLGLYCEROL_HYDROLYSIS:A549:TRT_SH.CGS	PATHWAY_SET	4	12	2	50	4	33.3333	REACTOME_HORMONE_SENSITIVE_LIPASE_HSL_MEDIATED_TRIACYLGLYCEROL_HYDROLYSIS	A549	TRT_SH.CGS	TRUE	REACTOME_HORMONE_SENSITIVE_LIPASE_HSL_MEDIATED_TRIACYLGLYCEROL_HYDROLYSIS:A549:trt_sh.cgs	0.9303	0.8833	1.3947
CP_TACHYKININ_ANTAGONIST:HCC515:TRT_CP	PCL	4	4	2	50	4	100	CP_TACHYKININ_ANTAGONIST	HCC515	TRT_CP	TRUE	CP_TACHYKININ_ANTAGONIST:HCC515:trt_cp	0.9257	0.8748	1.3879
T-TYPE_CALCIUM_CHANNEL_BLOCKER:HCC515:TRT_CP	MOA_CLASS	4	6	3	75	3	50	T-TYPE_CALCIUM_CHANNEL_BLOCKER	HCC515	TRT_CP	TRUE	T-TYPE_CALCIUM_CHANNEL_BLOCKER:HCC515:trt_cp	0.9218	0.8648	1.3819
GAT_INHIBITOR:HCC515:TRT_CP	MOA_CLASS	3	3	2	66.6667	3	100	GAT_INHIBITOR	HCC515	TRT_CP	TRUE	GAT_INHIBITOR:HCC515:trt_cp	0.9217	0.7223	1.2793
KEGG_TAURINE_AND_HYPOTAURINE_METABOLISM:A549:TRT_SH.CGS	PATHWAY_SET	4	10	2	50	4	40	KEGG_TAURINE_AND_HYPOTAURINE_METABOLISM	A549	TRT_SH.CGS	TRUE	KEGG_TAURINE_AND_HYPOTAURINE_METABOLISM:A549:trt_sh.cgs	0.9186	0.8601	1.3771
CP_JAK_INHIBITOR:A549:TRT_CP	PCL	4	5	3	75	3	60	CP_JAK_INHIBITOR	A549	TRT_CP	TRUE	CP_JAK_INHIBITOR:A549:trt_cp	0.9176	0.8601	1.3756
REACTOME_TRAF3_DEPENDENT_IRF_ACTIVATION_PATHWAY:A549:TRT_SH.CGS	PATHWAY_SET	5	14	2	40	5	35.7143	REACTOME_TRAF3_DEPENDENT_IRF_ACTIVATION_PATHWAY	A549	TRT_SH.CGS	TRUE	REACTOME_TRAF3_DEPENDENT_IRF_ACTIVATION_PATHWAY:A549:trt_sh.cgs	0.9167	1.048	1.509
REACTOME_ADENYLATE_CYCLASE_INHIBITORY_PATHWAY:A549:TRT_SH.CGS	PATHWAY_SET	6	13	2	33.3333	6	46.1538	REACTOME_ADENYLATE_CYCLASE_INHIBITORY_PATHWAY	A549	TRT_SH.CGS	TRUE	REACTOME_ADENYLATE_CYCLASE_INHIBITORY_PATHWAY:A549:trt_sh.cgs	0.9107	1.1402	1.5779
REACTOME_ADP_SIGNALLING_THROUGH_P2RY12:A549:TRT_SH.CGS	PATHWAY_SET	9	21	3	33.3333	9	42.8571	REACTOME_ADP_SIGNALLING_THROUGH_P2RY12	A549	TRT_SH.CGS	TRUE	REACTOME_ADP_SIGNALLING_THROUGH_P2RY12:A549:trt_sh.cgs	0.9107	1.2929	1.7415
SMOOTHENED_RECEPTOR_ANTAGONIST:HCC515:TRT_CP	MOA_CLASS	6	11	3	50	5	45.4545	SMOOTHENED_RECEPTOR_ANTAGONIST	HCC515	TRT_CP	TRUE	SMOOTHENED_RECEPTOR_ANTAGONIST:HCC515:trt_cp	0.904	1.1308	1.5662
REACTOME_REGULATION_OF_SIGNALING_BY_CBL:HCC515:TRT_SH.CGS	PATHWAY_SET	6	18	2	33.3333	6	33.3333	REACTOME_REGULATION_OF_SIGNALING_BY_CBL	HCC515	TRT_SH.CGS	TRUE	REACTOME_REGULATION_OF_SIGNALING_BY_CBL:HCC515:trt_sh.cgs	0.9035	1.1308	1.5655
REACTOME_SIGNAL_ATTENUATION:HCC515:TRT_SH.CGS	PATHWAY_SET	4	13	2	50	4	30.7692	REACTOME_SIGNAL_ATTENUATION	HCC515	TRT_SH.CGS	TRUE	REACTOME_SIGNAL_ATTENUATION:HCC515:trt_sh.cgs	0.9035	0.8282	1.3546
REACTOME_PROCESSIVE_SYNTHESIS_ON_THE_LAGGING_STRAND:A549:TRT_SH.CGS	PATHWAY_SET	6	15	2	33.3333	6	40	REACTOME_PROCESSIVE_SYNTHESIS_ON_THE_LAGGING_STRAND	A549	TRT_SH.CGS	TRUE	REACTOME_PROCESSIVE_SYNTHESIS_ON_THE_LAGGING_STRAND:A549:trt_sh.cgs	0.9032	1.1308	1.5648
REACTOME_REMOVAL_OF_THE_FLAP_INTERMEDIATE_FROM_THE_C_STRAND:A549:TRT_SH.CGS	PATHWAY_SET	4	10	2	50	4	40	REACTOME_REMOVAL_OF_THE_FLAP_INTERMEDIATE_FROM_THE_C_STRAND	A549	TRT_SH.CGS	TRUE	REACTOME_REMOVAL_OF_THE_FLAP_INTERMEDIATE_FROM_THE_C_STRAND:A549:trt_sh.cgs	0.9032	0.8276	1.354
KD_CYCLINS:HCC515:TRT_SH.CGS	PCL	3	4	3	100	3	75	KD_CYCLINS	HCC515	TRT_SH.CGS	TRUE	KD_CYCLINS:HCC515:trt_sh.cgs	0.9028	0.6836	1.253
KD_NON_HOMOLOGOUS_END_JOINING:A549:TRT_SH.CGS	PCL	3	4	2	66.6667	3	75	KD_NON_HOMOLOGOUS_END_JOINING	A549	TRT_SH.CGS	TRUE	KD_NON_HOMOLOGOUS_END_JOINING:A549:trt_sh.cgs	0.9027	0.6836	1.2529
KEGG_NON_HOMOLOGOUS_END_JOINING:A549:TRT_SH.CGS	PATHWAY_SET	4	13	3	75	4	30.7692	KEGG_NON_HOMOLOGOUS_END_JOINING	A549	TRT_SH.CGS	TRUE	KEGG_NON_HOMOLOGOUS_END_JOINING:A549:trt_sh.cgs	0.9027	0.8276	1.3534
REACTOME_DOUBLE_STRAND_BREAK_REPAIR:A549:TRT_SH.CGS	PATHWAY_SET	10	23	5	50	10	43.4783	REACTOME_DOUBLE_STRAND_BREAK_REPAIR	A549	TRT_SH.CGS	TRUE	REACTOME_DOUBLE_STRAND_BREAK_REPAIR:A549:trt_sh.cgs	0.9027	1.2929	1.8455
REACTOME_HOMOLOGOUS_RECOMBINATION_REPAIR_OF_REPLICATION_INDEPENDENT_DOUBLE_STRAND_BREAKS:A549:TRT_SH.CGS	PATHWAY_SET	7	16	3	42.8571	7	43.75	REACTOME_HOMOLOGOUS_RECOMBINATION_REPAIR_OF_REPLICATION_INDEPENDENT_DOUBLE_STRAND_BREAKS	A549	TRT_SH.CGS	TRUE	REACTOME_HOMOLOGOUS_RECOMBINATION_REPAIR_OF_REPLICATION_INDEPENDENT_DOUBLE_STRAND_BREAKS:A549:trt_sh.cgs	0.9027	1.1642	1.616
CYTOTOXIC_AGENT:HCC515:TRT_CP	MOA_CLASS	3	4	2	66.6667	3	75	CYTOTOXIC_AGENT	HCC515	TRT_CP	TRUE	CYTOTOXIC_AGENT:HCC515:trt_cp	0.9012	0.6814	1.2508
