# Supplementary material for: A Multi-Omics Network of a Seven-Gene Prognostic Signature for Non-Small Cell Lung Cancer
Source: Int J Mol Sci. 2021 Dec 25;23(1):219. doi: 10.3390/ijms23010219 (PMC8745553; doi:10.3390/ijms23010219)
Supplement: Supplementary file 1 [file ijms-23-00219-s001.zip › S3. Proliferation genes in ZNF71 network.xlsx]

## Sheet: README
ZNF71 gene level, ZNF71 KRAB, and ZNF71 KRAB-less gene co-expression networks.
The network was generated based on gene expression data of GSE81089 (n = 197), the minimum thresholds are defined as: precison = 0.5823; scope = 0.0136; z-value is 1.64.
Sheet 1	ZNF71_up	The network of proliferation genes which had a significant (p < 0.05, z-tests) co-expression with ZNF71 in patient cohort GSE81089 when ZNF71 was upregulated.
Sheet 2	ZNF71_up CMap	The significant gene sets (raw connectivity score > 0.9) gene sets from CMap using ZNF71 upregulated network genes as input.
Sheet 3	ZNF71_down	The network of proliferation genes which had a significant (p < 0.05, z-tests) co-expression with ZNF71 in patient cohort GSE81089 when ZNF71 was downregulated.
Sheet 4	ZNF71_down CMap	The significant gene sets (raw connectivity score > 0.9) gene sets from CMap using ZNF71 downregulated network genes as input.
Sheet 5	ZNF71 KRAB_up	The network of proliferation genes which had a significant (p < 0.05, z-tests) co-expression with ZNF71 KRAB isoform in patient cohort GSE81089 when ZNF71 KRAB was upregulated.
Sheet 6	ZNF71 KRAB_up CMap	The significant gene sets (raw connectivity score > 0.9) gene sets from CMap using ZNF71 KRAB upregulated network genes as input.
Sheet 7	ZNF71 KRAB_down	The network of proliferation genes which had a significant (p < 0.05, z-tests) co-expression with ZNF71 KRAB isoform in patient cohort GSE81089 when ZNF71 KRAB was downregulated.
Sheet 8	ZNF71 KRAB_down CMap	The significant gene sets (raw connectivity score > 0.9) gene sets from CMap using ZNF71 KRAB downregulated network genes as input.
Sheet 9	ZNF71 KRAB-less_up	The network of proliferation genes which had a significant (p < 0.05, z-tests) co-expression with ZNF71 KRAB-less isoform in patient cohort GSE81089 when ZNF71 KRAB-less was upregulated.
Sheet 10	ZNF71 KRAB-less_up CMap	The significant gene sets (raw connectivity score > 0.9) gene sets from CMap using ZNF71 KRAB-less upregulated network genes as input.
Sheet 11	ZNF71 KRAB-less_down	The network of proliferation genes which had a significant (p < 0.05, z-tests) co-expression with ZNF71 KRAB-less isoform in patient cohort GSE81089 when ZNF71 KRAB-less was downregulated
Sheet 12	ZNF71 KRAB-less_down CMap	The significant gene sets (raw connectivity score > 0.9) gene sets from CMap using ZNF71 KRAB-less downregulated network genes as input.
Sheet 13	12 categories CMap results	Summary of Cmap outputs for ZNF71, ZNF71 KRAB, ZNF71 KRAB-less regulated genes . The upregulated genes and downregulated genes included in sheet 2, 4, 6, 8, 10, and 12 were used as the input to Cmap separately, making a total of 12 categories.
* In each network figure, the green color indicates upregulation or non-downregulation, the red color indicates downregulation or non-upregulation.

## Sheet: ZNF71_up
The network of proliferation genes which had a significant (p < 0.05, z-tests) co-expression with ZNF71 in patient cohort GSE81089 when ZNF71 was up-regulated and the proliferation gene was not down-regulated.						The network of proliferation genes which had a significant (p < 0.05, z-tests) co-expression with ZNF71 in patient cohort GSE81089 when ZNF71 was up-regulated and the proliferation gene was not up-regulated.
The proliferation genes were selected when it affects 100% of cell lines in both CRISPR-Cas9 and RNAi.						The proliferation genes were selected when it affects at least 50% of cell lines in either CRISPR-Cas9 or RNAi.
Rule	A_Name	B_Name	Info	Biological context		Rule	A_Name	B_Name	Info	Biological context
2	ZNF71	CPSF3	UpDown	The up-regulation of ZNF71 implies the nondown-regulation of CPSF3.		2	ZNF71	ATP6V1C1	UpUp	The up-regulation of ZNF71 implies the nonup-regulation of ATP6V1C1.
2	ZNF71	CSE1L	UpDown	The up-regulation of ZNF71 implies the nondown-regulation of CSE1L.		2	ZNF71	COG3	UpUp	The up-regulation of ZNF71 implies the nonup-regulation of COG3.
2	ZNF71	DDX18	UpDown	The up-regulation of ZNF71 implies the nondown-regulation of DDX18.		2	ZNF71	COG4	UpUp	The up-regulation of ZNF71 implies the nonup-regulation of COG4.
2	ZNF71	GPN3	UpDown	The up-regulation of ZNF71 implies the nondown-regulation of GPN3.		2	ZNF71	COX15	UpUp	The up-regulation of ZNF71 implies the nonup-regulation of COX15.
2	ZNF71	HSPE1	UpDown	The up-regulation of ZNF71 implies the nondown-regulation of HSPE1.		2	ZNF71	DDX42	UpUp	The up-regulation of ZNF71 implies the nonup-regulation of DDX42.
2	ZNF71	ISY1	UpDown	The up-regulation of ZNF71 implies the nondown-regulation of ISY1.		2	ZNF71	IGBP1	UpUp	The up-regulation of ZNF71 implies the nonup-regulation of IGBP1.
2	ZNF71	LSM3	UpDown	The up-regulation of ZNF71 implies the nondown-regulation of LSM3.		2	ZNF71	MANF	UpUp	The up-regulation of ZNF71 implies the nonup-regulation of MANF.
2	ZNF71	MCM5	UpDown	The up-regulation of ZNF71 implies the nondown-regulation of MCM5.		2	ZNF71	NACA2	UpUp	The up-regulation of ZNF71 implies the nonup-regulation of NACA2.
2	ZNF71	MCM7	UpDown	The up-regulation of ZNF71 implies the nondown-regulation of MCM7.		2	ZNF71	PPP1R7	UpUp	The up-regulation of ZNF71 implies the nonup-regulation of PPP1R7.
2	ZNF71	MRTO4	UpDown	The up-regulation of ZNF71 implies the nondown-regulation of MRTO4.		2	ZNF71	RPS4X	UpUp	The up-regulation of ZNF71 implies the nonup-regulation of RPS4X.
2	ZNF71	NCBP1	UpDown	The up-regulation of ZNF71 implies the nondown-regulation of NCBP1.		2	ZNF71	SPCS3	UpUp	The up-regulation of ZNF71 implies the nonup-regulation of SPCS3.
2	ZNF71	NUP85	UpDown	The up-regulation of ZNF71 implies the nondown-regulation of NUP85.		2	ZNF71	TPT1	UpUp	The up-regulation of ZNF71 implies the nonup-regulation of TPT1.
2	ZNF71	NUP93	UpDown	The up-regulation of ZNF71 implies the nondown-regulation of NUP93.		2	ZNF71	UFL1	UpUp	The up-regulation of ZNF71 implies the nonup-regulation of UFL1.
2	ZNF71	POLR2E	UpDown	The up-regulation of ZNF71 implies the nondown-regulation of POLR2E.		2	ZNF71	UFM1	UpUp	The up-regulation of ZNF71 implies the nonup-regulation of UFM1.
2	ZNF71	POLR2F	UpDown	The up-regulation of ZNF71 implies the nondown-regulation of POLR2F.		2	ZNF71	VMP1	UpUp	The up-regulation of ZNF71 implies the nonup-regulation of VMP1.
2	ZNF71	POLR2I	UpDown	The up-regulation of ZNF71 implies the nondown-regulation of POLR2I.
2	ZNF71	PRPF19	UpDown	The up-regulation of ZNF71 implies the nondown-regulation of PRPF19.
2	ZNF71	PRPF31	UpDown	The up-regulation of ZNF71 implies the nondown-regulation of PRPF31.
2	ZNF71	PSMA1	UpDown	The up-regulation of ZNF71 implies the nondown-regulation of PSMA1.
2	ZNF71	PSMA3	UpDown	The up-regulation of ZNF71 implies the nondown-regulation of PSMA3.
2	ZNF71	PSMB3	UpDown	The up-regulation of ZNF71 implies the nondown-regulation of PSMB3.
2	ZNF71	PSMD1	UpDown	The up-regulation of ZNF71 implies the nondown-regulation of PSMD1.
2	ZNF71	PSMD13	UpDown	The up-regulation of ZNF71 implies the nondown-regulation of PSMD13.
2	ZNF71	PSMD7	UpDown	The up-regulation of ZNF71 implies the nondown-regulation of PSMD7.
2	ZNF71	RPS11	UpDown	The up-regulation of ZNF71 implies the nondown-regulation of RPS11.
2	ZNF71	RPS14	UpDown	The up-regulation of ZNF71 implies the nondown-regulation of RPS14.
2	ZNF71	RPS15	UpDown	The up-regulation of ZNF71 implies the nondown-regulation of RPS15.
2	ZNF71	RPS19	UpDown	The up-regulation of ZNF71 implies the nondown-regulation of RPS19.
2	ZNF71	RPS27A	UpDown	The up-regulation of ZNF71 implies the nondown-regulation of RPS27A.
2	ZNF71	RPS3	UpDown	The up-regulation of ZNF71 implies the nondown-regulation of RPS3.
2	ZNF71	RPS8	UpDown	The up-regulation of ZNF71 implies the nondown-regulation of RPS8.
2	ZNF71	RPS9	UpDown	The up-regulation of ZNF71 implies the nondown-regulation of RPS9.
2	ZNF71	RPSA	UpDown	The up-regulation of ZNF71 implies the nondown-regulation of RPSA.
2	ZNF71	RUVBL2	UpDown	The up-regulation of ZNF71 implies the nondown-regulation of RUVBL2.
2	ZNF71	SEM1	UpDown	The up-regulation of ZNF71 implies the nondown-regulation of SEM1.
2	ZNF71	SF3A2	UpDown	The up-regulation of ZNF71 implies the nondown-regulation of SF3A2.
2	ZNF71	SF3B1	UpDown	The up-regulation of ZNF71 implies the nondown-regulation of SF3B1.
2	ZNF71	SFPQ	UpDown	The up-regulation of ZNF71 implies the nondown-regulation of SFPQ.
2	ZNF71	SNRNP200	UpDown	The up-regulation of ZNF71 implies the nondown-regulation of SNRNP200.
2	ZNF71	SNRPD1	UpDown	The up-regulation of ZNF71 implies the nondown-regulation of SNRPD1.
2	ZNF71	SNRPD2	UpDown	The up-regulation of ZNF71 implies the nondown-regulation of SNRPD2.
2	ZNF71	SNRPE	UpDown	The up-regulation of ZNF71 implies the nondown-regulation of SNRPE.
2	ZNF71	SNU13	UpDown	The up-regulation of ZNF71 implies the nondown-regulation of SNU13.
2	ZNF71	SRSF1	UpDown	The up-regulation of ZNF71 implies the nondown-regulation of SRSF1.
2	ZNF71	TRRAP	UpDown	The up-regulation of ZNF71 implies the nondown-regulation of TRRAP.
2	ZNF71	U2AF2	UpDown	The up-regulation of ZNF71 implies the nondown-regulation of U2AF2.
2	ZNF71	XAB2	UpDown	The up-regulation of ZNF71 implies the nondown-regulation of XAB2.

## Sheet: ZNF71_up CMap
The significant (connectivity score > 0.9) gene sets from CMap using ZNF71 upregulated network genes as input (up/nondown proliferation as "UP-regulated genes" and down/nonup proliferation genes as "DOWN-regulated genes" in CMap query).
id	set_type	set_size	src_set_size	num_hiq_sig	pct_hiq_sig	num_uniq_pert	pct_src_pert	src_set_id	cell_iname	pert_type	is_filtered_set	desc	raw_cs	fdr_q_nlog10	norm_cs
BIOCARTA_CTL_PATHWAY:A549:TRT_SH.CGS	PATHWAY_SET	5	15	3	60	5	33.3333	BIOCARTA_CTL_PATHWAY	A549	TRT_SH.CGS	TRUE	BIOCARTA_CTL_PATHWAY:A549:trt_sh.cgs	0.9867	0.2654	1.3344
BIOCARTA_CTL_PATHWAY:HCC515:TRT_SH.CGS	PATHWAY_SET	6	15	2	33.3333	6	40	BIOCARTA_CTL_PATHWAY	HCC515	TRT_SH.CGS	TRUE	BIOCARTA_CTL_PATHWAY:HCC515:trt_sh.cgs	0.9078	0.258	1.2874
CP_FGFR_INHIBITOR:A549:TRT_CP	PCL	5	4	2	40	4	100	CP_FGFR_INHIBITOR	A549	TRT_CP	TRUE	CP_FGFR_INHIBITOR:A549:trt_cp	0.9749	0.2624	1.3184
KD_RNA_POLYMERASE_ENZYMES:A549:TRT_SH.CGS	PCL	7	7	5	71.4286	7	100	KD_RNA_POLYMERASE_ENZYMES	A549	TRT_SH.CGS	TRUE	KD_RNA_POLYMERASE_ENZYMES:A549:trt_sh.cgs	0.9765	0.2654	1.3989
KEGG_GALACTOSE_METABOLISM:HCC515:TRT_SH.CGS	PATHWAY_SET	9	26	6	66.6667	9	34.6154	KEGG_GALACTOSE_METABOLISM	HCC515	TRT_SH.CGS	TRUE	KEGG_GALACTOSE_METABOLISM:HCC515:trt_sh.cgs	0.9056	0.2654	1.3731
PID_CIRCADIAN_PATHWAY:A549:TRT_SH.CGS	PATHWAY_SET	6	16	2	33.3333	6	37.5	PID_CIRCADIAN_PATHWAY	A549	TRT_SH.CGS	TRUE	PID_CIRCADIAN_PATHWAY:A549:trt_sh.cgs	0.9511	0.2654	1.3488
PID_INTEGRIN2_PATHWAY:HCC515:TRT_SH.CGS	PATHWAY_SET	9	29	3	33.3333	9	31.0345	PID_INTEGRIN2_PATHWAY	HCC515	TRT_SH.CGS	TRUE	PID_INTEGRIN2_PATHWAY:HCC515:trt_sh.cgs	0.9079	0.2654	1.3766
PID_S1P_S1P2_PATHWAY:HCC515:TRT_SH.CGS	PATHWAY_SET	11	24	6	54.5455	11	45.8333	PID_S1P_S1P2_PATHWAY	HCC515	TRT_SH.CGS	TRUE	PID_S1P_S1P2_PATHWAY:HCC515:trt_sh.cgs	0.9057	0.3863	1.5432
REACTOME_CHYLOMICRON_MEDIATED_LIPID_TRANSPORT:HCC515:TRT_SH.CGS	PATHWAY_SET	5	16	2	40	5	31.25	REACTOME_CHYLOMICRON_MEDIATED_LIPID_TRANSPORT	HCC515	TRT_SH.CGS	TRUE	REACTOME_CHYLOMICRON_MEDIATED_LIPID_TRANSPORT:HCC515:trt_sh.cgs	0.9193	0.258	1.2432
REACTOME_JNK_C_JUN_KINASES_PHOSPHORYLATION_AND_ACTIVATION_MEDIATED_BY_ACTIVATED_HUMAN_TAK1:HCC515:TRT_SH.CGS	PATHWAY_SET	5	16	2	40	5	31.25	REACTOME_JNK_C_JUN_KINASES_PHOSPHORYLATION_AND_ACTIVATION_MEDIATED_BY_ACTIVATED_HUMAN_TAK1	HCC515	TRT_SH.CGS	TRUE	REACTOME_JNK_C_JUN_KINASES_PHOSPHORYLATION_AND_ACTIVATION_MEDIATED_BY_ACTIVATED_HUMAN_TAK1:HCC515:trt_sh.cgs	0.9057	0.258	1.2248
REACTOME_PURINE_RIBONUCLEOSIDE_MONOPHOSPHATE_BIOSYNTHESIS:A549:TRT_SH.CGS	PATHWAY_SET	9	11	4	44.4444	9	81.8182	REACTOME_PURINE_RIBONUCLEOSIDE_MONOPHOSPHATE_BIOSYNTHESIS	A549	TRT_SH.CGS	TRUE	REACTOME_PURINE_RIBONUCLEOSIDE_MONOPHOSPHATE_BIOSYNTHESIS:A549:trt_sh.cgs	0.9838	0.3176	1.4917
SULFONYLUREA:HCC515:TRT_CP	MOA_CLASS	3	4	2	66.6667	3	75	SULFONYLUREA	HCC515	TRT_CP	TRUE	SULFONYLUREA:HCC515:trt_cp	0.9254	0.2229	1.1263
PID_S1P_S1P4_PATHWAY:A549:TRT_OE	PATHWAY_SET	14	14	7	50	8	57.1429	PID_S1P_S1P4_PATHWAY	A549	TRT_OE	TRUE	PID_S1P_S1P4_PATHWAY:A549:trt_oe	0.9644	0.612	1.7408
PID_S1P_S1P4_PATHWAY:HCC515:TRT_SH.CGS	PATHWAY_SET	7	14	4	57.1429	7	50	PID_S1P_S1P4_PATHWAY	HCC515	TRT_SH.CGS	TRUE	PID_S1P_S1P4_PATHWAY:HCC515:trt_sh.cgs	0.9484	0.2654	1.3586
SA_CASPASE_CASCADE:A549:TRT_SH.CGS	PATHWAY_SET	12	19	4	33.3333	12	63.1579	SA_CASPASE_CASCADE	A549	TRT_SH.CGS	TRUE	SA_CASPASE_CASCADE:A549:trt_sh.cgs	0.9514	0.4113	1.5848
SA_CASPASE_CASCADE:HCC515:TRT_SH.CGS	PATHWAY_SET	7	19	3	42.8571	7	36.8421	SA_CASPASE_CASCADE	HCC515	TRT_SH.CGS	TRUE	SA_CASPASE_CASCADE:HCC515:trt_sh.cgs	0.9078	0.2614	1.3005
ANTHELMINTIC_AGENT:HCC515:TRT_CP	MOA_CLASS	5	10	3	60	5	50	ANTHELMINTIC_AGENT	HCC515	TRT_CP	TRUE	ANTHELMINTIC_AGENT:HCC515:trt_cp	0.9086	0.258	1.2287
AROMATASE_INHIBITOR:HCC515:TRT_CP	MOA_CLASS	6	10	3	50	5	50	AROMATASE_INHIBITOR	HCC515	TRT_CP	TRUE	AROMATASE_INHIBITOR:HCC515:trt_cp	0.9907	0.2654	1.4049
BCAT_GDS748_UP:A549:TRT_SH.CGS	PATHWAY_SET	17	48	7	41.1765	17	35.4167	BCAT_GDS748_UP	A549	TRT_SH.CGS	TRUE	BCAT_GDS748_UP:A549:trt_sh.cgs	0.973	1.2981	1.8268
BIOCARTA_AMI_PATHWAY:HCC515:TRT_SH.CGS	PATHWAY_SET	8	20	5	62.5	8	40	BIOCARTA_AMI_PATHWAY	HCC515	TRT_SH.CGS	TRUE	BIOCARTA_AMI_PATHWAY:HCC515:trt_sh.cgs	0.9079	0.2654	1.3677
BIOCARTA_CBL_PATHWAY:A549:TRT_SH.CGS	PATHWAY_SET	6	13	2	33.3333	6	46.1538	BIOCARTA_CBL_PATHWAY	A549	TRT_SH.CGS	TRUE	BIOCARTA_CBL_PATHWAY:A549:trt_sh.cgs	0.9888	0.2654	1.4023
BIOCARTA_ERYTH_PATHWAY:A549:TRT_SH.CGS	PATHWAY_SET	5	15	3	60	5	33.3333	BIOCARTA_ERYTH_PATHWAY	A549	TRT_SH.CGS	TRUE	BIOCARTA_ERYTH_PATHWAY:A549:trt_sh.cgs	0.9989	0.2654	1.3509
BIOCARTA_EXTRINSIC_PATHWAY:HCC515:TRT_SH.CGS	PATHWAY_SET	6	13	3	50	6	46.1538	BIOCARTA_EXTRINSIC_PATHWAY	HCC515	TRT_SH.CGS	TRUE	BIOCARTA_EXTRINSIC_PATHWAY:HCC515:trt_sh.cgs	0.9079	0.258	1.2876
BIOCARTA_G1_PATHWAY:A549:TRT_SH.CGS	PATHWAY_SET	14	28	6	42.8571	14	50	BIOCARTA_G1_PATHWAY	A549	TRT_SH.CGS	TRUE	BIOCARTA_G1_PATHWAY:A549:trt_sh.cgs	0.9892	0.9632	1.7854
BIOCARTA_GLYCOLYSIS_PATHWAY:A549:TRT_SH.CGS	PATHWAY_SET	6	10	2	33.3333	6	60	BIOCARTA_GLYCOLYSIS_PATHWAY	A549	TRT_SH.CGS	TRUE	BIOCARTA_GLYCOLYSIS_PATHWAY:A549:trt_sh.cgs	0.9473	0.2654	1.3434
BIOCARTA_IL10_PATHWAY:A549:TRT_SH.CGS	PATHWAY_SET	10	17	5	50	10	58.8235	BIOCARTA_IL10_PATHWAY	A549	TRT_SH.CGS	TRUE	BIOCARTA_IL10_PATHWAY:A549:trt_sh.cgs	0.9809	0.4274	1.6073
BIOCARTA_INTRINSIC_PATHWAY:HCC515:TRT_SH.CGS	PATHWAY_SET	9	23	4	44.4444	9	39.1304	BIOCARTA_INTRINSIC_PATHWAY	HCC515	TRT_SH.CGS	TRUE	BIOCARTA_INTRINSIC_PATHWAY:HCC515:trt_sh.cgs	0.9079	0.2654	1.3766
BIOCARTA_PML_PATHWAY:A549:TRT_SH.CGS	PATHWAY_SET	11	17	4	36.3636	11	64.7059	BIOCARTA_PML_PATHWAY	A549	TRT_SH.CGS	TRUE	BIOCARTA_PML_PATHWAY:A549:trt_sh.cgs	0.9842	0.5091	1.6769
BIOCARTA_RARRXR_PATHWAY:A549:TRT_SH.CGS	PATHWAY_SET	10	15	4	40	10	66.6667	BIOCARTA_RARRXR_PATHWAY	A549	TRT_SH.CGS	TRUE	BIOCARTA_RARRXR_PATHWAY:A549:trt_sh.cgs	0.9443	0.3863	1.5472
BIOCARTA_TCRA_PATHWAY:A549:TRT_SH.CGS	PATHWAY_SET	4	13	2	50	4	30.7692	BIOCARTA_TCRA_PATHWAY	A549	TRT_SH.CGS	TRUE	BIOCARTA_TCRA_PATHWAY:A549:trt_sh.cgs	0.9796	0.258	1.2518
BIOCARTA_VEGF_PATHWAY:A549:TRT_SH.CGS	PATHWAY_SET	18	29	8	44.4444	18	62.069	BIOCARTA_VEGF_PATHWAY	A549	TRT_SH.CGS	TRUE	BIOCARTA_VEGF_PATHWAY:A549:trt_sh.cgs	0.9207	0.7457	1.7627
BIOCARTA_VITCB_PATHWAY:HCC515:TRT_SH.CGS	PATHWAY_SET	4	11	3	75	4	36.3636	BIOCARTA_VITCB_PATHWAY	HCC515	TRT_SH.CGS	TRUE	BIOCARTA_VITCB_PATHWAY:HCC515:trt_sh.cgs	0.9022	0.2398	1.153
CP_ESTROGEN_RECEPTOR_AGONIST:HCC515:TRT_CP	PCL	17	17	11	64.7059	10	58.8235	CP_ESTROGEN_RECEPTOR_AGONIST	HCC515	TRT_CP	TRUE	CP_ESTROGEN_RECEPTOR_AGONIST:HCC515:trt_cp	0.9101	0.5091	1.7087
CP_RHO_ASSOCIATED_KINASE_INHIBITOR:HCC515:TRT_CP	PCL	4	4	4	100	3	75	CP_RHO_ASSOCIATED_KINASE_INHIBITOR	HCC515	TRT_CP	TRUE	CP_RHO_ASSOCIATED_KINASE_INHIBITOR:HCC515:trt_cp	0.9508	0.258	1.215
DNA_ALKYLATING_AGENT:HCC515:TRT_CP	MOA_CLASS	4	7	2	50	4	57.1429	DNA_ALKYLATING_AGENT	HCC515	TRT_CP	TRUE	DNA_ALKYLATING_AGENT:HCC515:trt_cp	0.9254	0.2558	1.1825
DNA_METHYLTRANSFERASE_INHIBITOR:A549:TRT_CP	MOA_CLASS	9	10	8	88.8889	8	80	DNA_METHYLTRANSFERASE_INHIBITOR	A549	TRT_CP	TRUE	DNA_METHYLTRANSFERASE_INHIBITOR:A549:trt_cp	0.9794	0.3176	1.4849
FGFR_INHIBITOR:A549:TRT_CP	MOA_CLASS	12	17	5	41.6667	11	64.7059	FGFR_INHIBITOR	A549	TRT_CP	TRUE	FGFR_INHIBITOR:A549:trt_cp	0.9509	0.4113	1.5839
HEPATOCYTE_GROWTH_FACTOR_RECEPTOR_INHIBITOR:A549:TRT_CP	MOA_CLASS	4	5	2	50	4	80	HEPATOCYTE_GROWTH_FACTOR_RECEPTOR_INHIBITOR	A549	TRT_CP	TRUE	HEPATOCYTE_GROWTH_FACTOR_RECEPTOR_INHIBITOR:A549:trt_cp	0.9037	0.24	1.1548
KD_CYCLINS:HCC515:TRT_SH.CGS	PCL	3	4	3	100	3	75	KD_CYCLINS	HCC515	TRT_SH.CGS	TRUE	KD_CYCLINS:HCC515:trt_sh.cgs	0.9156	0.2078	1.1143
KD_EIF_PROTEINS:A549:TRT_SH.CGS	PCL	5	7	3	60	5	71.4286	KD_EIF_PROTEINS	A549	TRT_SH.CGS	TRUE	KD_EIF_PROTEINS:A549:trt_sh.cgs	0.9207	0.258	1.2451
KD_PHOSPHOLIPASES:A549:TRT_SH.CGS	PCL	3	4	3	100	3	75	KD_PHOSPHOLIPASES	A549	TRT_SH.CGS	TRUE	KD_PHOSPHOLIPASES:A549:trt_sh.cgs	0.999	0.258	1.2159
KEGG_FOLATE_BIOSYNTHESIS:A549:TRT_SH.CGS	PATHWAY_SET	7	11	4	57.1429	7	63.6364	KEGG_FOLATE_BIOSYNTHESIS	A549	TRT_SH.CGS	TRUE	KEGG_FOLATE_BIOSYNTHESIS:A549:trt_sh.cgs	0.9996	0.2654	1.432
KEGG_PROXIMAL_TUBULE_BICARBONATE_RECLAMATION:A549:TRT_SH.CGS	PATHWAY_SET	11	23	8	72.7273	11	47.8261	KEGG_PROXIMAL_TUBULE_BICARBONATE_RECLAMATION	A549	TRT_SH.CGS	TRUE	KEGG_PROXIMAL_TUBULE_BICARBONATE_RECLAMATION:A549:trt_sh.cgs	0.9624	0.4285	1.6399
KEGG_TERPENOID_BACKBONE_BIOSYNTHESIS:A549:TRT_SH.CGS	PATHWAY_SET	8	15	5	62.5	8	53.3333	KEGG_TERPENOID_BACKBONE_BIOSYNTHESIS	A549	TRT_SH.CGS	TRUE	KEGG_TERPENOID_BACKBONE_BIOSYNTHESIS:A549:trt_sh.cgs	0.9823	0.3176	1.4798
LIPID_PEROXIDASE_INHIBITOR:HCC515:TRT_CP	MOA_CLASS	3	7	2	66.6667	3	42.8571	LIPID_PEROXIDASE_INHIBITOR	HCC515	TRT_CP	TRUE	LIPID_PEROXIDASE_INHIBITOR:HCC515:trt_cp	0.9849	0.2572	1.1987
MDM_INHIBITOR:HCC515:TRT_CP	MOA_CLASS	7	13	3	42.8571	6	46.1538	MDM_INHIBITOR	HCC515	TRT_CP	TRUE	MDM_INHIBITOR:HCC515:trt_cp	0.95	0.2654	1.361
OE_INTERLEUKINS:HCC515:TRT_SH.CGS	PCL	3	4	3	100	3	75	OE_INTERLEUKINS	HCC515	TRT_SH.CGS	TRUE	OE_INTERLEUKINS:HCC515:trt_sh.cgs	0.9416	0.2374	1.1459
OE_NFKB_ACTIVATION:A549:TRT_OE	PCL	6	7	6	100	5	71.4286	OE_NFKB_ACTIVATION	A549	TRT_OE	TRUE	OE_NFKB_ACTIVATION:A549:trt_oe	0.9952	0.2654	1.4113
OE_SERINE_PROTEASES:A549:TRT_SH.CGS	PCL	4	4	2	50	4	100	OE_SERINE_PROTEASES	A549	TRT_SH.CGS	TRUE	OE_SERINE_PROTEASES:A549:trt_sh.cgs	0.9917	0.258	1.2673
PID_IL1_PATHWAY:HCC515:TRT_SH.CGS	PATHWAY_SET	11	34	5	45.4545	11	32.3529	PID_IL1_PATHWAY	HCC515	TRT_SH.CGS	TRUE	PID_IL1_PATHWAY:HCC515:trt_sh.cgs	0.9057	0.3863	1.5432
PID_LYMPH_ANGIOGENESIS_PATHWAY:HCC515:TRT_SH.CGS	PATHWAY_SET	8	25	4	50	8	32	PID_LYMPH_ANGIOGENESIS_PATHWAY	HCC515	TRT_SH.CGS	TRUE	PID_LYMPH_ANGIOGENESIS_PATHWAY:HCC515:trt_sh.cgs	0.9247	0.2654	1.3929
PID_S1P_META_PATHWAY:HCC515:TRT_SH.CGS	PATHWAY_SET	7	21	4	57.1429	7	33.3333	PID_S1P_META_PATHWAY	HCC515	TRT_SH.CGS	TRUE	PID_S1P_META_PATHWAY:HCC515:trt_sh.cgs	0.9484	0.2654	1.3586
PID_VEGF_VEGFR_PATHWAY:A549:TRT_SH.CGS	PATHWAY_SET	8	10	3	37.5	8	80	PID_VEGF_VEGFR_PATHWAY	A549	TRT_SH.CGS	TRUE	PID_VEGF_VEGFR_PATHWAY:A549:trt_sh.cgs	0.9643	0.2688	1.4527
PROTEIN_ARGININE_N-METHYLTRANSFERASE_INHIBITOR:A549:TRT_CP	MOA_CLASS	3	7	3	100	3	42.8571	PROTEIN_ARGININE_N-METHYLTRANSFERASE_INHIBITOR	A549	TRT_CP	TRUE	PROTEIN_ARGININE_N-METHYLTRANSFERASE_INHIBITOR:A549:trt_cp	0.9712	0.2558	1.182
REACTOME_ABORTIVE_ELONGATION_OF_HIV1_TRANSCRIPT_IN_THE_ABSENCE_OF_TAT:A549:TRT_SH.CGS	PATHWAY_SET	11	23	7	63.6364	11	47.8261	REACTOME_ABORTIVE_ELONGATION_OF_HIV1_TRANSCRIPT_IN_THE_ABSENCE_OF_TAT	A549	TRT_SH.CGS	TRUE	REACTOME_ABORTIVE_ELONGATION_OF_HIV1_TRANSCRIPT_IN_THE_ABSENCE_OF_TAT:A549:trt_sh.cgs	0.9633	0.4285	1.6414
REACTOME_BASE_EXCISION_REPAIR:A549:TRT_OE	PATHWAY_SET	6	19	2	33.3333	6	31.5789	REACTOME_BASE_EXCISION_REPAIR	A549	TRT_OE	TRUE	REACTOME_BASE_EXCISION_REPAIR:A549:trt_oe	0.9194	0.2614	1.3038
REACTOME_FORMATION_OF_FIBRIN_CLOT_CLOTTING_CASCADE:HCC515:TRT_SH.CGS	PATHWAY_SET	10	32	5	50	10	31.25	REACTOME_FORMATION_OF_FIBRIN_CLOT_CLOTTING_CASCADE	HCC515	TRT_SH.CGS	TRUE	REACTOME_FORMATION_OF_FIBRIN_CLOT_CLOTTING_CASCADE:HCC515:trt_sh.cgs	0.9079	0.3176	1.4876
REACTOME_FORMATION_OF_THE_HIV1_EARLY_ELONGATION_COMPLEX:A549:TRT_SH.CGS	PATHWAY_SET	15	33	7	46.6667	15	45.4545	REACTOME_FORMATION_OF_THE_HIV1_EARLY_ELONGATION_COMPLEX	A549	TRT_SH.CGS	TRUE	REACTOME_FORMATION_OF_THE_HIV1_EARLY_ELONGATION_COMPLEX:A549:trt_sh.cgs	0.9633	0.5091	1.7196
REACTOME_FORMATION_OF_TRANSCRIPTION_COUPLED_NER_TC_NER_REPAIR_COMPLEX:A549:TRT_SH.CGS	PATHWAY_SET	15	29	7	46.6667	15	51.7241	REACTOME_FORMATION_OF_TRANSCRIPTION_COUPLED_NER_TC_NER_REPAIR_COMPLEX	A549	TRT_SH.CGS	TRUE	REACTOME_FORMATION_OF_TRANSCRIPTION_COUPLED_NER_TC_NER_REPAIR_COMPLEX:A549:trt_sh.cgs	0.9765	0.6394	1.7431
REACTOME_IRAK1_RECRUITS_IKK_COMPLEX:A549:TRT_SH.CGS	PATHWAY_SET	5	10	3	60	5	50	REACTOME_IRAK1_RECRUITS_IKK_COMPLEX	A549	TRT_SH.CGS	TRUE	REACTOME_IRAK1_RECRUITS_IKK_COMPLEX:A549:trt_sh.cgs	0.9944	0.2654	1.3448
REACTOME_MRNA_SPLICING_MINOR_PATHWAY:A549:TRT_SH.CGS	PATHWAY_SET	13	43	9	69.2308	13	30.2326	REACTOME_MRNA_SPLICING_MINOR_PATHWAY	A549	TRT_SH.CGS	TRUE	REACTOME_MRNA_SPLICING_MINOR_PATHWAY:A549:trt_sh.cgs	0.9633	0.4285	1.6456
REACTOME_NUCLEOTIDE_EXCISION_REPAIR:A549:TRT_SH.CGS	PATHWAY_SET	24	49	12	50	24	48.9796	REACTOME_NUCLEOTIDE_EXCISION_REPAIR	A549	TRT_SH.CGS	TRUE	REACTOME_NUCLEOTIDE_EXCISION_REPAIR:A549:trt_sh.cgs	0.9765	1.9412	1.9388
REACTOME_PASSIVE_TRANSPORT_BY_AQUAPORINS:A549:TRT_XPR	PATHWAY_SET	8	11	5	62.5	4	36.3636	REACTOME_PASSIVE_TRANSPORT_BY_AQUAPORINS	A549	TRT_XPR	TRUE	REACTOME_PASSIVE_TRANSPORT_BY_AQUAPORINS:A549:trt_xpr	0.9787	0.3082	1.4743
REACTOME_PLC_BETA_MEDIATED_EVENTS:HCC515:TRT_SH.CGS	PATHWAY_SET	15	42	7	46.6667	15	35.7143	REACTOME_PLC_BETA_MEDIATED_EVENTS	HCC515	TRT_SH.CGS	TRUE	REACTOME_PLC_BETA_MEDIATED_EVENTS:HCC515:trt_sh.cgs	0.9247	0.4387	1.6506
REACTOME_PROLACTIN_RECEPTOR_SIGNALING:A549:TRT_SH.CGS	PATHWAY_SET	6	14	2	33.3333	6	42.8571	REACTOME_PROLACTIN_RECEPTOR_SIGNALING	A549	TRT_SH.CGS	TRUE	REACTOME_PROLACTIN_RECEPTOR_SIGNALING:A549:trt_sh.cgs	0.9642	0.2654	1.3674
REACTOME_REGULATORY_RNA_PATHWAYS:A549:TRT_SH.CGS	PATHWAY_SET	11	25	7	63.6364	11	44	REACTOME_REGULATORY_RNA_PATHWAYS	A549	TRT_SH.CGS	TRUE	REACTOME_REGULATORY_RNA_PATHWAYS:A549:trt_sh.cgs	0.9765	0.5091	1.6638
REACTOME_RNA_POL_II_TRANSCRIPTION_PRE_INITIATION_AND_PROMOTER_OPENING:A549:TRT_SH.CGS	PATHWAY_SET	20	40	8	40	20	50	REACTOME_RNA_POL_II_TRANSCRIPTION_PRE_INITIATION_AND_PROMOTER_OPENING	A549	TRT_SH.CGS	TRUE	REACTOME_RNA_POL_II_TRANSCRIPTION_PRE_INITIATION_AND_PROMOTER_OPENING:A549:trt_sh.cgs	0.9443	1.3345	1.841
REACTOME_SIGNALING_BY_FGFR1_FUSION_MUTANTS:A549:TRT_SH.CGS	PATHWAY_SET	9	18	5	55.5556	9	50	REACTOME_SIGNALING_BY_FGFR1_FUSION_MUTANTS	A549	TRT_SH.CGS	TRUE	REACTOME_SIGNALING_BY_FGFR1_FUSION_MUTANTS:A549:trt_sh.cgs	0.999	0.3425	1.5148
REACTOME_SIGNALING_BY_FGFR1_MUTANTS:A549:TRT_SH.CGS	PATHWAY_SET	11	29	6	54.5455	11	37.931	REACTOME_SIGNALING_BY_FGFR1_MUTANTS	A549	TRT_SH.CGS	TRUE	REACTOME_SIGNALING_BY_FGFR1_MUTANTS:A549:trt_sh.cgs	0.999	0.5091	1.7023
REACTOME_SULFUR_AMINO_ACID_METABOLISM:A549:TRT_SH.CGS	PATHWAY_SET	14	24	5	35.7143	14	58.3333	REACTOME_SULFUR_AMINO_ACID_METABOLISM	A549	TRT_SH.CGS	TRUE	REACTOME_SULFUR_AMINO_ACID_METABOLISM:A549:trt_sh.cgs	0.9292	0.5091	1.6772
REACTOME_VIRAL_MESSENGER_RNA_SYNTHESIS:A549:TRT_SH.CGS	PATHWAY_SET	9	14	6	66.6667	9	64.2857	REACTOME_VIRAL_MESSENGER_RNA_SYNTHESIS	A549	TRT_SH.CGS	TRUE	REACTOME_VIRAL_MESSENGER_RNA_SYNTHESIS:A549:trt_sh.cgs	0.9633	0.2922	1.4606
RIBONUCLEOSIDE_REDUCTASE_INHIBITOR:HCC515:TRT_CP	MOA_CLASS	4	8	4	100	3	37.5	RIBONUCLEOSIDE_REDUCTASE_INHIBITOR	HCC515	TRT_CP	TRUE	RIBONUCLEOSIDE_REDUCTASE_INHIBITOR:HCC515:trt_cp	0.92	0.2509	1.1756
SA_G1_AND_S_PHASES:A549:TRT_SH.CGS	PATHWAY_SET	6	15	3	50	6	40	SA_G1_AND_S_PHASES	A549	TRT_SH.CGS	TRUE	SA_G1_AND_S_PHASES:A549:trt_sh.cgs	0.9892	0.2654	1.4028
SA_MMP_CYTOKINE_CONNECTION:A549:TRT_LIG	PATHWAY_SET	14	15	5	35.7143	7	46.6667	SA_MMP_CYTOKINE_CONNECTION	A549	TRT_LIG	TRUE	SA_MMP_CYTOKINE_CONNECTION:A549:trt_lig	0.9068	0.4285	1.6367
ST_GAQ_PATHWAY:HCC515:TRT_SH.CGS	PATHWAY_SET	9	28	4	44.4444	9	32.1429	ST_GAQ_PATHWAY	HCC515	TRT_SH.CGS	TRUE	ST_GAQ_PATHWAY:HCC515:trt_sh.cgs	0.9827	0.3176	1.49
ST_P38_MAPK_PATHWAY:HCC515:TRT_SH.CGS	PATHWAY_SET	13	37	5	38.4615	13	35.1351	ST_P38_MAPK_PATHWAY	HCC515	TRT_SH.CGS	TRUE	ST_P38_MAPK_PATHWAY:HCC515:trt_sh.cgs	0.9247	0.4101	1.5796
THROMBOXANE_SYNTHASE_INHIBITOR:A549:TRT_CP	MOA_CLASS	5	8	3	60	4	50	THROMBOXANE_SYNTHASE_INHIBITOR	A549	TRT_CP	TRUE	THROMBOXANE_SYNTHASE_INHIBITOR:A549:trt_cp	0.9166	0.258	1.2396
THYMIDYLATE_SYNTHASE_INHIBITOR:HCC515:TRT_CP	MOA_CLASS	4	11	2	50	4	36.3636	THYMIDYLATE_SYNTHASE_INHIBITOR	HCC515	TRT_CP	TRUE	THYMIDYLATE_SYNTHASE_INHIBITOR:HCC515:trt_cp	0.9486	0.258	1.2123
TNF_PRODUCTION_INHIBITOR:A549:TRT_CP	MOA_CLASS	5	6	2	40	5	83.3333	TNF_PRODUCTION_INHIBITOR	A549	TRT_CP	TRUE	TNF_PRODUCTION_INHIBITOR:A549:trt_cp	0.9567	0.258	1.2937

## Sheet: ZNF71_down
The network of proliferation genes which had a significant (p < 0.05, z-tests) co-expression with ZNF71 in patient cohort GSE81089 when ZNF71 was down-regulated and the proliferation gene was not down-regulated.						The network of proliferation genes which had a significant (p < 0.05, z-tests) co-expression with ZNF71 in patient cohort GSE81089 when ZNF71 was down-regulated and the proliferation gene was not up-regulated.
The proliferation genes were selected when it affects at least 50% of cell lines in both CRISPR-Cas9 and RNAi.						The proliferation genes were selected when it affects at least 50% of cell lines in both CRISPR-Cas9 and RNAi.
Rule	A_Name	B_Name	Info	Biological context		Rule	A_Name	B_Name	Info	Biological context
2	ZNF71	ANAPC1	DownDown	The down-regulation of ZNF71 implies the nondown-regulation of ANAPC1.		2	ZNF71	ACTR1A	DownUp	The down-regulation of ZNF71 implies the nonup-regulation of ACTR1A.
2	ZNF71	AQR	DownDown	The down-regulation of ZNF71 implies the nondown-regulation of AQR.		2	ZNF71	CPSF1	DownUp	The down-regulation of ZNF71 implies the nonup-regulation of CPSF1.
2	ZNF71	BUB1B	DownDown	The down-regulation of ZNF71 implies the nondown-regulation of BUB1B.		2	ZNF71	DDX51	DownUp	The down-regulation of ZNF71 implies the nonup-regulation of DDX51.
2	ZNF71	CCT5	DownDown	The down-regulation of ZNF71 implies the nondown-regulation of CCT5.		2	ZNF71	FAU	DownUp	The down-regulation of ZNF71 implies the nonup-regulation of FAU.
2	ZNF71	DKC1	DownDown	The down-regulation of ZNF71 implies the nondown-regulation of DKC1.		2	ZNF71	GPS1	DownUp	The down-regulation of ZNF71 implies the nonup-regulation of GPS1.
2	ZNF71	MASTL	DownDown	The down-regulation of ZNF71 implies the nondown-regulation of MASTL.		2	ZNF71	INTS11	DownUp	The down-regulation of ZNF71 implies the nonup-regulation of INTS11.
2	ZNF71	NUP205	DownDown	The down-regulation of ZNF71 implies the nondown-regulation of NUP205.		2	ZNF71	LAMTOR2	DownUp	The down-regulation of ZNF71 implies the nonup-regulation of LAMTOR2.
2	ZNF71	PHB	DownDown	The down-regulation of ZNF71 implies the nondown-regulation of PHB.		2	ZNF71	MCM3AP	DownUp	The down-regulation of ZNF71 implies the nonup-regulation of MCM3AP.
2	ZNF71	PRC1	DownDown	The down-regulation of ZNF71 implies the nondown-regulation of PRC1.		2	ZNF71	NELFB	DownUp	The down-regulation of ZNF71 implies the nonup-regulation of NELFB.
2	ZNF71	PSMA4	DownDown	The down-regulation of ZNF71 implies the nondown-regulation of PSMA4.		2	ZNF71	NOC2L	DownUp	The down-regulation of ZNF71 implies the nonup-regulation of NOC2L.
2	ZNF71	RRM1	DownDown	The down-regulation of ZNF71 implies the nondown-regulation of RRM1.		2	ZNF71	NOC4L	DownUp	The down-regulation of ZNF71 implies the nonup-regulation of NOC4L.
2	ZNF71	SNRPA1	DownDown	The down-regulation of ZNF71 implies the nondown-regulation of SNRPA1.		2	ZNF71	NOP53	DownUp	The down-regulation of ZNF71 implies the nonup-regulation of NOP53.
2	ZNF71	WDR61	DownDown	The down-regulation of ZNF71 implies the nondown-regulation of WDR61.		2	ZNF71	NUBP1	DownUp	The down-regulation of ZNF71 implies the nonup-regulation of NUBP1.
2	ZNF71	XPO1	DownDown	The down-regulation of ZNF71 implies the nondown-regulation of XPO1.		2	ZNF71	PMF1	DownUp	The down-regulation of ZNF71 implies the nonup-regulation of PMF1.
						2	ZNF71	POLD1	DownUp	The down-regulation of ZNF71 implies the nonup-regulation of POLD1.
						2	ZNF71	POLR2L	DownUp	The down-regulation of ZNF71 implies the nonup-regulation of POLR2L.
						2	ZNF71	PPP2R1A	DownUp	The down-regulation of ZNF71 implies the nonup-regulation of PPP2R1A.
						2	ZNF71	PTPN23	DownUp	The down-regulation of ZNF71 implies the nonup-regulation of PTPN23.
						2	ZNF71	PUF60	DownUp	The down-regulation of ZNF71 implies the nonup-regulation of PUF60.
						2	ZNF71	RACK1	DownUp	The down-regulation of ZNF71 implies the nonup-regulation of RACK1.
						2	ZNF71	RPL11	DownUp	The down-regulation of ZNF71 implies the nonup-regulation of RPL11.
						2	ZNF71	RPL15	DownUp	The down-regulation of ZNF71 implies the nonup-regulation of RPL15.
						2	ZNF71	RPL5	DownUp	The down-regulation of ZNF71 implies the nonup-regulation of RPL5.
						2	ZNF71	RPS14	DownUp	The down-regulation of ZNF71 implies the nonup-regulation of RPS14.
						2	ZNF71	RPS9	DownUp	The down-regulation of ZNF71 implies the nonup-regulation of RPS9.
						2	ZNF71	RUVBL2	DownUp	The down-regulation of ZNF71 implies the nonup-regulation of RUVBL2.
						2	ZNF71	SF3A1	DownUp	The down-regulation of ZNF71 implies the nonup-regulation of SF3A1.
						2	ZNF71	SLU7	DownUp	The down-regulation of ZNF71 implies the nonup-regulation of SLU7.
						2	ZNF71	SRCAP	DownUp	The down-regulation of ZNF71 implies the nonup-regulation of SRCAP.
						2	ZNF71	TBCD	DownUp	The down-regulation of ZNF71 implies the nonup-regulation of TBCD.
						2	ZNF71	TBL3	DownUp	The down-regulation of ZNF71 implies the nonup-regulation of TBL3.
						2	ZNF71	VPS28	DownUp	The down-regulation of ZNF71 implies the nonup-regulation of VPS28.
						2	ZNF71	XAB2	DownUp	The down-regulation of ZNF71 implies the nonup-regulation of XAB2.

## Sheet: ZNF71_down CMap
The significant (connectivity score > 0.9) gene sets from CMap using ZNF71 downregulated network genes as input (up/nondown proliferation as "UP-regulated genes" and down/nonup proliferation genes as "DOWN-regulated genes" in CMap query).
id	set_type	set_size	src_set_size	num_hiq_sig	pct_hiq_sig	num_uniq_pert	pct_src_pert	src_set_id	cell_iname	pert_type	is_filtered_set	desc	raw_cs	fdr_q_nlog10	norm_cs
BIOCARTA_CTL_PATHWAY:HCC515:TRT_SH.CGS	PATHWAY_SET	6	15	2	33.3333	6	40	BIOCARTA_CTL_PATHWAY	HCC515	TRT_SH.CGS	TRUE	BIOCARTA_CTL_PATHWAY:HCC515:trt_sh.cgs	0.9643	0.5239	1.3475
BIOCARTA_CTL_PATHWAY:A549:TRT_SH.CGS	PATHWAY_SET	5	15	3	60	5	33.3333	BIOCARTA_CTL_PATHWAY	A549	TRT_SH.CGS	TRUE	BIOCARTA_CTL_PATHWAY:A549:trt_sh.cgs	0.9411	0.4488	1.2612
REACTOME_PURINE_RIBONUCLEOSIDE_MONOPHOSPHATE_BIOSYNTHESIS:HCC515:TRT_SH.CGS	PATHWAY_SET	4	11	2	50	4	36.3636	REACTOME_PURINE_RIBONUCLEOSIDE_MONOPHOSPHATE_BIOSYNTHESIS	HCC515	TRT_SH.CGS	TRUE	REACTOME_PURINE_RIBONUCLEOSIDE_MONOPHOSPHATE_BIOSYNTHESIS:HCC515:trt_sh.cgs	0.9667	0.4274	1.241
REACTOME_PURINE_RIBONUCLEOSIDE_MONOPHOSPHATE_BIOSYNTHESIS:A549:TRT_SH.CGS	PATHWAY_SET	9	11	4	44.4444	9	81.8182	REACTOME_PURINE_RIBONUCLEOSIDE_MONOPHOSPHATE_BIOSYNTHESIS	A549	TRT_SH.CGS	TRUE	REACTOME_PURINE_RIBONUCLEOSIDE_MONOPHOSPHATE_BIOSYNTHESIS:A549:trt_sh.cgs	0.9567	0.5624	1.4442
CP_FGFR_INHIBITOR:A549:TRT_CP	PCL	5	4	2	40	4	100	CP_FGFR_INHIBITOR	A549	TRT_CP	TRUE	CP_FGFR_INHIBITOR:A549:trt_cp	0.9833	0.4894	1.3179
KD_RNA_POLYMERASE_ENZYMES:HCC515:TRT_SH.CGS	PCL	4	7	3	75	4	57.1429	KD_RNA_POLYMERASE_ENZYMES	HCC515	TRT_SH.CGS	TRUE	KD_RNA_POLYMERASE_ENZYMES:HCC515:trt_sh.cgs	0.968	0.4281	1.2427
KEGG_GALACTOSE_METABOLISM:HCC515:TRT_SH.CGS	PATHWAY_SET	9	26	6	66.6667	9	34.6154	KEGG_GALACTOSE_METABOLISM	HCC515	TRT_SH.CGS	TRUE	KEGG_GALACTOSE_METABOLISM:HCC515:trt_sh.cgs	0.9187	0.5286	1.3868
PID_CIRCADIAN_PATHWAY:A549:TRT_SH.CGS	PATHWAY_SET	6	16	2	33.3333	6	37.5	PID_CIRCADIAN_PATHWAY	A549	TRT_SH.CGS	TRUE	PID_CIRCADIAN_PATHWAY:A549:trt_sh.cgs	0.9033	0.4488	1.2623
PID_INTEGRIN2_PATHWAY:A549:TRT_SH.CGS	PATHWAY_SET	12	29	5	41.6667	12	41.3793	PID_INTEGRIN2_PATHWAY	A549	TRT_SH.CGS	TRUE	PID_INTEGRIN2_PATHWAY:A549:trt_sh.cgs	0.9411	0.6642	1.5435
PID_S1P_S1P2_PATHWAY:HCC515:TRT_SH.CGS	PATHWAY_SET	11	24	6	54.5455	11	45.8333	PID_S1P_S1P2_PATHWAY	HCC515	TRT_SH.CGS	TRUE	PID_S1P_S1P2_PATHWAY:HCC515:trt_sh.cgs	0.9668	0.8686	1.6245
REACTOME_CHYLOMICRON_MEDIATED_LIPID_TRANSPORT:HCC515:TRT_SH.CGS	PATHWAY_SET	5	16	2	40	5	31.25	REACTOME_CHYLOMICRON_MEDIATED_LIPID_TRANSPORT	HCC515	TRT_SH.CGS	TRUE	REACTOME_CHYLOMICRON_MEDIATED_LIPID_TRANSPORT:HCC515:trt_sh.cgs	0.9277	0.4283	1.2434
REACTOME_JNK_C_JUN_KINASES_PHOSPHORYLATION_AND_ACTIVATION_MEDIATED_BY_ACTIVATED_HUMAN_TAK1:HCC515:TRT_SH.CGS	PATHWAY_SET	5	16	2	40	5	31.25	REACTOME_JNK_C_JUN_KINASES_PHOSPHORYLATION_AND_ACTIVATION_MEDIATED_BY_ACTIVATED_HUMAN_TAK1	HCC515	TRT_SH.CGS	TRUE	REACTOME_JNK_C_JUN_KINASES_PHOSPHORYLATION_AND_ACTIVATION_MEDIATED_BY_ACTIVATED_HUMAN_TAK1:HCC515:trt_sh.cgs	0.9377	0.4454	1.2567
SULFONYLUREA:HCC515:TRT_CP	MOA_CLASS	3	4	2	66.6667	3	75	SULFONYLUREA	HCC515	TRT_CP	TRUE	SULFONYLUREA:HCC515:trt_cp	0.963	0.3809	1.1825
BIOCARTA_CD40_PATHWAY:A549:TRT_SH.CGS	PATHWAY_SET	12	15	5	41.6667	12	80	BIOCARTA_CD40_PATHWAY	A549	TRT_SH.CGS	TRUE	BIOCARTA_CD40_PATHWAY:A549:trt_sh.cgs	0.9505	0.7219	1.559
BIOCARTA_CD40_PATHWAY:HCC515:TRT_SH.CGS	PATHWAY_SET	8	15	4	50	8	53.3333	BIOCARTA_CD40_PATHWAY	HCC515	TRT_SH.CGS	TRUE	BIOCARTA_CD40_PATHWAY:HCC515:trt_sh.cgs	0.9377	0.528	1.3844
FARNESYLTRANSFERASE_INHIBITOR:HCC515:TRT_CP	MOA_CLASS	6	12	2	33.3333	5	41.6667	FARNESYLTRANSFERASE_INHIBITOR	HCC515	TRT_CP	TRUE	FARNESYLTRANSFERASE_INHIBITOR:HCC515:trt_cp	0.9782	0.527	1.3669
FARNESYLTRANSFERASE_INHIBITOR:A549:TRT_CP	MOA_CLASS	9	12	7	77.7778	8	66.6667	FARNESYLTRANSFERASE_INHIBITOR	A549	TRT_CP	TRUE	FARNESYLTRANSFERASE_INHIBITOR:A549:trt_cp	0.9015	0.527	1.361
REACTOME_TRAF6_MEDIATED_NFKB_ACTIVATION:A549:TRT_SH.CGS	PATHWAY_SET	14	21	7	50	14	66.6667	REACTOME_TRAF6_MEDIATED_NFKB_ACTIVATION	A549	TRT_SH.CGS	TRUE	REACTOME_TRAF6_MEDIATED_NFKB_ACTIVATION:A549:trt_sh.cgs	0.9729	1.0051	1.6994
REACTOME_TRAF6_MEDIATED_NFKB_ACTIVATION:HCC515:TRT_SH.CGS	PATHWAY_SET	9	21	5	55.5556	9	42.8571	REACTOME_TRAF6_MEDIATED_NFKB_ACTIVATION	HCC515	TRT_SH.CGS	TRUE	REACTOME_TRAF6_MEDIATED_NFKB_ACTIVATION:HCC515:trt_sh.cgs	0.9377	0.5316	1.4155
BIOCARTA_AKAPCENTROSOME_PATHWAY:HCC515:TRT_SH.CGS	PATHWAY_SET	5	15	3	60	5	33.3333	BIOCARTA_AKAPCENTROSOME_PATHWAY	HCC515	TRT_SH.CGS	TRUE	BIOCARTA_AKAPCENTROSOME_PATHWAY:HCC515:trt_sh.cgs	0.9604	0.4695	1.2872
BIOCARTA_AKT_PATHWAY:HCC515:TRT_SH.CGS	PATHWAY_SET	9	22	4	44.4444	9	40.9091	BIOCARTA_AKT_PATHWAY	HCC515	TRT_SH.CGS	TRUE	BIOCARTA_AKT_PATHWAY:HCC515:trt_sh.cgs	0.9377	0.5316	1.4155
BIOCARTA_ASBCELL_PATHWAY:A549:TRT_SH.CGS	PATHWAY_SET	8	12	5	62.5	8	66.6667	BIOCARTA_ASBCELL_PATHWAY	A549	TRT_SH.CGS	TRUE	BIOCARTA_ASBCELL_PATHWAY:A549:trt_sh.cgs	0.9505	0.5316	1.4034
BIOCARTA_BARRESTIN_PATHWAY:A549:TRT_SH.CGS	PATHWAY_SET	6	10	2	33.3333	6	60	BIOCARTA_BARRESTIN_PATHWAY	A549	TRT_SH.CGS	TRUE	BIOCARTA_BARRESTIN_PATHWAY:A549:trt_sh.cgs	0.9099	0.4562	1.2714
BIOCARTA_BLYMPHOCYTE_PATHWAY:A549:TRT_SH.CGS	PATHWAY_SET	5	11	2	40	5	45.4545	BIOCARTA_BLYMPHOCYTE_PATHWAY	A549	TRT_SH.CGS	TRUE	BIOCARTA_BLYMPHOCYTE_PATHWAY:A549:trt_sh.cgs	0.9411	0.4488	1.2612
BIOCARTA_EPO_PATHWAY:HCC515:TRT_SH.CGS	PATHWAY_SET	6	19	2	33.3333	6	31.5789	BIOCARTA_EPO_PATHWAY	HCC515	TRT_SH.CGS	TRUE	BIOCARTA_EPO_PATHWAY:HCC515:trt_sh.cgs	0.9241	0.4714	1.2913
BIOCARTA_ETS_PATHWAY:HCC515:TRT_SH.CGS	PATHWAY_SET	7	18	4	57.1429	7	38.8889	BIOCARTA_ETS_PATHWAY	HCC515	TRT_SH.CGS	TRUE	BIOCARTA_ETS_PATHWAY:HCC515:trt_sh.cgs	0.9656	0.527	1.3779
BIOCARTA_INSULIN_PATHWAY:HCC515:TRT_SH.CGS	PATHWAY_SET	9	22	3	33.3333	9	40.9091	BIOCARTA_INSULIN_PATHWAY	HCC515	TRT_SH.CGS	TRUE	BIOCARTA_INSULIN_PATHWAY:HCC515:trt_sh.cgs	0.9668	0.5921	1.4595
BIOCARTA_MET_PATHWAY:HCC515:TRT_SH.CGS	PATHWAY_SET	13	37	7	53.8462	13	35.1351	BIOCARTA_MET_PATHWAY	HCC515	TRT_SH.CGS	TRUE	BIOCARTA_MET_PATHWAY:HCC515:trt_sh.cgs	0.9668	0.9235	1.6493
BIOCARTA_P53HYPOXIA_PATHWAY:HCC515:TRT_SH.CGS	PATHWAY_SET	10	23	4	40	10	43.4783	BIOCARTA_P53HYPOXIA_PATHWAY	HCC515	TRT_SH.CGS	TRUE	BIOCARTA_P53HYPOXIA_PATHWAY:HCC515:trt_sh.cgs	0.9668	0.656	1.5329
BIOCARTA_PLATELETAPP_PATHWAY:A549:TRT_SH.CGS	PATHWAY_SET	6	14	2	33.3333	6	42.8571	BIOCARTA_PLATELETAPP_PATHWAY	A549	TRT_SH.CGS	TRUE	BIOCARTA_PLATELETAPP_PATHWAY:A549:trt_sh.cgs	0.9883	0.528	1.381
BIOCARTA_RHO_PATHWAY:A549:TRT_SH.CGS	PATHWAY_SET	15	32	8	53.3333	15	46.875	BIOCARTA_RHO_PATHWAY	A549	TRT_SH.CGS	TRUE	BIOCARTA_RHO_PATHWAY:A549:trt_sh.cgs	0.9629	1.2057	1.7177
BIOCARTA_SODD_PATHWAY:A549:TRT_XPR	PATHWAY_SET	10	10	4	40	5	50	BIOCARTA_SODD_PATHWAY	A549	TRT_XPR	TRUE	BIOCARTA_SODD_PATHWAY:A549:trt_xpr	0.9539	0.6159	1.5125
BIOCARTA_STRESS_PATHWAY:A549:TRT_SH.CGS	PATHWAY_SET	17	25	7	41.1765	17	68	BIOCARTA_STRESS_PATHWAY	A549	TRT_SH.CGS	TRUE	BIOCARTA_STRESS_PATHWAY:A549:trt_sh.cgs	0.9888	1.3321	1.8007
BIOCARTA_TEL_PATHWAY:A549:TRT_SH.CGS	PATHWAY_SET	7	18	3	42.8571	7	38.8889	BIOCARTA_TEL_PATHWAY	A549	TRT_SH.CGS	TRUE	BIOCARTA_TEL_PATHWAY:A549:trt_sh.cgs	0.9629	0.527	1.3741
BIOCARTA_TNFR2_PATHWAY:HCC515:TRT_SH.CGS	PATHWAY_SET	7	18	3	42.8571	7	38.8889	BIOCARTA_TNFR2_PATHWAY	HCC515	TRT_SH.CGS	TRUE	BIOCARTA_TNFR2_PATHWAY:HCC515:trt_sh.cgs	0.9377	0.5172	1.3381
CANNABINOID_RECEPTOR_INVERSE_AGONIST:A549:TRT_CP	MOA_CLASS	3	5	2	66.6667	3	60	CANNABINOID_RECEPTOR_INVERSE_AGONIST	A549	TRT_CP	TRUE	CANNABINOID_RECEPTOR_INVERSE_AGONIST:A549:trt_cp	0.9518	0.3596	1.1689
COAGULATION_FACTOR_INHIBITOR:A549:TRT_CP	MOA_CLASS	5	5	3	60	4	80	COAGULATION_FACTOR_INHIBITOR	A549	TRT_CP	TRUE	COAGULATION_FACTOR_INHIBITOR:A549:trt_cp	0.9004	0.3986	1.2068
CP_DNA_SYNTHESIS_INHIBITOR:A549:TRT_CP	PCL	6	3	2	33.3333	3	100	CP_DNA_SYNTHESIS_INHIBITOR	A549	TRT_CP	TRUE	CP_DNA_SYNTHESIS_INHIBITOR:A549:trt_cp	0.9524	0.5127	1.3307
CP_NFKB_PATHWAY_INHIBITOR:HCC515:TRT_CP	PCL	9	7	6	66.6667	6	85.7143	CP_NFKB_PATHWAY_INHIBITOR	HCC515	TRT_CP	TRUE	CP_NFKB_PATHWAY_INHIBITOR:HCC515:trt_cp	0.9862	0.6156	1.4888
CP_THROMBOXANE_RECEPTOR_ANTAGONIST:HCC515:TRT_CP	PCL	3	3	2	66.6667	3	100	CP_THROMBOXANE_RECEPTOR_ANTAGONIST	HCC515	TRT_CP	TRUE	CP_THROMBOXANE_RECEPTOR_ANTAGONIST:HCC515:trt_cp	0.9059	0.2875	1.1125
CP_VITAMIN_D_RECEPTOR_AGONIST:HCC515:TRT_CP	PCL	6	6	3	50	5	83.3333	CP_VITAMIN_D_RECEPTOR_AGONIST	HCC515	TRT_CP	TRUE	CP_VITAMIN_D_RECEPTOR_AGONIST:HCC515:trt_cp	0.9302	0.4776	1.2997
FOCAL_ADHESION_KINASE_INHIBITOR:A549:TRT_CP	MOA_CLASS	3	6	2	66.6667	3	50	FOCAL_ADHESION_KINASE_INHIBITOR	A549	TRT_CP	TRUE	FOCAL_ADHESION_KINASE_INHIBITOR:A549:trt_cp	0.9732	0.3947	1.1951
IMIDAZOLINE_RECEPTOR_AGONIST:A549:TRT_CP	MOA_CLASS	6	5	2	33.3333	5	100	IMIDAZOLINE_RECEPTOR_AGONIST	A549	TRT_CP	TRUE	IMIDAZOLINE_RECEPTOR_AGONIST:A549:trt_cp	0.946	0.5	1.3219
INOSITOL_MONOPHOSPHATASE_INHIBITOR:HCC515:TRT_CP	MOA_CLASS	4	6	4	100	4	66.6667	INOSITOL_MONOPHOSPHATASE_INHIBITOR	HCC515	TRT_CP	TRUE	INOSITOL_MONOPHOSPHATASE_INHIBITOR:HCC515:trt_cp	0.9548	0.4099	1.2258
KD_INTEGRIN_SUBUNITS_BETA:A549:TRT_XPR	PCL	6	3	2	33.3333	3	100	KD_INTEGRIN_SUBUNITS_BETA	A549	TRT_XPR	TRUE	KD_INTEGRIN_SUBUNITS_BETA:A549:trt_xpr	0.9771	0.527	1.3653
KD_NON_HOMOLOGOUS_END_JOINING:A549:TRT_SH.CGS	PCL	3	4	2	66.6667	3	75	KD_NON_HOMOLOGOUS_END_JOINING	A549	TRT_SH.CGS	TRUE	KD_NON_HOMOLOGOUS_END_JOINING:A549:trt_sh.cgs	0.9629	0.3809	1.1825
KD_PROTEASOME_PATHWAY:HCC515:TRT_SH.CGS	PCL	4	9	2	50	4	44.4444	KD_PROTEASOME_PATHWAY	HCC515	TRT_SH.CGS	TRUE	KD_PROTEASOME_PATHWAY:HCC515:trt_sh.cgs	0.9199	0.3804	1.1809
KD_RIBOSOMAL_40S_SUBUNIT:HCC515:TRT_SH.CGS	PCL	9	14	6	66.6667	9	64.2857	KD_RIBOSOMAL_40S_SUBUNIT	HCC515	TRT_SH.CGS	TRUE	KD_RIBOSOMAL_40S_SUBUNIT:HCC515:trt_sh.cgs	0.9687	0.6003	1.4624
KEGG_NON_HOMOLOGOUS_END_JOINING:A549:TRT_SH.CGS	PATHWAY_SET	4	13	3	75	4	30.7692	KEGG_NON_HOMOLOGOUS_END_JOINING	A549	TRT_SH.CGS	TRUE	KEGG_NON_HOMOLOGOUS_END_JOINING:A549:trt_sh.cgs	0.9629	0.4233	1.2362
KEGG_NUCLEOTIDE_EXCISION_REPAIR:A549:TRT_SH.CGS	PATHWAY_SET	20	44	7	35	20	45.4545	KEGG_NUCLEOTIDE_EXCISION_REPAIR	A549	TRT_SH.CGS	TRUE	KEGG_NUCLEOTIDE_EXCISION_REPAIR:A549:trt_sh.cgs	0.9388	1.3382	1.804
KEGG_RNA_POLYMERASE:HCC515:TRT_SH.CGS	PATHWAY_SET	10	29	6	60	10	34.4828	KEGG_RNA_POLYMERASE	HCC515	TRT_SH.CGS	TRUE	KEGG_RNA_POLYMERASE:HCC515:trt_sh.cgs	0.968	0.6637	1.5349
OE_NADH_UBIQUINONE_OXIDOREDUCTASE_CORE_SUBUNITS:A549:TRT_SH.CGS	PCL	3	3	2	66.6667	3	100	OE_NADH_UBIQUINONE_OXIDOREDUCTASE_CORE_SUBUNITS	A549	TRT_SH.CGS	TRUE	OE_NADH_UBIQUINONE_OXIDOREDUCTASE_CORE_SUBUNITS:A549:trt_sh.cgs	0.9622	0.3806	1.1816
PID_ARF6_PATHWAY:A549:TRT_SH.CGS	PATHWAY_SET	12	35	6	50	12	34.2857	PID_ARF6_PATHWAY	A549	TRT_SH.CGS	TRUE	PID_ARF6_PATHWAY:A549:trt_sh.cgs	0.9208	0.6159	1.5102
PID_DNA_PK_PATHWAY:A549:TRT_SH.CGS	PATHWAY_SET	7	16	3	42.8571	7	43.75	PID_DNA_PK_PATHWAY	A549	TRT_SH.CGS	TRUE	PID_DNA_PK_PATHWAY:A549:trt_sh.cgs	0.9525	0.527	1.3592
PID_FGF_PATHWAY:A549:TRT_SH.CGS	PATHWAY_SET	17	55	7	41.1765	17	30.9091	PID_FGF_PATHWAY	A549	TRT_SH.CGS	TRUE	PID_FGF_PATHWAY:A549:trt_sh.cgs	0.9293	0.9994	1.6924
PID_FOXO_PATHWAY:HCC515:TRT_SH.CGS	PATHWAY_SET	18	49	10	55.5556	18	36.7347	PID_FOXO_PATHWAY	HCC515	TRT_SH.CGS	TRUE	PID_FOXO_PATHWAY:HCC515:trt_sh.cgs	0.937	1.2756	1.7637
PID_FRA_PATHWAY:A549:TRT_SH.CGS	PATHWAY_SET	17	37	7	41.1765	17	45.9459	PID_FRA_PATHWAY	A549	TRT_SH.CGS	TRUE	PID_FRA_PATHWAY:A549:trt_sh.cgs	0.9014	0.8953	1.6415
PID_GMCSF_PATHWAY:A549:TRT_SH.CGS	PATHWAY_SET	18	37	7	38.8889	18	48.6486	PID_GMCSF_PATHWAY	A549	TRT_SH.CGS	TRUE	PID_GMCSF_PATHWAY:A549:trt_sh.cgs	0.9293	1.2539	1.7492
PID_IL5_PATHWAY:A549:TRT_SH.CGS	PATHWAY_SET	6	14	2	33.3333	6	42.8571	PID_IL5_PATHWAY	A549	TRT_SH.CGS	TRUE	PID_IL5_PATHWAY:A549:trt_sh.cgs	0.9293	0.4776	1.2985
PID_INTEGRIN_A9B1_PATHWAY:A549:TRT_SH.CGS	PATHWAY_SET	9	25	3	33.3333	9	36	PID_INTEGRIN_A9B1_PATHWAY	A549	TRT_SH.CGS	TRUE	PID_INTEGRIN_A9B1_PATHWAY:A549:trt_sh.cgs	0.913	0.527	1.3782
PID_LYSOPHOSPHOLIPID_PATHWAY:HCC515:TRT_SH.CGS	PATHWAY_SET	22	66	11	50	22	33.3333	PID_LYSOPHOSPHOLIPID_PATHWAY	HCC515	TRT_SH.CGS	TRUE	PID_LYSOPHOSPHOLIPID_PATHWAY:HCC515:trt_sh.cgs	0.9015	1.1982	1.716
PID_NETRIN_PATHWAY:A549:TRT_SH.CGS	PATHWAY_SET	12	32	4	33.3333	12	37.5	PID_NETRIN_PATHWAY	A549	TRT_SH.CGS	TRUE	PID_NETRIN_PATHWAY:A549:trt_sh.cgs	0.9296	0.6424	1.5248
PID_NFKAPPAB_CANONICAL_PATHWAY:HCC515:TRT_SH.CGS	PATHWAY_SET	7	23	5	71.4286	7	30.4348	PID_NFKAPPAB_CANONICAL_PATHWAY	HCC515	TRT_SH.CGS	TRUE	PID_NFKAPPAB_CANONICAL_PATHWAY:HCC515:trt_sh.cgs	0.9377	0.5172	1.338
PID_PI3KCI_AKT_PATHWAY:A549:TRT_SH.CGS	PATHWAY_SET	17	35	6	35.2941	17	48.5714	PID_PI3KCI_AKT_PATHWAY	A549	TRT_SH.CGS	TRUE	PID_PI3KCI_AKT_PATHWAY:A549:trt_sh.cgs	0.9845	1.3183	1.793
PID_PRL_SIGNALING_EVENTS_PATHWAY:HCC515:TRT_SH.CGS	PATHWAY_SET	10	23	5	50	10	43.4783	PID_PRL_SIGNALING_EVENTS_PATHWAY	HCC515	TRT_SH.CGS	TRUE	PID_PRL_SIGNALING_EVENTS_PATHWAY:HCC515:trt_sh.cgs	0.9015	0.5534	1.4293
PID_S1P_S1P3_PATHWAY:A549:TRT_SH.CGS	PATHWAY_SET	19	29	9	47.3684	19	65.5172	PID_S1P_S1P3_PATHWAY	A549	TRT_SH.CGS	TRUE	PID_S1P_S1P3_PATHWAY:A549:trt_sh.cgs	0.9208	1.0285	1.7059
PIM_KINASE_INHIBITOR:HCC515:TRT_CP	MOA_CLASS	4	10	2	50	4	40	PIM_KINASE_INHIBITOR	HCC515	TRT_CP	TRUE	PIM_KINASE_INHIBITOR:HCC515:trt_cp	0.9403	0.3986	1.2071
REACTOME_ANTIGEN_ACTIVATES_B_CELL_RECEPTOR_LEADING_TO_GENERATION_OF_SECOND_MESSENGERS:A549:TRT_SH.CGS	PATHWAY_SET	10	29	4	40	10	34.4828	REACTOME_ANTIGEN_ACTIVATES_B_CELL_RECEPTOR_LEADING_TO_GENERATION_OF_SECOND_MESSENGERS	A549	TRT_SH.CGS	TRUE	REACTOME_ANTIGEN_ACTIVATES_B_CELL_RECEPTOR_LEADING_TO_GENERATION_OF_SECOND_MESSENGERS:A549:trt_sh.cgs	0.9549	0.6166	1.514
REACTOME_BMAL1_CLOCK_NPAS2_ACTIVATES_CIRCADIAN_EXPRESSION:A549:TRT_SH.CGS	PATHWAY_SET	15	36	5	33.3333	15	41.6667	REACTOME_BMAL1_CLOCK_NPAS2_ACTIVATES_CIRCADIAN_EXPRESSION	A549	TRT_SH.CGS	TRUE	REACTOME_BMAL1_CLOCK_NPAS2_ACTIVATES_CIRCADIAN_EXPRESSION:A549:trt_sh.cgs	0.9034	0.853	1.6115
REACTOME_CHOLESTEROL_BIOSYNTHESIS:A549:TRT_SH.CGS	PATHWAY_SET	14	22	5	35.7143	14	63.6364	REACTOME_CHOLESTEROL_BIOSYNTHESIS	A549	TRT_SH.CGS	TRUE	REACTOME_CHOLESTEROL_BIOSYNTHESIS:A549:trt_sh.cgs	0.9257	0.8669	1.617
REACTOME_DOUBLE_STRAND_BREAK_REPAIR:A549:TRT_SH.CGS	PATHWAY_SET	10	23	5	50	10	43.4783	REACTOME_DOUBLE_STRAND_BREAK_REPAIR	A549	TRT_SH.CGS	TRUE	REACTOME_DOUBLE_STRAND_BREAK_REPAIR:A549:trt_sh.cgs	0.9478	0.6159	1.5028
REACTOME_FORMATION_OF_INCISION_COMPLEX_IN_GG_NER:A549:TRT_SH.CGS	PATHWAY_SET	12	21	6	50	12	57.1429	REACTOME_FORMATION_OF_INCISION_COMPLEX_IN_GG_NER	A549	TRT_SH.CGS	TRUE	REACTOME_FORMATION_OF_INCISION_COMPLEX_IN_GG_NER:A549:trt_sh.cgs	0.9388	0.6642	1.5398
REACTOME_GAMMA_CARBOXYLATION_TRANSPORT_AND_AMINO_TERMINAL_CLEAVAGE_OF_PROTEINS:A549:TRT_SH.CGS	PATHWAY_SET	8	10	4	50	8	80	REACTOME_GAMMA_CARBOXYLATION_TRANSPORT_AND_AMINO_TERMINAL_CLEAVAGE_OF_PROTEINS	A549	TRT_SH.CGS	TRUE	REACTOME_GAMMA_CARBOXYLATION_TRANSPORT_AND_AMINO_TERMINAL_CLEAVAGE_OF_PROTEINS:A549:trt_sh.cgs	0.9062	0.5172	1.3379
REACTOME_GAP_JUNCTION_DEGRADATION:A549:TRT_SH.CGS	PATHWAY_SET	5	10	2	40	5	50	REACTOME_GAP_JUNCTION_DEGRADATION	A549	TRT_SH.CGS	TRUE	REACTOME_GAP_JUNCTION_DEGRADATION:A549:trt_sh.cgs	0.9979	0.5161	1.3374
REACTOME_GLOBAL_GENOMIC_NER_GG_NER:A549:TRT_SH.CGS	PATHWAY_SET	16	33	6	37.5	16	48.4848	REACTOME_GLOBAL_GENOMIC_NER_GG_NER	A549	TRT_SH.CGS	TRUE	REACTOME_GLOBAL_GENOMIC_NER_GG_NER:A549:trt_sh.cgs	0.9388	0.9561	1.6787
REACTOME_GROWTH_HORMONE_RECEPTOR_SIGNALING:A549:TRT_SH.CGS	PATHWAY_SET	13	24	4	30.7692	13	54.1667	REACTOME_GROWTH_HORMONE_RECEPTOR_SIGNALING	A549	TRT_SH.CGS	TRUE	REACTOME_GROWTH_HORMONE_RECEPTOR_SIGNALING:A549:trt_sh.cgs	0.9467	0.853	1.6151
REACTOME_HOMOLOGOUS_RECOMBINATION_REPAIR_OF_REPLICATION_INDEPENDENT_DOUBLE_STRAND_BREAKS:A549:TRT_SH.CGS	PATHWAY_SET	7	16	3	42.8571	7	43.75	REACTOME_HOMOLOGOUS_RECOMBINATION_REPAIR_OF_REPLICATION_INDEPENDENT_DOUBLE_STRAND_BREAKS	A549	TRT_SH.CGS	TRUE	REACTOME_HOMOLOGOUS_RECOMBINATION_REPAIR_OF_REPLICATION_INDEPENDENT_DOUBLE_STRAND_BREAKS:A549:trt_sh.cgs	0.9478	0.527	1.3525
REACTOME_MITOCHONDRIAL_FATTY_ACID_BETA_OXIDATION:HCC515:TRT_SH.CGS	PATHWAY_SET	6	14	3	50	6	42.8571	REACTOME_MITOCHONDRIAL_FATTY_ACID_BETA_OXIDATION	HCC515	TRT_SH.CGS	TRUE	REACTOME_MITOCHONDRIAL_FATTY_ACID_BETA_OXIDATION:HCC515:trt_sh.cgs	0.9386	0.4891	1.3115
REACTOME_NFKB_IS_ACTIVATED_AND_SIGNALS_SURVIVAL:HCC515:TRT_SH.CGS	PATHWAY_SET	5	11	2	40	5	45.4545	REACTOME_NFKB_IS_ACTIVATED_AND_SIGNALS_SURVIVAL	HCC515	TRT_SH.CGS	TRUE	REACTOME_NFKB_IS_ACTIVATED_AND_SIGNALS_SURVIVAL:HCC515:trt_sh.cgs	0.9753	0.485	1.3071
REACTOME_NRAGE_SIGNALS_DEATH_THROUGH_JNK:A549:TRT_SH.CGS	PATHWAY_SET	15	43	6	40	15	34.8837	REACTOME_NRAGE_SIGNALS_DEATH_THROUGH_JNK	A549	TRT_SH.CGS	TRUE	REACTOME_NRAGE_SIGNALS_DEATH_THROUGH_JNK:A549:trt_sh.cgs	0.9629	1.2057	1.7177
REACTOME_P130CAS_LINKAGE_TO_MAPK_SIGNALING_FOR_INTEGRINS:HCC515:TRT_SH.CGS	PATHWAY_SET	6	15	2	33.3333	6	40	REACTOME_P130CAS_LINKAGE_TO_MAPK_SIGNALING_FOR_INTEGRINS	HCC515	TRT_SH.CGS	TRUE	REACTOME_P130CAS_LINKAGE_TO_MAPK_SIGNALING_FOR_INTEGRINS:HCC515:trt_sh.cgs	0.9015	0.4488	1.2597
REACTOME_P75NTR_SIGNALS_VIA_NFKB:HCC515:TRT_SH.CGS	PATHWAY_SET	5	14	2	40	5	35.7143	REACTOME_P75NTR_SIGNALS_VIA_NFKB	HCC515	TRT_SH.CGS	TRUE	REACTOME_P75NTR_SIGNALS_VIA_NFKB:HCC515:trt_sh.cgs	0.9753	0.485	1.3071
REACTOME_PTM_GAMMA_CARBOXYLATION_HYPUSINE_FORMATION_AND_ARYLSULFATASE_ACTIVATION:A549:TRT_SH.CGS	PATHWAY_SET	10	26	5	50	10	38.4615	REACTOME_PTM_GAMMA_CARBOXYLATION_HYPUSINE_FORMATION_AND_ARYLSULFATASE_ACTIVATION	A549	TRT_SH.CGS	TRUE	REACTOME_PTM_GAMMA_CARBOXYLATION_HYPUSINE_FORMATION_AND_ARYLSULFATASE_ACTIVATION:A549:trt_sh.cgs	0.9062	0.5588	1.4367
REACTOME_PURINE_METABOLISM:A549:TRT_SH.CGS	PATHWAY_SET	19	33	9	47.3684	19	57.5758	REACTOME_PURINE_METABOLISM	A549	TRT_SH.CGS	TRUE	REACTOME_PURINE_METABOLISM:A549:trt_sh.cgs	0.9567	1.2834	1.7723
REACTOME_PYRIMIDINE_METABOLISM:A549:TRT_SH.CGS	PATHWAY_SET	9	24	5	55.5556	9	37.5	REACTOME_PYRIMIDINE_METABOLISM	A549	TRT_SH.CGS	TRUE	REACTOME_PYRIMIDINE_METABOLISM:A549:trt_sh.cgs	0.9612	0.5689	1.4511
REACTOME_REGULATION_OF_COMPLEMENT_CASCADE:HCC515:TRT_SH.CGS	PATHWAY_SET	4	13	2	50	4	30.7692	REACTOME_REGULATION_OF_COMPLEMENT_CASCADE	HCC515	TRT_SH.CGS	TRUE	REACTOME_REGULATION_OF_COMPLEMENT_CASCADE:HCC515:trt_sh.cgs	0.9801	0.4488	1.2583
REACTOME_RIP_MEDIATED_NFKB_ACTIVATION_VIA_DAI:HCC515:TRT_SH.CGS	PATHWAY_SET	7	18	4	57.1429	7	38.8889	REACTOME_RIP_MEDIATED_NFKB_ACTIVATION_VIA_DAI	HCC515	TRT_SH.CGS	TRUE	REACTOME_RIP_MEDIATED_NFKB_ACTIVATION_VIA_DAI:HCC515:trt_sh.cgs	0.9377	0.5172	1.3381
REACTOME_SIGNALING_BY_CONSTITUTIVELY_ACTIVE_EGFR:HCC515:TRT_SH.CGS	PATHWAY_SET	6	18	3	50	6	33.3333	REACTOME_SIGNALING_BY_CONSTITUTIVELY_ACTIVE_EGFR	HCC515	TRT_SH.CGS	TRUE	REACTOME_SIGNALING_BY_CONSTITUTIVELY_ACTIVE_EGFR:HCC515:trt_sh.cgs	0.9753	0.527	1.3628
REACTOME_SIGNALING_BY_FGFR_MUTANTS:A549:TRT_SH.CGS	PATHWAY_SET	15	43	7	46.6667	15	34.8837	REACTOME_SIGNALING_BY_FGFR_MUTANTS	A549	TRT_SH.CGS	TRUE	REACTOME_SIGNALING_BY_FGFR_MUTANTS:A549:trt_sh.cgs	0.9723	1.2081	1.7344
REACTOME_TAK1_ACTIVATES_NFKB_BY_PHOSPHORYLATION_AND_ACTIVATION_OF_IKKS_COMPLEX:HCC515:TRT_SH.CGS	PATHWAY_SET	9	23	5	55.5556	9	39.1304	REACTOME_TAK1_ACTIVATES_NFKB_BY_PHOSPHORYLATION_AND_ACTIVATION_OF_IKKS_COMPLEX	HCC515	TRT_SH.CGS	TRUE	REACTOME_TAK1_ACTIVATES_NFKB_BY_PHOSPHORYLATION_AND_ACTIVATION_OF_IKKS_COMPLEX:HCC515:trt_sh.cgs	0.9377	0.5316	1.4155
REACTOME_TRAF3_DEPENDENT_IRF_ACTIVATION_PATHWAY:A549:TRT_SH.CGS	PATHWAY_SET	5	14	2	40	5	35.7143	REACTOME_TRAF3_DEPENDENT_IRF_ACTIVATION_PATHWAY	A549	TRT_SH.CGS	TRUE	REACTOME_TRAF3_DEPENDENT_IRF_ACTIVATION_PATHWAY:A549:trt_sh.cgs	0.9729	0.4823	1.3039
SODIUM/CALCIUM_EXCHANGE_INHIBITOR:HCC515:TRT_CP	MOA_CLASS	3	5	2	66.6667	3	60	SODIUM/CALCIUM_EXCHANGE_INHIBITOR	HCC515	TRT_CP	TRUE	SODIUM/CALCIUM_EXCHANGE_INHIBITOR:HCC515:trt_cp	0.9653	0.3835	1.1854
ST_TUMOR_NECROSIS_FACTOR_PATHWAY:HCC515:TRT_SH.CGS	PATHWAY_SET	11	29	5	45.4545	11	37.931	ST_TUMOR_NECROSIS_FACTOR_PATHWAY	HCC515	TRT_SH.CGS	TRUE	ST_TUMOR_NECROSIS_FACTOR_PATHWAY:HCC515:trt_sh.cgs	0.9377	0.7404	1.5756
TGF_BETA_RECEPTOR_INHIBITOR:HCC515:TRT_CP	MOA_CLASS	5	13	4	80	5	38.4615	TGF_BETA_RECEPTOR_INHIBITOR	HCC515	TRT_CP	TRUE	TGF_BETA_RECEPTOR_INHIBITOR:HCC515:trt_cp	0.9143	0.4099	1.2254
THROMBOXANE_RECEPTOR_ANTAGONIST:HCC515:TRT_CP	MOA_CLASS	5	10	3	60	5	50	THROMBOXANE_RECEPTOR_ANTAGONIST	HCC515	TRT_CP	TRUE	THROMBOXANE_RECEPTOR_ANTAGONIST:HCC515:trt_cp	0.9059	0.4009	1.2141
VASODILATOR:A549:TRT_CP	MOA_CLASS	4	8	2	50	3	37.5	VASODILATOR	A549	TRT_CP	TRUE	VASODILATOR:A549:trt_cp	0.9381	0.3986	1.2043
VITAMIN_D_RECEPTOR_AGONIST:HCC515:TRT_CP	MOA_CLASS	6	13	3	50	5	38.4615	VITAMIN_D_RECEPTOR_AGONIST	HCC515	TRT_CP	TRUE	VITAMIN_D_RECEPTOR_AGONIST:HCC515:trt_cp	0.9302	0.4776	1.2997

## Sheet: ZNF71 KRAB_up
The network of proliferation genes which had a significant (p < 0.05, z-tests) co-expression with ZNF71 KRAB in patient cohort GSE81089 when ZNF71 KRAB was up-regulated and the proliferation gene was not down-regulated.						The network of proliferation genes which had a significant (p < 0.05, z-tests) co-expression with ZNF71 KRAB in patient cohort GSE81089 when ZNF71 KRAB was up-regulated and the proliferation gene was not up-regulated.
The proliferation genes were selected when it affects 100% of cell lines in both CRISPR-Cas9 and RNAi.						The proliferation genes were selected when it affects at least 50% of cell lines in either CRISPR-Cas9 or RNAi.
Rule	A_Name	B_Name	Info	Biological context		Rule	A_Name	B_Name	Info	Biological context
2	ZNF71 KRAB	CPSF3	UpDown	The up-regulation of ZNF71 KRAB implies the nondown-regulation of CPSF3.		2	ZNF71 KRAB	ADAT2	UpUp	The up-regulation of ZNF71 KRAB implies the nonup-regulation of ADAT2.
2	ZNF71 KRAB	CSE1L	UpDown	The up-regulation of ZNF71 KRAB implies the nondown-regulation of CSE1L.		2	ZNF71 KRAB	AIFM1	UpUp	The up-regulation of ZNF71 KRAB implies the nonup-regulation of AIFM1.
2	ZNF71 KRAB	GPN3	UpDown	The up-regulation of ZNF71 KRAB implies the nondown-regulation of GPN3.		2	ZNF71 KRAB	ATP6V1C1	UpUp	The up-regulation of ZNF71 KRAB implies the nonup-regulation of ATP6V1C1.
2	ZNF71 KRAB	HSPE1	UpDown	The up-regulation of ZNF71 KRAB implies the nondown-regulation of HSPE1.		2	ZNF71 KRAB	CDK7	UpUp	The up-regulation of ZNF71 KRAB implies the nonup-regulation of CDK7.
2	ZNF71 KRAB	LSM3	UpDown	The up-regulation of ZNF71 KRAB implies the nondown-regulation of LSM3.		2	ZNF71 KRAB	COG3	UpUp	The up-regulation of ZNF71 KRAB implies the nonup-regulation of COG3.
2	ZNF71 KRAB	MRTO4	UpDown	The up-regulation of ZNF71 KRAB implies the nondown-regulation of MRTO4.		2	ZNF71 KRAB	COX15	UpUp	The up-regulation of ZNF71 KRAB implies the nonup-regulation of COX15.
2	ZNF71 KRAB	POLR2E	UpDown	The up-regulation of ZNF71 KRAB implies the nondown-regulation of POLR2E.		2	ZNF71 KRAB	CYS1	UpUp	The up-regulation of ZNF71 KRAB implies the nonup-regulation of CYS1.
2	ZNF71 KRAB	POLR2F	UpDown	The up-regulation of ZNF71 KRAB implies the nondown-regulation of POLR2F.		2	ZNF71 KRAB	DPAGT1	UpUp	The up-regulation of ZNF71 KRAB implies the nonup-regulation of DPAGT1.
2	ZNF71 KRAB	POLR2I	UpDown	The up-regulation of ZNF71 KRAB implies the nondown-regulation of POLR2I.		2	ZNF71 KRAB	HSD17B12	UpUp	The up-regulation of ZNF71 KRAB implies the nonup-regulation of HSD17B12.
2	ZNF71 KRAB	PRPF19	UpDown	The up-regulation of ZNF71 KRAB implies the nondown-regulation of PRPF19.		2	ZNF71 KRAB	INO80	UpUp	The up-regulation of ZNF71 KRAB implies the nonup-regulation of INO80.
2	ZNF71 KRAB	PRPF31	UpDown	The up-regulation of ZNF71 KRAB implies the nondown-regulation of PRPF31.		2	ZNF71 KRAB	LSM11	UpUp	The up-regulation of ZNF71 KRAB implies the nonup-regulation of LSM11.
2	ZNF71 KRAB	PSMA1	UpDown	The up-regulation of ZNF71 KRAB implies the nondown-regulation of PSMA1.		2	ZNF71 KRAB	MBTPS2	UpUp	The up-regulation of ZNF71 KRAB implies the nonup-regulation of MBTPS2.
2	ZNF71 KRAB	PSMA3	UpDown	The up-regulation of ZNF71 KRAB implies the nondown-regulation of PSMA3.		2	ZNF71 KRAB	MIPEP	UpUp	The up-regulation of ZNF71 KRAB implies the nonup-regulation of MIPEP.
2	ZNF71 KRAB	PSMB2	UpDown	The up-regulation of ZNF71 KRAB implies the nondown-regulation of PSMB2.		2	ZNF71 KRAB	MSTO1	UpUp	The up-regulation of ZNF71 KRAB implies the nonup-regulation of MSTO1.
2	ZNF71 KRAB	PSMB3	UpDown	The up-regulation of ZNF71 KRAB implies the nondown-regulation of PSMB3.		2	ZNF71 KRAB	PMPCB	UpUp	The up-regulation of ZNF71 KRAB implies the nonup-regulation of PMPCB.
2	ZNF71 KRAB	RPS14	UpDown	The up-regulation of ZNF71 KRAB implies the nondown-regulation of RPS14.		2	ZNF71 KRAB	PRPF8	UpUp	The up-regulation of ZNF71 KRAB implies the nonup-regulation of PRPF8.
2	ZNF71 KRAB	RPS15	UpDown	The up-regulation of ZNF71 KRAB implies the nondown-regulation of RPS15.		2	ZNF71 KRAB	RPS4X	UpUp	The up-regulation of ZNF71 KRAB implies the nonup-regulation of RPS4X.
2	ZNF71 KRAB	RPS19	UpDown	The up-regulation of ZNF71 KRAB implies the nondown-regulation of RPS19.		2	ZNF71 KRAB	SACM1L	UpUp	The up-regulation of ZNF71 KRAB implies the nonup-regulation of SACM1L.
2	ZNF71 KRAB	RPS27A	UpDown	The up-regulation of ZNF71 KRAB implies the nondown-regulation of RPS27A.		2	ZNF71 KRAB	SAP18	UpUp	The up-regulation of ZNF71 KRAB implies the nonup-regulation of SAP18.
2	ZNF71 KRAB	RPS3	UpDown	The up-regulation of ZNF71 KRAB implies the nondown-regulation of RPS3.		2	ZNF71 KRAB	SF1	UpUp	The up-regulation of ZNF71 KRAB implies the nonup-regulation of SF1.
2	ZNF71 KRAB	RPS3A	UpDown	The up-regulation of ZNF71 KRAB implies the nondown-regulation of RPS3A.		2	ZNF71 KRAB	SNAP23	UpUp	The up-regulation of ZNF71 KRAB implies the nonup-regulation of SNAP23.
2	ZNF71 KRAB	RPS8	UpDown	The up-regulation of ZNF71 KRAB implies the nondown-regulation of RPS8.		2	ZNF71 KRAB	SPATA32	UpUp	The up-regulation of ZNF71 KRAB implies the nonup-regulation of SPATA32.
2	ZNF71 KRAB	RPS9	UpDown	The up-regulation of ZNF71 KRAB implies the nondown-regulation of RPS9.		2	ZNF71 KRAB	SRBD1	UpUp	The up-regulation of ZNF71 KRAB implies the nonup-regulation of SRBD1.
2	ZNF71 KRAB	RUVBL2	UpDown	The up-regulation of ZNF71 KRAB implies the nondown-regulation of RUVBL2.		2	ZNF71 KRAB	SRPRA	UpUp	The up-regulation of ZNF71 KRAB implies the nonup-regulation of SRPRA.
2	ZNF71 KRAB	SEM1	UpDown	The up-regulation of ZNF71 KRAB implies the nondown-regulation of SEM1.		2	ZNF71 KRAB	TPT1	UpUp	The up-regulation of ZNF71 KRAB implies the nonup-regulation of TPT1.
2	ZNF71 KRAB	SF3A2	UpDown	The up-regulation of ZNF71 KRAB implies the nondown-regulation of SF3A2.		2	ZNF71 KRAB	TUBGCP5	UpUp	The up-regulation of ZNF71 KRAB implies the nonup-regulation of TUBGCP5.
2	ZNF71 KRAB	SF3B1	UpDown	The up-regulation of ZNF71 KRAB implies the nondown-regulation of SF3B1.		2	ZNF71 KRAB	UFL1	UpUp	The up-regulation of ZNF71 KRAB implies the nonup-regulation of UFL1.
2	ZNF71 KRAB	SNRPD1	UpDown	The up-regulation of ZNF71 KRAB implies the nondown-regulation of SNRPD1.		2	ZNF71 KRAB	UFM1	UpUp	The up-regulation of ZNF71 KRAB implies the nonup-regulation of UFM1.
2	ZNF71 KRAB	SNRPD2	UpDown	The up-regulation of ZNF71 KRAB implies the nondown-regulation of SNRPD2.		2	ZNF71 KRAB	USP36	UpUp	The up-regulation of ZNF71 KRAB implies the nonup-regulation of USP36.
2	ZNF71 KRAB	SNRPE	UpDown	The up-regulation of ZNF71 KRAB implies the nondown-regulation of SNRPE.		2	ZNF71 KRAB	VMP1	UpUp	The up-regulation of ZNF71 KRAB implies the nonup-regulation of VMP1.
2	ZNF71 KRAB	SNU13	UpDown	The up-regulation of ZNF71 KRAB implies the nondown-regulation of SNU13.
2	ZNF71 KRAB	U2AF2	UpDown	The up-regulation of ZNF71 KRAB implies the nondown-regulation of U2AF2.
2	ZNF71 KRAB	XAB2	UpDown	The up-regulation of ZNF71 KRAB implies the nondown-regulation of XAB2.

## Sheet: ZNF71 KRAB_up CMap
The significant (connectivity score > 0.9) gene sets from CMap using ZNF71 KRAB upregulated network genes as input (up/nondown proliferation as "UP-regulated genes" and down/nonup proliferation genes as "DOWN-regulated genes" in CMap query).
id	set_type	set_size	src_set_size	num_hiq_sig	pct_hiq_sig	num_uniq_pert	pct_src_pert	src_set_id	cell_iname	pert_type	is_filtered_set	desc	raw_cs	fdr_q_nlog10	norm_cs
KD_INTEGRIN_SUBUNITS_BETA:A549:TRT_XPR	PCL	6	3	2	33.3333	3	100	KD_INTEGRIN_SUBUNITS_BETA	A549	TRT_XPR	TRUE	KD_INTEGRIN_SUBUNITS_BETA:A549:trt_xpr	0.9941	0.291	1.3923
BIOCARTA_CTL_PATHWAY:HCC515:TRT_SH.CGS	PATHWAY_SET	6	15	2	33.3333	6	40	BIOCARTA_CTL_PATHWAY	HCC515	TRT_SH.CGS	TRUE	BIOCARTA_CTL_PATHWAY:HCC515:trt_sh.cgs	0.992	0.291	1.3895
REACTOME_NFKB_IS_ACTIVATED_AND_SIGNALS_SURVIVAL:A549:TRT_SH.CGS	PATHWAY_SET	7	11	5	71.4286	7	63.6364	REACTOME_NFKB_IS_ACTIVATED_AND_SIGNALS_SURVIVAL	A549	TRT_SH.CGS	TRUE	REACTOME_NFKB_IS_ACTIVATED_AND_SIGNALS_SURVIVAL:A549:trt_sh.cgs	0.9812	0.291	1.4013
BIOCARTA_GLYCOLYSIS_PATHWAY:HCC515:TRT_SH.CGS	PATHWAY_SET	4	10	4	100	4	40	BIOCARTA_GLYCOLYSIS_PATHWAY	HCC515	TRT_SH.CGS	TRUE	BIOCARTA_GLYCOLYSIS_PATHWAY:HCC515:trt_sh.cgs	0.98	0.2623	1.2505
REACTOME_REGULATION_OF_COMPLEMENT_CASCADE:HCC515:TRT_SH.CGS	PATHWAY_SET	4	13	2	50	4	30.7692	REACTOME_REGULATION_OF_COMPLEMENT_CASCADE	HCC515	TRT_SH.CGS	TRUE	REACTOME_REGULATION_OF_COMPLEMENT_CASCADE:HCC515:trt_sh.cgs	0.9782	0.2602	1.2482
PID_DNA_PK_PATHWAY:A549:TRT_SH.CGS	PATHWAY_SET	7	16	3	42.8571	7	43.75	PID_DNA_PK_PATHWAY	A549	TRT_SH.CGS	TRUE	PID_DNA_PK_PATHWAY:A549:trt_sh.cgs	0.9764	0.291	1.3945
SODIUM/GLUCOSE_COTRANSPORTER_INHIBITOR:A549:TRT_CP	MOA_CLASS	4	10	2	50	4	40	SODIUM/GLUCOSE_COTRANSPORTER_INHIBITOR	A549	TRT_CP	TRUE	SODIUM/GLUCOSE_COTRANSPORTER_INHIBITOR:A549:trt_cp	0.9584	0.2558	1.2229
CP_CCK_RECEPTOR_ANTAGONIST:HCC515:TRT_CP	PCL	3	3	2	66.6667	3	100	CP_CCK_RECEPTOR_ANTAGONIST	HCC515	TRT_CP	TRUE	CP_CCK_RECEPTOR_ANTAGONIST:HCC515:trt_cp	0.9405	0.2295	1.1504
TGF_BETA_RECEPTOR_INHIBITOR:HCC515:TRT_CP	MOA_CLASS	5	13	4	80	5	38.4615	TGF_BETA_RECEPTOR_INHIBITOR	HCC515	TRT_CP	TRUE	TGF_BETA_RECEPTOR_INHIBITOR:HCC515:trt_cp	0.9371	0.2623	1.2663
CP_FGFR_INHIBITOR:A549:TRT_CP	PCL	5	4	2	40	4	100	CP_FGFR_INHIBITOR	A549	TRT_CP	TRUE	CP_FGFR_INHIBITOR:A549:trt_cp	0.9284	0.2623	1.2545
SULFONYLUREA:HCC515:TRT_CP	MOA_CLASS	3	4	2	66.6667	3	75	SULFONYLUREA	HCC515	TRT_CP	TRUE	SULFONYLUREA:HCC515:trt_cp	0.9124	0.2158	1.116
BIOCARTA_SET_PATHWAY:A549:TRT_OE	PATHWAY_SET	5	11	4	80	5	45.4545	BIOCARTA_SET_PATHWAY	A549	TRT_OE	TRUE	BIOCARTA_SET_PATHWAY:A549:trt_oe	0.9098	0.2597	1.2295
BIOCARTA_RACCYCD_PATHWAY:A549:TRT_SH.CGS	PATHWAY_SET	14	26	5	35.7143	14	53.8462	BIOCARTA_RACCYCD_PATHWAY	A549	TRT_SH.CGS	TRUE	BIOCARTA_RACCYCD_PATHWAY:A549:trt_sh.cgs	0.9976	0.6567	1.7709
REACTOME_TRANSFERRIN_ENDOCYTOSIS_AND_RECYCLING:A549:TRT_SH.CGS	PATHWAY_SET	9	25	4	44.4444	9	36	REACTOME_TRANSFERRIN_ENDOCYTOSIS_AND_RECYCLING	A549	TRT_SH.CGS	TRUE	REACTOME_TRANSFERRIN_ENDOCYTOSIS_AND_RECYCLING:A549:trt_sh.cgs	0.9931	0.3124	1.4987
KD_V_TYPE_ATPASES:A549:TRT_SH.CGS	PCL	4	4	3	75	4	100	KD_V_TYPE_ATPASES	A549	TRT_SH.CGS	TRUE	KD_V_TYPE_ATPASES:A549:trt_sh.cgs	0.9931	0.2623	1.2671
BIOCARTA_VITCB_PATHWAY:HCC515:TRT_SH.CGS	PATHWAY_SET	4	11	3	75	4	36.3636	BIOCARTA_VITCB_PATHWAY	HCC515	TRT_SH.CGS	TRUE	BIOCARTA_VITCB_PATHWAY:HCC515:trt_sh.cgs	0.9821	0.2623	1.2532
REACTOME_TRAF6_MEDIATED_IRF7_ACTIVATION_IN_TLR7_8_OR_9_SIGNALING:A549:TRT_SH.CGS	PATHWAY_SET	7	10	5	71.4286	7	70	REACTOME_TRAF6_MEDIATED_IRF7_ACTIVATION_IN_TLR7_8_OR_9_SIGNALING	A549	TRT_SH.CGS	TRUE	REACTOME_TRAF6_MEDIATED_IRF7_ACTIVATION_IN_TLR7_8_OR_9_SIGNALING:A549:trt_sh.cgs	0.9812	0.291	1.4013
REACTOME_REGULATED_PROTEOLYSIS_OF_P75NTR:A549:TRT_SH.CGS	PATHWAY_SET	6	10	3	50	6	60	REACTOME_REGULATED_PROTEOLYSIS_OF_P75NTR	A549	TRT_SH.CGS	TRUE	REACTOME_REGULATED_PROTEOLYSIS_OF_P75NTR:A549:trt_sh.cgs	0.9812	0.291	1.3742
REACTOME_TRAF6_MEDIATED_INDUCTION_OF_TAK1_COMPLEX:A549:TRT_SH.CGS	PATHWAY_SET	6	14	3	50	6	42.8571	REACTOME_TRAF6_MEDIATED_INDUCTION_OF_TAK1_COMPLEX	A549	TRT_SH.CGS	TRUE	REACTOME_TRAF6_MEDIATED_INDUCTION_OF_TAK1_COMPLEX:A549:trt_sh.cgs	0.9812	0.291	1.3742
REACTOME_IRAK1_RECRUITS_IKK_COMPLEX:A549:TRT_SH.CGS	PATHWAY_SET	5	10	3	60	5	50	REACTOME_IRAK1_RECRUITS_IKK_COMPLEX	A549	TRT_SH.CGS	TRUE	REACTOME_IRAK1_RECRUITS_IKK_COMPLEX:A549:trt_sh.cgs	0.9812	0.291	1.3259
THROMBOXANE_RECEPTOR_ANTAGONIST:HCC515:TRT_CP	MOA_CLASS	5	10	3	60	5	50	THROMBOXANE_RECEPTOR_ANTAGONIST	HCC515	TRT_CP	TRUE	THROMBOXANE_RECEPTOR_ANTAGONIST:HCC515:trt_cp	0.981	0.291	1.3256
CP_PKC_INHIBITOR:HCC515:TRT_CP	PCL	4	7	4	100	4	57.1429	CP_PKC_INHIBITOR	HCC515	TRT_CP	TRUE	CP_PKC_INHIBITOR:HCC515:trt_cp	0.9802	0.2623	1.2507
CHOLINESTERASE_INHIBITOR:HCC515:TRT_CP	MOA_CLASS	4	12	2	50	4	33.3333	CHOLINESTERASE_INHIBITOR	HCC515	TRT_CP	TRUE	CHOLINESTERASE_INHIBITOR:HCC515:trt_cp	0.9715	0.2597	1.2396
AROMATASE_INHIBITOR:HCC515:TRT_CP	MOA_CLASS	6	10	3	50	5	50	AROMATASE_INHIBITOR	HCC515	TRT_CP	TRUE	AROMATASE_INHIBITOR:HCC515:trt_cp	0.9712	0.291	1.3602
CP_POTASSIUM_CHANNEL_BLOCKER:A549:TRT_CP	PCL	4	4	2	50	4	100	CP_POTASSIUM_CHANNEL_BLOCKER	A549	TRT_CP	TRUE	CP_POTASSIUM_CHANNEL_BLOCKER:A549:trt_cp	0.9693	0.2597	1.2367
MITOCHONDRIAL_COMPLEX_I_INHIBITOR:A549:TRT_CP	MOA_CLASS	3	3	2	66.6667	3	100	MITOCHONDRIAL_COMPLEX_I_INHIBITOR	A549	TRT_CP	TRUE	MITOCHONDRIAL_COMPLEX_I_INHIBITOR:A549:trt_cp	0.9658	0.2488	1.1814
SA_REG_CASCADE_OF_CYCLIN_EXPR:A549:TRT_OE	PATHWAY_SET	14	13	5	35.7143	6	46.1538	SA_REG_CASCADE_OF_CYCLIN_EXPR	A549	TRT_OE	TRUE	SA_REG_CASCADE_OF_CYCLIN_EXPR:A549:trt_oe	0.9619	0.4178	1.7075
KD_CYCLINS:A549:TRT_OE	PCL	8	4	4	50	3	75	KD_CYCLINS	A549	TRT_OE	TRUE	KD_CYCLINS:A549:trt_oe	0.9619	0.291	1.433
HINATA_NFKB_MATRIX:A549:TRT_SH.CGS	PATHWAY_SET	5	10	2	40	5	50	HINATA_NFKB_MATRIX	A549	TRT_SH.CGS	TRUE	HINATA_NFKB_MATRIX:A549:trt_sh.cgs	0.9616	0.279	1.2994
SA_G1_AND_S_PHASES:HCC515:TRT_SH.CGS	PATHWAY_SET	6	15	3	50	6	40	SA_G1_AND_S_PHASES	HCC515	TRT_SH.CGS	TRUE	SA_G1_AND_S_PHASES:HCC515:trt_sh.cgs	0.9606	0.291	1.3454
VESICULAR_MONOAMINE_TRANSPORTER_INHIBITOR:A549:TRT_CP	MOA_CLASS	4	5	2	50	4	80	VESICULAR_MONOAMINE_TRANSPORTER_INHIBITOR	A549	TRT_CP	TRUE	VESICULAR_MONOAMINE_TRANSPORTER_INHIBITOR:A549:trt_cp	0.956	0.2558	1.2199
PID_P38_MKK3_6PATHWAY:HCC515:TRT_SH.CGS	PATHWAY_SET	9	26	6	66.6667	9	34.6154	PID_P38_MKK3_6PATHWAY	HCC515	TRT_SH.CGS	TRUE	PID_P38_MKK3_6PATHWAY:HCC515:trt_sh.cgs	0.9519	0.291	1.4366
PID_HIF1A_PATHWAY:HCC515:TRT_SH.CGS	PATHWAY_SET	8	19	3	37.5	8	42.1053	PID_HIF1A_PATHWAY	HCC515	TRT_SH.CGS	TRUE	PID_HIF1A_PATHWAY:HCC515:trt_sh.cgs	0.9463	0.291	1.4098
REACTOME_OXYGEN_DEPENDENT_PROLINE_HYDROXYLATION_OF_HYPOXIA_INDUCIBLE_FACTOR_ALPHA:HCC515:TRT_SH.CGS	PATHWAY_SET	6	18	4	66.6667	6	33.3333	REACTOME_OXYGEN_DEPENDENT_PROLINE_HYDROXYLATION_OF_HYPOXIA_INDUCIBLE_FACTOR_ALPHA	HCC515	TRT_SH.CGS	TRUE	REACTOME_OXYGEN_DEPENDENT_PROLINE_HYDROXYLATION_OF_HYPOXIA_INDUCIBLE_FACTOR_ALPHA:HCC515:trt_sh.cgs	0.9463	0.291	1.3254
REACTOME_HYALURONAN_METABOLISM:A549:TRT_SH.CGS	PATHWAY_SET	7	14	3	42.8571	7	50	REACTOME_HYALURONAN_METABOLISM	A549	TRT_SH.CGS	TRUE	REACTOME_HYALURONAN_METABOLISM:A549:trt_sh.cgs	0.9449	0.291	1.3495
REACTOME_HYALURONAN_UPTAKE_AND_DEGRADATION:A549:TRT_SH.CGS	PATHWAY_SET	6	10	3	50	6	60	REACTOME_HYALURONAN_UPTAKE_AND_DEGRADATION	A549	TRT_SH.CGS	TRUE	REACTOME_HYALURONAN_UPTAKE_AND_DEGRADATION:A549:trt_sh.cgs	0.9449	0.291	1.3235
RIBONUCLEOTIDE_REDUCTASE_INHIBITOR:A549:TRT_CP	MOA_CLASS	4	5	3	75	3	60	RIBONUCLEOTIDE_REDUCTASE_INHIBITOR	A549	TRT_CP	TRUE	RIBONUCLEOTIDE_REDUCTASE_INHIBITOR:A549:trt_cp	0.9413	0.2518	1.2011
KD_RIBOSOMAL_40S_SUBUNIT:HCC515:TRT_SH.CGS	PCL	9	14	6	66.6667	9	64.2857	KD_RIBOSOMAL_40S_SUBUNIT	HCC515	TRT_SH.CGS	TRUE	KD_RIBOSOMAL_40S_SUBUNIT:HCC515:trt_sh.cgs	0.9411	0.291	1.4203
REACTOME_SIGNAL_REGULATORY_PROTEIN_SIRP_FAMILY_INTERACTIONS:A549:TRT_OE	PATHWAY_SET	6	12	2	33.3333	5	41.6667	REACTOME_SIGNAL_REGULATORY_PROTEIN_SIRP_FAMILY_INTERACTIONS	A549	TRT_OE	TRUE	REACTOME_SIGNAL_REGULATORY_PROTEIN_SIRP_FAMILY_INTERACTIONS:A549:trt_oe	0.9396	0.291	1.316
CP_TGF_BETA_RECEPTOR_INHIBITOR:HCC515:TRT_CP	PCL	4	4	4	100	4	100	CP_TGF_BETA_RECEPTOR_INHIBITOR	HCC515	TRT_CP	TRUE	CP_TGF_BETA_RECEPTOR_INHIBITOR:HCC515:trt_cp	0.9371	0.2518	1.1957
CP_PKA_INHIBITOR:HCC515:TRT_CP	PCL	6	5	5	83.3333	5	100	CP_PKA_INHIBITOR	HCC515	TRT_CP	TRUE	CP_PKA_INHIBITOR:HCC515:trt_cp	0.9357	0.291	1.3106
PKA_INHIBITOR:HCC515:TRT_CP	MOA_CLASS	5	4	4	80	4	100	PKA_INHIBITOR	HCC515	TRT_CP	TRUE	PKA_INHIBITOR:HCC515:trt_cp	0.9357	0.2623	1.2645
SA_MMP_CYTOKINE_CONNECTION:A549:TRT_LIG	PATHWAY_SET	14	15	5	35.7143	7	46.6667	SA_MMP_CYTOKINE_CONNECTION	A549	TRT_LIG	TRUE	SA_MMP_CYTOKINE_CONNECTION:A549:trt_lig	0.9347	0.3814	1.6592
CP_CALMODULIN_ANTAGONIST:HCC515:TRT_CP	PCL	3	3	2	66.6667	3	100	CP_CALMODULIN_ANTAGONIST	HCC515	TRT_CP	TRUE	CP_CALMODULIN_ANTAGONIST:HCC515:trt_cp	0.9303	0.2266	1.1379
HSP_INDUCER:HCC515:TRT_CP	MOA_CLASS	3	4	2	66.6667	3	75	HSP_INDUCER	HCC515	TRT_CP	TRUE	HSP_INDUCER:HCC515:trt_cp	0.9272	0.2243	1.1341
PID_S1P_S1P4_PATHWAY:HCC515:TRT_SH.CGS	PATHWAY_SET	7	14	4	57.1429	7	50	PID_S1P_S1P4_PATHWAY	HCC515	TRT_SH.CGS	TRUE	PID_S1P_S1P4_PATHWAY:HCC515:trt_sh.cgs	0.9265	0.291	1.3232
BIOCARTA_GRANULOCYTES_PATHWAY:A549:TRT_OE	PATHWAY_SET	5	14	2	40	5	35.7143	BIOCARTA_GRANULOCYTES_PATHWAY	A549	TRT_OE	TRUE	BIOCARTA_GRANULOCYTES_PATHWAY:A549:trt_oe	0.9257	0.2623	1.251
OE_INTERLEUKINS:HCC515:TRT_SH.CGS	PCL	3	4	3	100	3	75	OE_INTERLEUKINS	HCC515	TRT_SH.CGS	TRUE	OE_INTERLEUKINS:HCC515:trt_sh.cgs	0.9243	0.2212	1.1306
DYRK_INHIBITOR:HCC515:TRT_CP	MOA_CLASS	7	10	5	71.4286	7	70	DYRK_INHIBITOR	HCC515	TRT_CP	TRUE	DYRK_INHIBITOR:HCC515:trt_cp	0.9237	0.291	1.3192
CP_RETINOID_RECEPTOR_AGONIST:HCC515:TRT_CP	PCL	12	9	5	41.6667	8	88.8889	CP_RETINOID_RECEPTOR_AGONIST	HCC515	TRT_CP	TRUE	CP_RETINOID_RECEPTOR_AGONIST:HCC515:trt_cp	0.9211	0.3124	1.5177
11-BETA-HSD1_INHIBITOR:A549:TRT_CP	MOA_CLASS	4	6	2	50	3	50	11-BETA-HSD1_INHIBITOR	A549	TRT_CP	TRUE	11-BETA-HSD1_INHIBITOR:A549:trt_cp	0.9163	0.237	1.1692
PID_P38_GAMMA_DELTA_PATHWAY:HCC515:TRT_SH.CGS	PATHWAY_SET	4	11	2	50	4	36.3636	PID_P38_GAMMA_DELTA_PATHWAY	HCC515	TRT_SH.CGS	TRUE	PID_P38_GAMMA_DELTA_PATHWAY:HCC515:trt_sh.cgs	0.9161	0.237	1.169
PROTEIN_ARGININE_N-METHYLTRANSFERASE_INHIBITOR:A549:TRT_CP	MOA_CLASS	3	7	3	100	3	42.8571	PROTEIN_ARGININE_N-METHYLTRANSFERASE_INHIBITOR	A549	TRT_CP	TRUE	PROTEIN_ARGININE_N-METHYLTRANSFERASE_INHIBITOR:A549:trt_cp	0.915	0.2198	1.1191
BIOCARTA_TOB1_PATHWAY:A549:TRT_LIG	PATHWAY_SET	13	21	7	53.8462	7	33.3333	BIOCARTA_TOB1_PATHWAY	A549	TRT_LIG	TRUE	BIOCARTA_TOB1_PATHWAY:A549:trt_lig	0.9107	0.3124	1.5634
PKC_INHIBITOR:HCC515:TRT_CP	MOA_CLASS	10	21	7	70	9	42.8571	PKC_INHIBITOR	HCC515	TRT_CP	TRUE	PKC_INHIBITOR:HCC515:trt_cp	0.9089	0.3124	1.4933
REACTOME_G1_S_SPECIFIC_TRANSCRIPTION:A549:TRT_SH.CGS	PATHWAY_SET	10	19	5	50	10	52.6316	REACTOME_G1_S_SPECIFIC_TRANSCRIPTION	A549	TRT_SH.CGS	TRUE	REACTOME_G1_S_SPECIFIC_TRANSCRIPTION:A549:trt_sh.cgs	0.9062	0.3124	1.4888
REACTOME_ASSOCIATION_OF_LICENSING_FACTORS_WITH_THE_PRE_REPLICATIVE_COMPLEX:A549:TRT_SH.CGS	PATHWAY_SET	5	14	3	60	5	35.7143	REACTOME_ASSOCIATION_OF_LICENSING_FACTORS_WITH_THE_PRE_REPLICATIVE_COMPLEX	A549	TRT_SH.CGS	TRUE	REACTOME_ASSOCIATION_OF_LICENSING_FACTORS_WITH_THE_PRE_REPLICATIVE_COMPLEX:A549:trt_sh.cgs	0.9062	0.2579	1.2246
CP_BETA_ADRENERGIC_RECEPTOR_AGONIST:A549:TRT_CP	PCL	13	11	4	30.7692	10	90.9091	CP_BETA_ADRENERGIC_RECEPTOR_AGONIST	A549	TRT_CP	TRUE	CP_BETA_ADRENERGIC_RECEPTOR_AGONIST:A549:trt_cp	0.902	0.3124	1.5484

## Sheet: ZNF71 KRAB_down
The network of proliferation genes which had a significant (p < 0.05, z-tests) co-expression with ZNF71 KRAB in patient cohort GSE81089 when ZNF71 KRAB was down-regulated and the proliferation gene was not down-regulated.						The network of proliferation genes which had a significant (p < 0.05, z-tests) co-expression with ZNF71 KRAB in patient cohort GSE81089 when ZNF71 KRAB was down-regulated and the proliferation gene was not up-regulated.
The proliferation genes were selected when it affects at least 50% of cell lines in both CRISPR-Cas9 and RNAi.						The proliferation genes were selected when it affects at least 50% of cell lines in both CRISPR-Cas9 and RNAi.
Rule	A_Name	B_Name	Info	Biological context		Rule	A_Name	B_Name	Info	Biological context
2	ZNF71 KRAB	ABCE1	DownDown	The down-regulation of ZNF71 KRAB implies the nondown-regulation of ABCE1.		2	ZNF71 KRAB	ACO2	DownUp	The down-regulation of ZNF71 KRAB implies the nonup-regulation of ACO2.
2	ZNF71 KRAB	ANAPC1	DownDown	The down-regulation of ZNF71 KRAB implies the nondown-regulation of ANAPC1.		2	ZNF71 KRAB	CPSF1	DownUp	The down-regulation of ZNF71 KRAB implies the nonup-regulation of CPSF1.
2	ZNF71 KRAB	AQR	DownDown	The down-regulation of ZNF71 KRAB implies the nondown-regulation of AQR.		2	ZNF71 KRAB	DDX51	DownUp	The down-regulation of ZNF71 KRAB implies the nonup-regulation of DDX51.
2	ZNF71 KRAB	CCT7	DownDown	The down-regulation of ZNF71 KRAB implies the nondown-regulation of CCT7.		2	ZNF71 KRAB	EXOSC5	DownUp	The down-regulation of ZNF71 KRAB implies the nonup-regulation of EXOSC5.
2	ZNF71 KRAB	CDC27	DownDown	The down-regulation of ZNF71 KRAB implies the nondown-regulation of CDC27.		2	ZNF71 KRAB	FAU	DownUp	The down-regulation of ZNF71 KRAB implies the nonup-regulation of FAU.
2	ZNF71 KRAB	COPS2	DownDown	The down-regulation of ZNF71 KRAB implies the nondown-regulation of COPS2.		2	ZNF71 KRAB	GPS1	DownUp	The down-regulation of ZNF71 KRAB implies the nonup-regulation of GPS1.
2	ZNF71 KRAB	DDB1	DownDown	The down-regulation of ZNF71 KRAB implies the nondown-regulation of DDB1.		2	ZNF71 KRAB	LAMTOR2	DownUp	The down-regulation of ZNF71 KRAB implies the nonup-regulation of LAMTOR2.
2	ZNF71 KRAB	EIF2S1	DownDown	The down-regulation of ZNF71 KRAB implies the nondown-regulation of EIF2S1.		2	ZNF71 KRAB	NELFB	DownUp	The down-regulation of ZNF71 KRAB implies the nonup-regulation of NELFB.
2	ZNF71 KRAB	EIF3B	DownDown	The down-regulation of ZNF71 KRAB implies the nondown-regulation of EIF3B.		2	ZNF71 KRAB	NOC2L	DownUp	The down-regulation of ZNF71 KRAB implies the nonup-regulation of NOC2L.
2	ZNF71 KRAB	EIF3H	DownDown	The down-regulation of ZNF71 KRAB implies the nondown-regulation of EIF3H.		2	ZNF71 KRAB	NOC4L	DownUp	The down-regulation of ZNF71 KRAB implies the nonup-regulation of NOC4L.
2	ZNF71 KRAB	KRR1	DownDown	The down-regulation of ZNF71 KRAB implies the nondown-regulation of KRR1.		2	ZNF71 KRAB	NOP53	DownUp	The down-regulation of ZNF71 KRAB implies the nonup-regulation of NOP53.
2	ZNF71 KRAB	LSM8	DownDown	The down-regulation of ZNF71 KRAB implies the nondown-regulation of LSM8.		2	ZNF71 KRAB	POLD1	DownUp	The down-regulation of ZNF71 KRAB implies the nonup-regulation of POLD1.
2	ZNF71 KRAB	MASTL	DownDown	The down-regulation of ZNF71 KRAB implies the nondown-regulation of MASTL.		2	ZNF71 KRAB	POLR2L	DownUp	The down-regulation of ZNF71 KRAB implies the nonup-regulation of POLR2L.
2	ZNF71 KRAB	NUP205	DownDown	The down-regulation of ZNF71 KRAB implies the nondown-regulation of NUP205.		2	ZNF71 KRAB	PPP2R1A	DownUp	The down-regulation of ZNF71 KRAB implies the nonup-regulation of PPP2R1A.
2	ZNF71 KRAB	PHF5A	DownDown	The down-regulation of ZNF71 KRAB implies the nondown-regulation of PHF5A.		2	ZNF71 KRAB	PUF60	DownUp	The down-regulation of ZNF71 KRAB implies the nonup-regulation of PUF60.
2	ZNF71 KRAB	PMPCA	DownDown	The down-regulation of ZNF71 KRAB implies the nondown-regulation of PMPCA.		2	ZNF71 KRAB	RPL13	DownUp	The down-regulation of ZNF71 KRAB implies the nonup-regulation of RPL13.
2	ZNF71 KRAB	POLR1B	DownDown	The down-regulation of ZNF71 KRAB implies the nondown-regulation of POLR1B.		2	ZNF71 KRAB	RPL15	DownUp	The down-regulation of ZNF71 KRAB implies the nonup-regulation of RPL15.
2	ZNF71 KRAB	PSMA1	DownDown	The down-regulation of ZNF71 KRAB implies the nondown-regulation of PSMA1.		2	ZNF71 KRAB	RPL8	DownUp	The down-regulation of ZNF71 KRAB implies the nonup-regulation of RPL8.
2	ZNF71 KRAB	PSMA4	DownDown	The down-regulation of ZNF71 KRAB implies the nondown-regulation of PSMA4.		2	ZNF71 KRAB	RPS9	DownUp	The down-regulation of ZNF71 KRAB implies the nonup-regulation of RPS9.
2	ZNF71 KRAB	RANBP2	DownDown	The down-regulation of ZNF71 KRAB implies the nondown-regulation of RANBP2.		2	ZNF71 KRAB	RUVBL2	DownUp	The down-regulation of ZNF71 KRAB implies the nonup-regulation of RUVBL2.
2	ZNF71 KRAB	RINT1	DownDown	The down-regulation of ZNF71 KRAB implies the nondown-regulation of RINT1.		2	ZNF71 KRAB	SF3A1	DownUp	The down-regulation of ZNF71 KRAB implies the nonup-regulation of SF3A1.
2	ZNF71 KRAB	RRM1	DownDown	The down-regulation of ZNF71 KRAB implies the nondown-regulation of RRM1.		2	ZNF71 KRAB	SNRPC	DownUp	The down-regulation of ZNF71 KRAB implies the nonup-regulation of SNRPC.
2	ZNF71 KRAB	SNRPA1	DownDown	The down-regulation of ZNF71 KRAB implies the nondown-regulation of SNRPA1.		2	ZNF71 KRAB	TBL3	DownUp	The down-regulation of ZNF71 KRAB implies the nonup-regulation of TBL3.
2	ZNF71 KRAB	SRSF2	DownDown	The down-regulation of ZNF71 KRAB implies the nondown-regulation of SRSF2.		2	ZNF71 KRAB	UBE2I	DownUp	The down-regulation of ZNF71 KRAB implies the nonup-regulation of UBE2I.
2	ZNF71 KRAB	USP39	DownDown	The down-regulation of ZNF71 KRAB implies the nondown-regulation of USP39.
2	ZNF71 KRAB	WDR61	DownDown	The down-regulation of ZNF71 KRAB implies the nondown-regulation of WDR61.

## Sheet: ZNF71 KRAB_down CMap
The significant (connectivity score > 0.9) gene sets from CMap using ZNF71 KRAB downregulated network genes as input (up/nondown proliferation as "UP-regulated genes" and down/nonup proliferation genes as "DOWN-regulated genes" in CMap query).
id	set_type	set_size	src_set_size	num_hiq_sig	pct_hiq_sig	num_uniq_pert	pct_src_pert	src_set_id	cell_iname	pert_type	is_filtered_set	desc	raw_cs	fdr_q_nlog10	norm_cs
BIOCARTA_CTL_PATHWAY:HCC515:TRT_SH.CGS	PATHWAY_SET	6	15	2	33.3333	6	40	BIOCARTA_CTL_PATHWAY	HCC515	TRT_SH.CGS	TRUE	BIOCARTA_CTL_PATHWAY:HCC515:trt_sh.cgs	0.9726	0.488	1.3198
BIOCARTA_CTL_PATHWAY:A549:TRT_SH.CGS	PATHWAY_SET	5	15	3	60	5	33.3333	BIOCARTA_CTL_PATHWAY	A549	TRT_SH.CGS	TRUE	BIOCARTA_CTL_PATHWAY:A549:trt_sh.cgs	0.9618	0.4471	1.2578
BIOCARTA_GLYCOLYSIS_PATHWAY:A549:TRT_SH.CGS	PATHWAY_SET	6	10	2	33.3333	6	60	BIOCARTA_GLYCOLYSIS_PATHWAY	A549	TRT_SH.CGS	TRUE	BIOCARTA_GLYCOLYSIS_PATHWAY:A549:trt_sh.cgs	0.942	0.4629	1.2783
BIOCARTA_SET_PATHWAY:A549:TRT_OE	PATHWAY_SET	5	11	4	80	5	45.4545	BIOCARTA_SET_PATHWAY	A549	TRT_OE	TRUE	BIOCARTA_SET_PATHWAY:A549:trt_oe	0.9503	0.4363	1.2428
CP_CCK_RECEPTOR_ANTAGONIST:HCC515:TRT_CP	PCL	3	3	2	66.6667	3	100	CP_CCK_RECEPTOR_ANTAGONIST	HCC515	TRT_CP	TRUE	CP_CCK_RECEPTOR_ANTAGONIST:HCC515:trt_cp	0.9971	0.4078	1.2009
CP_FGFR_INHIBITOR:HCC515:TRT_CP	PCL	6	4	5	83.3333	4	100	CP_FGFR_INHIBITOR	HCC515	TRT_CP	TRUE	CP_FGFR_INHIBITOR:HCC515:trt_cp	0.9955	0.501	1.3509
KD_INTEGRIN_SUBUNITS_BETA:A549:TRT_XPR	PCL	6	3	2	33.3333	3	100	KD_INTEGRIN_SUBUNITS_BETA	A549	TRT_XPR	TRUE	KD_INTEGRIN_SUBUNITS_BETA:A549:trt_xpr	0.9299	0.4507	1.2618
PID_DNA_PK_PATHWAY:A549:TRT_SH.CGS	PATHWAY_SET	7	16	3	42.8571	7	43.75	PID_DNA_PK_PATHWAY	A549	TRT_SH.CGS	TRUE	PID_DNA_PK_PATHWAY:A549:trt_sh.cgs	0.9665	0.4993	1.3384
REACTOME_NFKB_IS_ACTIVATED_AND_SIGNALS_SURVIVAL:HCC515:TRT_SH.CGS	PATHWAY_SET	5	11	2	40	5	45.4545	REACTOME_NFKB_IS_ACTIVATED_AND_SIGNALS_SURVIVAL	HCC515	TRT_SH.CGS	TRUE	REACTOME_NFKB_IS_ACTIVATED_AND_SIGNALS_SURVIVAL:HCC515:trt_sh.cgs	0.9708	0.4608	1.2696
REACTOME_REGULATION_OF_COMPLEMENT_CASCADE:HCC515:TRT_SH.CGS	PATHWAY_SET	4	13	2	50	4	30.7692	REACTOME_REGULATION_OF_COMPLEMENT_CASCADE	HCC515	TRT_SH.CGS	TRUE	REACTOME_REGULATION_OF_COMPLEMENT_CASCADE:HCC515:trt_sh.cgs	0.9962	0.4359	1.2375
SODIUM/GLUCOSE_COTRANSPORTER_INHIBITOR:A549:TRT_CP	MOA_CLASS	4	10	2	50	4	40	SODIUM/GLUCOSE_COTRANSPORTER_INHIBITOR	A549	TRT_CP	TRUE	SODIUM/GLUCOSE_COTRANSPORTER_INHIBITOR:A549:trt_cp	0.9192	0.351	1.1418
SULFONYLUREA:HCC515:TRT_CP	MOA_CLASS	3	4	2	66.6667	3	75	SULFONYLUREA	HCC515	TRT_CP	TRUE	SULFONYLUREA:HCC515:trt_cp	0.9587	0.366	1.1547
TGF_BETA_RECEPTOR_INHIBITOR:HCC515:TRT_CP	MOA_CLASS	5	13	4	80	5	38.4615	TGF_BETA_RECEPTOR_INHIBITOR	HCC515	TRT_CP	TRUE	TGF_BETA_RECEPTOR_INHIBITOR:HCC515:trt_cp	0.948	0.4359	1.2399
ATP_CHANNEL_BLOCKER:HCC515:TRT_CP	MOA_CLASS	3	7	2	66.6667	3	42.8571	ATP_CHANNEL_BLOCKER	HCC515	TRT_CP	TRUE	ATP_CHANNEL_BLOCKER:HCC515:trt_cp	0.9587	0.366	1.1547
ATP_SYNTHASE_INHIBITOR:HCC515:TRT_CP	MOA_CLASS	5	8	2	40	3	37.5	ATP_SYNTHASE_INHIBITOR	HCC515	TRT_CP	TRUE	ATP_SYNTHASE_INHIBITOR:HCC515:trt_cp	0.9441	0.4359	1.2348
ATR_KINASE_INHIBITOR:A549:TRT_CP	MOA_CLASS	4	6	3	75	4	66.6667	ATR_KINASE_INHIBITOR	A549	TRT_CP	TRUE	ATR_KINASE_INHIBITOR:A549:trt_cp	0.9224	0.3568	1.1458
BCR-ABL_KINASE_INHIBITOR:HCC515:TRT_CP	MOA_CLASS	9	14	6	66.6667	8	57.1429	BCR-ABL_KINASE_INHIBITOR	HCC515	TRT_CP	TRUE	BCR-ABL_KINASE_INHIBITOR:HCC515:trt_cp	0.9706	0.5631	1.4232
BIOCARTA_AMI_PATHWAY:A549:TRT_SH.CGS	PATHWAY_SET	13	20	6	46.1538	13	65	BIOCARTA_AMI_PATHWAY	A549	TRT_SH.CGS	TRUE	BIOCARTA_AMI_PATHWAY:A549:trt_sh.cgs	0.988	1.0354	1.6454
BIOCARTA_ARAP_PATHWAY:A549:TRT_SH.CGS	PATHWAY_SET	7	17	4	57.1429	7	41.1765	BIOCARTA_ARAP_PATHWAY	A549	TRT_SH.CGS	TRUE	BIOCARTA_ARAP_PATHWAY:A549:trt_sh.cgs	0.9032	0.4441	1.2506
BIOCARTA_BLYMPHOCYTE_PATHWAY:A549:TRT_SH.CGS	PATHWAY_SET	5	11	2	40	5	45.4545	BIOCARTA_BLYMPHOCYTE_PATHWAY	A549	TRT_SH.CGS	TRUE	BIOCARTA_BLYMPHOCYTE_PATHWAY:A549:trt_sh.cgs	0.9618	0.4471	1.2578
BIOCARTA_CASPASE_PATHWAY:HCC515:TRT_SH.CGS	PATHWAY_SET	8	23	4	50	8	34.7826	BIOCARTA_CASPASE_PATHWAY	HCC515	TRT_SH.CGS	TRUE	BIOCARTA_CASPASE_PATHWAY:HCC515:trt_sh.cgs	0.9076	0.4801	1.2969
BIOCARTA_DEATH_PATHWAY:HCC515:TRT_SH.CGS	PATHWAY_SET	13	33	4	30.7692	13	39.3939	BIOCARTA_DEATH_PATHWAY	HCC515	TRT_SH.CGS	TRUE	BIOCARTA_DEATH_PATHWAY:HCC515:trt_sh.cgs	0.9076	0.6882	1.5115
BIOCARTA_DNAFRAGMENT_PATHWAY:HCC515:TRT_SH.CGS	PATHWAY_SET	5	10	3	60	5	50	BIOCARTA_DNAFRAGMENT_PATHWAY	HCC515	TRT_SH.CGS	TRUE	BIOCARTA_DNAFRAGMENT_PATHWAY:HCC515:trt_sh.cgs	0.9155	0.4073	1.1973
BIOCARTA_EPO_PATHWAY:HCC515:TRT_SH.CGS	PATHWAY_SET	6	19	2	33.3333	6	31.5789	BIOCARTA_EPO_PATHWAY	HCC515	TRT_SH.CGS	TRUE	BIOCARTA_EPO_PATHWAY:HCC515:trt_sh.cgs	0.9619	0.4833	1.3053
BIOCARTA_ETS_PATHWAY:HCC515:TRT_SH.CGS	PATHWAY_SET	7	18	4	57.1429	7	38.8889	BIOCARTA_ETS_PATHWAY	HCC515	TRT_SH.CGS	TRUE	BIOCARTA_ETS_PATHWAY:HCC515:trt_sh.cgs	0.9977	0.5336	1.3816
BIOCARTA_EXTRINSIC_PATHWAY:A549:TRT_SH.CGS	PATHWAY_SET	13	13	6	46.1538	13	100	BIOCARTA_EXTRINSIC_PATHWAY	A549	TRT_SH.CGS	TRUE	BIOCARTA_EXTRINSIC_PATHWAY:A549:trt_sh.cgs	0.988	1.0354	1.6454
BIOCARTA_INTRINSIC_PATHWAY:A549:TRT_SH.CGS	PATHWAY_SET	14	23	6	42.8571	14	60.8696	BIOCARTA_INTRINSIC_PATHWAY	A549	TRT_SH.CGS	TRUE	BIOCARTA_INTRINSIC_PATHWAY:A549:trt_sh.cgs	0.9225	0.7798	1.5518
BIOCARTA_KERATINOCYTE_PATHWAY:HCC515:TRT_SH.CGS	PATHWAY_SET	20	46	9	45	20	43.4783	BIOCARTA_KERATINOCYTE_PATHWAY	HCC515	TRT_SH.CGS	TRUE	BIOCARTA_KERATINOCYTE_PATHWAY:HCC515:trt_sh.cgs	0.9344	1.2901	1.7032
BIOCARTA_MITOCHONDRIA_PATHWAY:HCC515:TRT_SH.CGS	PATHWAY_SET	10	21	6	60	10	47.619	BIOCARTA_MITOCHONDRIA_PATHWAY	HCC515	TRT_SH.CGS	TRUE	BIOCARTA_MITOCHONDRIA_PATHWAY:HCC515:trt_sh.cgs	0.9155	0.5336	1.3813
BIOCARTA_P53_PATHWAY:HCC515:TRT_SH.CGS	PATHWAY_SET	6	16	2	33.3333	6	37.5	BIOCARTA_P53_PATHWAY	HCC515	TRT_SH.CGS	TRUE	BIOCARTA_P53_PATHWAY:HCC515:trt_sh.cgs	0.9344	0.4608	1.2679
BIOCARTA_PLATELETAPP_PATHWAY:A549:TRT_SH.CGS	PATHWAY_SET	6	14	2	33.3333	6	42.8571	BIOCARTA_PLATELETAPP_PATHWAY	A549	TRT_SH.CGS	TRUE	BIOCARTA_PLATELETAPP_PATHWAY:A549:trt_sh.cgs	0.9834	0.4981	1.3344
BIOCARTA_TEL_PATHWAY:A549:TRT_SH.CGS	PATHWAY_SET	7	18	3	42.8571	7	38.8889	BIOCARTA_TEL_PATHWAY	A549	TRT_SH.CGS	TRUE	BIOCARTA_TEL_PATHWAY:A549:trt_sh.cgs	0.9093	0.4476	1.2591
BIOCARTA_TNFR2_PATHWAY:HCC515:TRT_SH.CGS	PATHWAY_SET	7	18	3	42.8571	7	38.8889	BIOCARTA_TNFR2_PATHWAY	HCC515	TRT_SH.CGS	TRUE	BIOCARTA_TNFR2_PATHWAY:HCC515:trt_sh.cgs	0.9966	0.5329	1.38
CANNABINOID_RECEPTOR_INVERSE_AGONIST:A549:TRT_CP	MOA_CLASS	3	5	2	66.6667	3	60	CANNABINOID_RECEPTOR_INVERSE_AGONIST	A549	TRT_CP	TRUE	CANNABINOID_RECEPTOR_INVERSE_AGONIST:A549:trt_cp	0.9645	0.3741	1.1617
CATHEPSIN_INHIBITOR:A549:TRT_CP	MOA_CLASS	4	9	2	50	4	44.4444	CATHEPSIN_INHIBITOR	A549	TRT_CP	TRUE	CATHEPSIN_INHIBITOR:A549:trt_cp	0.941	0.3787	1.1689
CELL_CYCLE_INHIBITOR:A549:TRT_CP	MOA_CLASS	4	6	2	50	4	66.6667	CELL_CYCLE_INHIBITOR	A549	TRT_CP	TRUE	CELL_CYCLE_INHIBITOR:A549:trt_cp	0.9147	0.3453	1.1363
CP_DNA_SYNTHESIS_INHIBITOR:A549:TRT_CP	PCL	6	3	2	33.3333	3	100	CP_DNA_SYNTHESIS_INHIBITOR	A549	TRT_CP	TRUE	CP_DNA_SYNTHESIS_INHIBITOR:A549:trt_cp	0.994	0.4999	1.3489
CP_NFKB_PATHWAY_INHIBITOR:HCC515:TRT_CP	PCL	9	7	6	66.6667	6	85.7143	CP_NFKB_PATHWAY_INHIBITOR	HCC515	TRT_CP	TRUE	CP_NFKB_PATHWAY_INHIBITOR:HCC515:trt_cp	0.9943	0.5895	1.458
CP_RIBONUCLEOTIDE_REDUCTASE_INHIBITOR:A549:TRT_CP	PCL	10	6	4	40	6	100	CP_RIBONUCLEOTIDE_REDUCTASE_INHIBITOR	A549	TRT_CP	TRUE	CP_RIBONUCLEOTIDE_REDUCTASE_INHIBITOR:A549:trt_cp	0.9441	0.5631	1.4245
CP_THROMBOXANE_RECEPTOR_ANTAGONIST:HCC515:TRT_CP	PCL	3	3	2	66.6667	3	100	CP_THROMBOXANE_RECEPTOR_ANTAGONIST	HCC515	TRT_CP	TRUE	CP_THROMBOXANE_RECEPTOR_ANTAGONIST:HCC515:trt_cp	0.9324	0.3237	1.123
DNA_DEPENDENT_PROTEIN_KINASE_INHIBITOR:A549:TRT_CP	MOA_CLASS	6	8	2	33.3333	6	75	DNA_DEPENDENT_PROTEIN_KINASE_INHIBITOR	A549	TRT_CP	TRUE	DNA_DEPENDENT_PROTEIN_KINASE_INHIBITOR:A549:trt_cp	0.9374	0.4615	1.272
GLUCOCORTICOID_RECEPTOR_ANTAGONIST:A549:TRT_CP	MOA_CLASS	5	3	2	40	3	100	GLUCOCORTICOID_RECEPTOR_ANTAGONIST	A549	TRT_CP	TRUE	GLUCOCORTICOID_RECEPTOR_ANTAGONIST:A549:trt_cp	0.9036	0.3895	1.1817
IMIDAZOLINE_RECEPTOR_AGONIST:A549:TRT_CP	MOA_CLASS	6	5	2	33.3333	5	100	IMIDAZOLINE_RECEPTOR_AGONIST	A549	TRT_CP	TRUE	IMIDAZOLINE_RECEPTOR_AGONIST:A549:trt_cp	0.9139	0.4359	1.2402
KD_APOLIPOPROTEINS:A549:TRT_SH.CGS	PCL	3	3	2	66.6667	3	100	KD_APOLIPOPROTEINS	A549	TRT_SH.CGS	TRUE	KD_APOLIPOPROTEINS:A549:trt_sh.cgs	0.9347	0.3273	1.1258
KD_NON_HOMOLOGOUS_END_JOINING:A549:TRT_SH.CGS	PCL	3	4	2	66.6667	3	75	KD_NON_HOMOLOGOUS_END_JOINING	A549	TRT_SH.CGS	TRUE	KD_NON_HOMOLOGOUS_END_JOINING:A549:trt_sh.cgs	0.9665	0.3768	1.1641
KD_RNA_POLYMERASE_ENZYMES:HCC515:TRT_SH.CGS	PCL	4	7	3	75	4	57.1429	KD_RNA_POLYMERASE_ENZYMES	HCC515	TRT_SH.CGS	TRUE	KD_RNA_POLYMERASE_ENZYMES:HCC515:trt_sh.cgs	0.9713	0.4093	1.2065
KD_SERPIN_PEPTIDASE_INHIBITORS:A549:TRT_OE	PCL	12	4	8	66.6667	4	100	KD_SERPIN_PEPTIDASE_INHIBITORS	A549	TRT_OE	TRUE	KD_SERPIN_PEPTIDASE_INHIBITORS:A549:trt_oe	0.925	0.5894	1.4577
KEGG_ALANINE_ASPARTATE_AND_GLUTAMATE_METABOLISM:A549:TRT_SH.CGS	PATHWAY_SET	16	32	8	50	16	50	KEGG_ALANINE_ASPARTATE_AND_GLUTAMATE_METABOLISM	A549	TRT_SH.CGS	TRUE	KEGG_ALANINE_ASPARTATE_AND_GLUTAMATE_METABOLISM:A549:trt_sh.cgs	0.9701	1.0354	1.643
KEGG_AMINO_SUGAR_AND_NUCLEOTIDE_SUGAR_METABOLISM:A549:TRT_SH.CGS	PATHWAY_SET	17	44	8	47.0588	17	38.6364	KEGG_AMINO_SUGAR_AND_NUCLEOTIDE_SUGAR_METABOLISM	A549	TRT_SH.CGS	TRUE	KEGG_AMINO_SUGAR_AND_NUCLEOTIDE_SUGAR_METABOLISM:A549:trt_sh.cgs	0.9331	0.9917	1.6391
KEGG_BLADDER_CANCER:HCC515:TRT_SH.CGS	PATHWAY_SET	13	42	5	38.4615	13	30.9524	KEGG_BLADDER_CANCER	HCC515	TRT_SH.CGS	TRUE	KEGG_BLADDER_CANCER:HCC515:trt_sh.cgs	0.9848	1.0025	1.6401
KEGG_CITRATE_CYCLE_TCA_CYCLE:A549:TRT_SH.CGS	PATHWAY_SET	21	32	7	33.3333	21	65.625	KEGG_CITRATE_CYCLE_TCA_CYCLE	A549	TRT_SH.CGS	TRUE	KEGG_CITRATE_CYCLE_TCA_CYCLE:A549:trt_sh.cgs	0.9247	1.225	1.698
KEGG_GALACTOSE_METABOLISM:HCC515:TRT_SH.CGS	PATHWAY_SET	9	26	6	66.6667	9	34.6154	KEGG_GALACTOSE_METABOLISM	HCC515	TRT_SH.CGS	TRUE	KEGG_GALACTOSE_METABOLISM:HCC515:trt_sh.cgs	0.9542	0.5432	1.3992
KEGG_GALACTOSE_METABOLISM:A549:TRT_SH.CGS	PATHWAY_SET	12	26	5	41.6667	12	46.1538	KEGG_GALACTOSE_METABOLISM	A549	TRT_SH.CGS	TRUE	KEGG_GALACTOSE_METABOLISM:A549:trt_sh.cgs	0.9331	0.6083	1.4704
KEGG_LONG_TERM_DEPRESSION:HCC515:TRT_SH.CGS	PATHWAY_SET	25	70	11	44	25	35.7143	KEGG_LONG_TERM_DEPRESSION	HCC515	TRT_SH.CGS	TRUE	KEGG_LONG_TERM_DEPRESSION:HCC515:trt_sh.cgs	0.9838	2.5031	1.8376
KEGG_LYSINE_DEGRADATION:A549:TRT_SH.CGS	PATHWAY_SET	19	44	6	31.5789	19	43.1818	KEGG_LYSINE_DEGRADATION	A549	TRT_SH.CGS	TRUE	KEGG_LYSINE_DEGRADATION:A549:trt_sh.cgs	0.9003	0.8498	1.5973
KEGG_NITROGEN_METABOLISM:A549:TRT_SH.CGS	PATHWAY_SET	10	23	7	70	10	43.4783	KEGG_NITROGEN_METABOLISM	A549	TRT_SH.CGS	TRUE	KEGG_NITROGEN_METABOLISM:A549:trt_sh.cgs	0.9701	0.6032	1.4638
KEGG_NON_HOMOLOGOUS_END_JOINING:A549:TRT_SH.CGS	PATHWAY_SET	4	13	3	75	4	30.7692	KEGG_NON_HOMOLOGOUS_END_JOINING	A549	TRT_SH.CGS	TRUE	KEGG_NON_HOMOLOGOUS_END_JOINING:A549:trt_sh.cgs	0.9665	0.4077	1.2006
KEGG_PENTOSE_PHOSPHATE_PATHWAY:A549:TRT_SH.CGS	PATHWAY_SET	10	27	4	40	10	37.037	KEGG_PENTOSE_PHOSPHATE_PATHWAY	A549	TRT_SH.CGS	TRUE	KEGG_PENTOSE_PHOSPHATE_PATHWAY:A549:trt_sh.cgs	0.9331	0.5539	1.4079
KEGG_RNA_POLYMERASE:HCC515:TRT_SH.CGS	PATHWAY_SET	10	29	6	60	10	34.4828	KEGG_RNA_POLYMERASE	HCC515	TRT_SH.CGS	TRUE	KEGG_RNA_POLYMERASE:HCC515:trt_sh.cgs	0.9713	0.6061	1.4655
KEGG_TYROSINE_METABOLISM:A549:TRT_SH.CGS	PATHWAY_SET	15	42	7	46.6667	15	35.7143	KEGG_TYROSINE_METABOLISM	A549	TRT_SH.CGS	TRUE	KEGG_TYROSINE_METABOLISM:A549:trt_sh.cgs	0.912	0.7929	1.576
NEUROPEPTIDE_RECEPTOR_ANTAGONIST:HCC515:TRT_CP	MOA_CLASS	8	14	5	62.5	8	57.1429	NEUROPEPTIDE_RECEPTOR_ANTAGONIST	HCC515	TRT_CP	TRUE	NEUROPEPTIDE_RECEPTOR_ANTAGONIST:HCC515:trt_cp	0.9313	0.4919	1.3309
OE_NADH_UBIQUINONE_OXIDOREDUCTASE_CORE_SUBUNITS:A549:TRT_SH.CGS	PCL	3	3	2	66.6667	3	100	OE_NADH_UBIQUINONE_OXIDOREDUCTASE_CORE_SUBUNITS	A549	TRT_SH.CGS	TRUE	OE_NADH_UBIQUINONE_OXIDOREDUCTASE_CORE_SUBUNITS:A549:trt_sh.cgs	0.9345	0.3272	1.1256
PHOSPHOLIPASE_ACTIVATOR:HCC515:TRT_CP	MOA_CLASS	3	3	2	66.6667	3	100	PHOSPHOLIPASE_ACTIVATOR	HCC515	TRT_CP	TRUE	PHOSPHOLIPASE_ACTIVATOR:HCC515:trt_cp	0.919	0.2954	1.1069
PID_AR_NONGENOMIC_PATHWAY:HCC515:TRT_SH.CGS	PATHWAY_SET	14	31	7	50	14	45.1613	PID_AR_NONGENOMIC_PATHWAY	HCC515	TRT_SH.CGS	TRUE	PID_AR_NONGENOMIC_PATHWAY:HCC515:trt_sh.cgs	0.9026	0.6944	1.5184
PID_ATM_PATHWAY:A549:TRT_SH.CGS	PATHWAY_SET	12	34	5	41.6667	12	35.2941	PID_ATM_PATHWAY	A549	TRT_SH.CGS	TRUE	PID_ATM_PATHWAY:A549:trt_sh.cgs	0.9185	0.5818	1.4474
PID_CD8_TCR_PATHWAY:HCC515:TRT_SH.CGS	PATHWAY_SET	16	53	5	31.25	16	30.1887	PID_CD8_TCR_PATHWAY	HCC515	TRT_SH.CGS	TRUE	PID_CD8_TCR_PATHWAY:HCC515:trt_sh.cgs	0.9848	1.1263	1.6678
PID_CXCR3_PATHWAY:HCC515:TRT_SH.CGS	PATHWAY_SET	16	43	7	43.75	16	37.2093	PID_CXCR3_PATHWAY	HCC515	TRT_SH.CGS	TRUE	PID_CXCR3_PATHWAY:HCC515:trt_sh.cgs	0.9848	1.1263	1.6678
PID_ER_NONGENOMIC_PATHWAY:HCC515:TRT_SH.CGS	PATHWAY_SET	18	41	7	38.8889	18	43.9024	PID_ER_NONGENOMIC_PATHWAY	HCC515	TRT_SH.CGS	TRUE	PID_ER_NONGENOMIC_PATHWAY:HCC515:trt_sh.cgs	0.9848	1.364	1.747
PID_ERBB1_INTERNALIZATION_PATHWAY:A549:TRT_SH.CGS	PATHWAY_SET	19	41	6	31.5789	19	46.3415	PID_ERBB1_INTERNALIZATION_PATHWAY	A549	TRT_SH.CGS	TRUE	PID_ERBB1_INTERNALIZATION_PATHWAY:A549:trt_sh.cgs	0.9564	1.225	1.6967
PID_FAS_PATHWAY:HCC515:TRT_SH.CGS	PATHWAY_SET	16	38	5	31.25	16	42.1053	PID_FAS_PATHWAY	HCC515	TRT_SH.CGS	TRUE	PID_FAS_PATHWAY:HCC515:trt_sh.cgs	0.9726	1.0393	1.6471
PID_FOXO_PATHWAY:HCC515:TRT_SH.CGS	PATHWAY_SET	18	49	10	55.5556	18	36.7347	PID_FOXO_PATHWAY	HCC515	TRT_SH.CGS	TRUE	PID_FOXO_PATHWAY:HCC515:trt_sh.cgs	0.9787	1.3025	1.7362
PID_GLYPICAN_1PATHWAY:A549:TRT_SH.CGS	PATHWAY_SET	12	27	6	50	12	44.4444	PID_GLYPICAN_1PATHWAY	A549	TRT_SH.CGS	TRUE	PID_GLYPICAN_1PATHWAY:A549:trt_sh.cgs	0.9834	0.7746	1.5497
PID_GMCSF_PATHWAY:HCC515:TRT_SH.CGS	PATHWAY_SET	15	37	6	40	15	40.5405	PID_GMCSF_PATHWAY	HCC515	TRT_SH.CGS	TRUE	PID_GMCSF_PATHWAY:HCC515:trt_sh.cgs	0.9848	1.2888	1.7017
PID_HDAC_CLASSII_PATHWAY:A549:TRT_SH.CGS	PATHWAY_SET	17	34	9	52.9412	17	50	PID_HDAC_CLASSII_PATHWAY	A549	TRT_SH.CGS	TRUE	PID_HDAC_CLASSII_PATHWAY:A549:trt_sh.cgs	0.9561	1.1994	1.6795
PID_HNF3B_PATHWAY:HCC515:TRT_SH.CGS	PATHWAY_SET	16	45	10	62.5	16	35.5556	PID_HNF3B_PATHWAY	HCC515	TRT_SH.CGS	TRUE	PID_HNF3B_PATHWAY:HCC515:trt_sh.cgs	0.9026	0.7079	1.5287
PID_INTEGRIN_CS_PATHWAY:A549:TRT_SH.CGS	PATHWAY_SET	9	26	3	33.3333	9	34.6154	PID_INTEGRIN_CS_PATHWAY	A549	TRT_SH.CGS	TRUE	PID_INTEGRIN_CS_PATHWAY:A549:trt_sh.cgs	0.9618	0.5539	1.4103
PID_INTEGRIN2_PATHWAY:A549:TRT_SH.CGS	PATHWAY_SET	12	29	5	41.6667	12	41.3793	PID_INTEGRIN2_PATHWAY	A549	TRT_SH.CGS	TRUE	PID_INTEGRIN2_PATHWAY:A549:trt_sh.cgs	0.9618	0.6924	1.5157
PID_LYMPH_ANGIOGENESIS_PATHWAY:A549:TRT_SH.CGS	PATHWAY_SET	10	25	4	40	10	40	PID_LYMPH_ANGIOGENESIS_PATHWAY	A549	TRT_SH.CGS	TRUE	PID_LYMPH_ANGIOGENESIS_PATHWAY:A549:trt_sh.cgs	0.9596	0.5818	1.4478
PID_MYC_PATHWAY:A549:TRT_SH.CGS	PATHWAY_SET	14	25	5	35.7143	14	56	PID_MYC_PATHWAY	A549	TRT_SH.CGS	TRUE	PID_MYC_PATHWAY:A549:trt_sh.cgs	0.9503	0.8534	1.5985
PID_MYC_REPRESS_PATHWAY:A549:TRT_SH.CGS	PATHWAY_SET	23	63	8	34.7826	23	36.5079	PID_MYC_REPRESS_PATHWAY	A549	TRT_SH.CGS	TRUE	PID_MYC_REPRESS_PATHWAY:A549:trt_sh.cgs	0.9093	1.2946	1.7175
PID_RANBP2_PATHWAY:A549:TRT_XPR	PATHWAY_SET	7	11	5	71.4286	4	36.3636	PID_RANBP2_PATHWAY	A549	TRT_XPR	TRUE	PID_RANBP2_PATHWAY:A549:trt_xpr	0.9041	0.4441	1.2519
PID_REG_GR_PATHWAY:HCC515:TRT_SH.CGS	PATHWAY_SET	25	82	10	40	25	30.4878	PID_REG_GR_PATHWAY	HCC515	TRT_SH.CGS	TRUE	PID_REG_GR_PATHWAY:HCC515:trt_sh.cgs	0.9026	1.225	1.6859
PID_TCR_RAS_PATHWAY:HCC515:TRT_SH.CGS	PATHWAY_SET	7	14	3	42.8571	7	50	PID_TCR_RAS_PATHWAY	HCC515	TRT_SH.CGS	TRUE	PID_TCR_RAS_PATHWAY:HCC515:trt_sh.cgs	0.9848	0.5054	1.3636
REACTOME_ABACAVIR_TRANSPORT_AND_METABOLISM:HCC515:TRT_SH.CGS	PATHWAY_SET	4	10	2	50	4	40	REACTOME_ABACAVIR_TRANSPORT_AND_METABOLISM	HCC515	TRT_SH.CGS	TRUE	REACTOME_ABACAVIR_TRANSPORT_AND_METABOLISM:HCC515:trt_sh.cgs	0.9441	0.3823	1.1727
REACTOME_ACTIVATED_AMPK_STIMULATES_FATTY_ACID_OXIDATION_IN_MUSCLE:A549:TRT_SH.CGS	PATHWAY_SET	14	19	5	35.7143	14	73.6842	REACTOME_ACTIVATED_AMPK_STIMULATES_FATTY_ACID_OXIDATION_IN_MUSCLE	A549	TRT_SH.CGS	TRUE	REACTOME_ACTIVATED_AMPK_STIMULATES_FATTY_ACID_OXIDATION_IN_MUSCLE:A549:trt_sh.cgs	0.9699	0.9661	1.6315
REACTOME_ADVANCED_GLYCOSYLATION_ENDPRODUCT_RECEPTOR_SIGNALING:A549:TRT_SH.CGS	PATHWAY_SET	5	13	2	40	5	38.4615	REACTOME_ADVANCED_GLYCOSYLATION_ENDPRODUCT_RECEPTOR_SIGNALING	A549	TRT_SH.CGS	TRUE	REACTOME_ADVANCED_GLYCOSYLATION_ENDPRODUCT_RECEPTOR_SIGNALING:A549:trt_sh.cgs	0.9834	0.4716	1.2861
REACTOME_AMINO_ACID_SYNTHESIS_AND_INTERCONVERSION_TRANSAMINATION:A549:TRT_SH.CGS	PATHWAY_SET	9	17	5	55.5556	9	52.9412	REACTOME_AMINO_ACID_SYNTHESIS_AND_INTERCONVERSION_TRANSAMINATION	A549	TRT_SH.CGS	TRUE	REACTOME_AMINO_ACID_SYNTHESIS_AND_INTERCONVERSION_TRANSAMINATION:A549:trt_sh.cgs	0.9701	0.5631	1.4226
REACTOME_ANTIGEN_ACTIVATES_B_CELL_RECEPTOR_LEADING_TO_GENERATION_OF_SECOND_MESSENGERS:A549:TRT_SH.CGS	PATHWAY_SET	10	29	4	40	10	34.4828	REACTOME_ANTIGEN_ACTIVATES_B_CELL_RECEPTOR_LEADING_TO_GENERATION_OF_SECOND_MESSENGERS	A549	TRT_SH.CGS	TRUE	REACTOME_ANTIGEN_ACTIVATES_B_CELL_RECEPTOR_LEADING_TO_GENERATION_OF_SECOND_MESSENGERS:A549:trt_sh.cgs	0.9564	0.581	1.4431
REACTOME_ANTIGEN_PROCESSING_CROSS_PRESENTATION:A549:TRT_SH.CGS	PATHWAY_SET	27	74	13	48.1481	27	36.4865	REACTOME_ANTIGEN_PROCESSING_CROSS_PRESENTATION	A549	TRT_SH.CGS	TRUE	REACTOME_ANTIGEN_PROCESSING_CROSS_PRESENTATION:A549:trt_sh.cgs	0.9048	1.2946	1.7208
REACTOME_APOPTOSIS_INDUCED_DNA_FRAGMENTATION:A549:TRT_OE	PATHWAY_SET	6	13	3	50	6	46.1538	REACTOME_APOPTOSIS_INDUCED_DNA_FRAGMENTATION	A549	TRT_OE	TRUE	REACTOME_APOPTOSIS_INDUCED_DNA_FRAGMENTATION:A549:trt_oe	0.9503	0.4752	1.2895
REACTOME_BMAL1_CLOCK_NPAS2_ACTIVATES_CIRCADIAN_EXPRESSION:A549:TRT_SH.CGS	PATHWAY_SET	15	36	5	33.3333	15	41.6667	REACTOME_BMAL1_CLOCK_NPAS2_ACTIVATES_CIRCADIAN_EXPRESSION	A549	TRT_SH.CGS	TRUE	REACTOME_BMAL1_CLOCK_NPAS2_ACTIVATES_CIRCADIAN_EXPRESSION:A549:trt_sh.cgs	0.988	1.2946	1.7072
REACTOME_CHOLESTEROL_BIOSYNTHESIS:A549:TRT_SH.CGS	PATHWAY_SET	14	22	5	35.7143	14	63.6364	REACTOME_CHOLESTEROL_BIOSYNTHESIS	A549	TRT_SH.CGS	TRUE	REACTOME_CHOLESTEROL_BIOSYNTHESIS:A549:trt_sh.cgs	0.9279	0.7842	1.5608
REACTOME_CHYLOMICRON_MEDIATED_LIPID_TRANSPORT:HCC515:TRT_SH.CGS	PATHWAY_SET	5	16	2	40	5	31.25	REACTOME_CHYLOMICRON_MEDIATED_LIPID_TRANSPORT	HCC515	TRT_SH.CGS	TRUE	REACTOME_CHYLOMICRON_MEDIATED_LIPID_TRANSPORT:HCC515:trt_sh.cgs	0.901	0.3886	1.1783
REACTOME_CITRIC_ACID_CYCLE_TCA_CYCLE:A549:TRT_SH.CGS	PATHWAY_SET	14	21	5	35.7143	14	66.6667	REACTOME_CITRIC_ACID_CYCLE_TCA_CYCLE	A549	TRT_SH.CGS	TRUE	REACTOME_CITRIC_ACID_CYCLE_TCA_CYCLE:A549:trt_sh.cgs	0.9248	0.7804	1.5556
REACTOME_CYCLIN_E_ASSOCIATED_EVENTS_DURING_G1_S_TRANSITION_:A549:TRT_SH.CGS	PATHWAY_SET	31	63	17	54.8387	31	49.2063	REACTOME_CYCLIN_E_ASSOCIATED_EVENTS_DURING_G1_S_TRANSITION_	A549	TRT_SH.CGS	TRUE	REACTOME_CYCLIN_E_ASSOCIATED_EVENTS_DURING_G1_S_TRANSITION_:A549:trt_sh.cgs	0.9048	1.8319	1.7682
REACTOME_DOUBLE_STRAND_BREAK_REPAIR:A549:TRT_SH.CGS	PATHWAY_SET	10	23	5	50	10	43.4783	REACTOME_DOUBLE_STRAND_BREAK_REPAIR	A549	TRT_SH.CGS	TRUE	REACTOME_DOUBLE_STRAND_BREAK_REPAIR:A549:trt_sh.cgs	0.9185	0.5357	1.3858
REACTOME_FORMATION_OF_TRANSCRIPTION_COUPLED_NER_TC_NER_REPAIR_COMPLEX:HCC515:TRT_SH.CGS	PATHWAY_SET	10	29	6	60	10	34.4828	REACTOME_FORMATION_OF_TRANSCRIPTION_COUPLED_NER_TC_NER_REPAIR_COMPLEX	HCC515	TRT_SH.CGS	TRUE	REACTOME_FORMATION_OF_TRANSCRIPTION_COUPLED_NER_TC_NER_REPAIR_COMPLEX:HCC515:trt_sh.cgs	0.9713	0.6061	1.4655
REACTOME_GAMMA_CARBOXYLATION_TRANSPORT_AND_AMINO_TERMINAL_CLEAVAGE_OF_PROTEINS:A549:TRT_SH.CGS	PATHWAY_SET	8	10	4	50	8	80	REACTOME_GAMMA_CARBOXYLATION_TRANSPORT_AND_AMINO_TERMINAL_CLEAVAGE_OF_PROTEINS	A549	TRT_SH.CGS	TRUE	REACTOME_GAMMA_CARBOXYLATION_TRANSPORT_AND_AMINO_TERMINAL_CLEAVAGE_OF_PROTEINS:A549:trt_sh.cgs	0.988	0.5539	1.4118
REACTOME_GAP_JUNCTION_DEGRADATION:A549:TRT_SH.CGS	PATHWAY_SET	5	10	2	40	5	50	REACTOME_GAP_JUNCTION_DEGRADATION	A549	TRT_SH.CGS	TRUE	REACTOME_GAP_JUNCTION_DEGRADATION:A549:trt_sh.cgs	0.9911	0.4801	1.2962
REACTOME_GENERATION_OF_SECOND_MESSENGER_MOLECULES:A549:TRT_SH.CGS	PATHWAY_SET	12	27	5	41.6667	12	44.4444	REACTOME_GENERATION_OF_SECOND_MESSENGER_MOLECULES	A549	TRT_SH.CGS	TRUE	REACTOME_GENERATION_OF_SECOND_MESSENGER_MOLECULES:A549:trt_sh.cgs	0.9488	0.6599	1.4953
REACTOME_GLYCOGEN_BREAKDOWN_GLYCOGENOLYSIS:A549:TRT_SH.CGS	PATHWAY_SET	8	17	3	37.5	8	47.0588	REACTOME_GLYCOGEN_BREAKDOWN_GLYCOGENOLYSIS	A549	TRT_SH.CGS	TRUE	REACTOME_GLYCOGEN_BREAKDOWN_GLYCOGENOLYSIS:A549:trt_sh.cgs	0.9331	0.4975	1.3333
REACTOME_GLYCOLYSIS:A549:TRT_SH.CGS	PATHWAY_SET	9	29	4	44.4444	9	31.0345	REACTOME_GLYCOLYSIS	A549	TRT_SH.CGS	TRUE	REACTOME_GLYCOLYSIS:A549:trt_sh.cgs	0.942	0.5336	1.3813
REACTOME_GRB2_EVENTS_IN_ERBB2_SIGNALING:HCC515:TRT_SH.CGS	PATHWAY_SET	7	22	3	42.8571	7	31.8182	REACTOME_GRB2_EVENTS_IN_ERBB2_SIGNALING	HCC515	TRT_SH.CGS	TRUE	REACTOME_GRB2_EVENTS_IN_ERBB2_SIGNALING:HCC515:trt_sh.cgs	0.9848	0.5054	1.3636
REACTOME_HDL_MEDIATED_LIPID_TRANSPORT:A549:TRT_SH.CGS	PATHWAY_SET	6	15	3	50	6	40	REACTOME_HDL_MEDIATED_LIPID_TRANSPORT	A549	TRT_SH.CGS	TRUE	REACTOME_HDL_MEDIATED_LIPID_TRANSPORT:A549:trt_sh.cgs	0.9347	0.4608	1.2683
REACTOME_HOMOLOGOUS_RECOMBINATION_REPAIR_OF_REPLICATION_INDEPENDENT_DOUBLE_STRAND_BREAKS:A549:TRT_SH.CGS	PATHWAY_SET	7	16	3	42.8571	7	43.75	REACTOME_HOMOLOGOUS_RECOMBINATION_REPAIR_OF_REPLICATION_INDEPENDENT_DOUBLE_STRAND_BREAKS	A549	TRT_SH.CGS	TRUE	REACTOME_HOMOLOGOUS_RECOMBINATION_REPAIR_OF_REPLICATION_INDEPENDENT_DOUBLE_STRAND_BREAKS:A549:trt_sh.cgs	0.9185	0.4615	1.2718
REACTOME_INFLAMMASOMES:HCC515:TRT_SH.CGS	PATHWAY_SET	5	16	3	60	5	31.25	REACTOME_INFLAMMASOMES	HCC515	TRT_SH.CGS	TRUE	REACTOME_INFLAMMASOMES:HCC515:trt_sh.cgs	0.9344	0.4274	1.222
REACTOME_NEGATIVE_REGULATORS_OF_RIG_I_MDA5_SIGNALING:HCC515:TRT_SH.CGS	PATHWAY_SET	12	31	5	41.6667	12	38.7097	REACTOME_NEGATIVE_REGULATORS_OF_RIG_I_MDA5_SIGNALING	HCC515	TRT_SH.CGS	TRUE	REACTOME_NEGATIVE_REGULATORS_OF_RIG_I_MDA5_SIGNALING:HCC515:trt_sh.cgs	0.9708	0.7079	1.5298
REACTOME_NEGATIVE_REGULATORS_OF_RIG_I_MDA5_SIGNALING:A549:TRT_SH.CGS	PATHWAY_SET	12	31	4	33.3333	12	38.7097	REACTOME_NEGATIVE_REGULATORS_OF_RIG_I_MDA5_SIGNALING	A549	TRT_SH.CGS	TRUE	REACTOME_NEGATIVE_REGULATORS_OF_RIG_I_MDA5_SIGNALING:A549:trt_sh.cgs	0.9503	0.6599	1.4976
REACTOME_NFKB_ACTIVATION_THROUGH_FADD_RIP1_PATHWAY_MEDIATED_BY_CASPASE_8_AND10:HCC515:TRT_SH.CGS	PATHWAY_SET	6	12	3	50	6	50	REACTOME_NFKB_ACTIVATION_THROUGH_FADD_RIP1_PATHWAY_MEDIATED_BY_CASPASE_8_AND10	HCC515	TRT_SH.CGS	TRUE	REACTOME_NFKB_ACTIVATION_THROUGH_FADD_RIP1_PATHWAY_MEDIATED_BY_CASPASE_8_AND10:HCC515:trt_sh.cgs	0.9966	0.5021	1.3524
REACTOME_ORC1_REMOVAL_FROM_CHROMATIN:A549:TRT_SH.CGS	PATHWAY_SET	32	66	16	50	32	48.4848	REACTOME_ORC1_REMOVAL_FROM_CHROMATIN	A549	TRT_SH.CGS	TRUE	REACTOME_ORC1_REMOVAL_FROM_CHROMATIN:A549:trt_sh.cgs	0.9048	1.8319	1.7682
REACTOME_P53_DEPENDENT_G1_DNA_DAMAGE_RESPONSE:A549:TRT_SH.CGS	PATHWAY_SET	25	55	12	48	25	45.4545	REACTOME_P53_DEPENDENT_G1_DNA_DAMAGE_RESPONSE	A549	TRT_SH.CGS	TRUE	REACTOME_P53_DEPENDENT_G1_DNA_DAMAGE_RESPONSE:A549:trt_sh.cgs	0.9048	1.225	1.69
REACTOME_P75NTR_SIGNALS_VIA_NFKB:HCC515:TRT_SH.CGS	PATHWAY_SET	5	14	2	40	5	35.7143	REACTOME_P75NTR_SIGNALS_VIA_NFKB	HCC515	TRT_SH.CGS	TRUE	REACTOME_P75NTR_SIGNALS_VIA_NFKB:HCC515:trt_sh.cgs	0.9708	0.4608	1.2696
REACTOME_PLC_BETA_MEDIATED_EVENTS:HCC515:TRT_SH.CGS	PATHWAY_SET	15	42	7	46.6667	15	35.7143	REACTOME_PLC_BETA_MEDIATED_EVENTS	HCC515	TRT_SH.CGS	TRUE	REACTOME_PLC_BETA_MEDIATED_EVENTS:HCC515:trt_sh.cgs	0.9026	0.7842	1.5598
REACTOME_PROLONGED_ERK_ACTIVATION_EVENTS:HCC515:TRT_SH.CGS	PATHWAY_SET	8	19	4	50	8	42.1053	REACTOME_PROLONGED_ERK_ACTIVATION_EVENTS	HCC515	TRT_SH.CGS	TRUE	REACTOME_PROLONGED_ERK_ACTIVATION_EVENTS:HCC515:trt_sh.cgs	0.9848	0.5539	1.4072
REACTOME_PTM_GAMMA_CARBOXYLATION_HYPUSINE_FORMATION_AND_ARYLSULFATASE_ACTIVATION:A549:TRT_SH.CGS	PATHWAY_SET	10	26	5	50	10	38.4615	REACTOME_PTM_GAMMA_CARBOXYLATION_HYPUSINE_FORMATION_AND_ARYLSULFATASE_ACTIVATION	A549	TRT_SH.CGS	TRUE	REACTOME_PTM_GAMMA_CARBOXYLATION_HYPUSINE_FORMATION_AND_ARYLSULFATASE_ACTIVATION:A549:trt_sh.cgs	0.988	0.6445	1.4907
REACTOME_PURINE_RIBONUCLEOSIDE_MONOPHOSPHATE_BIOSYNTHESIS:HCC515:TRT_SH.CGS	PATHWAY_SET	4	11	2	50	4	36.3636	REACTOME_PURINE_RIBONUCLEOSIDE_MONOPHOSPHATE_BIOSYNTHESIS	HCC515	TRT_SH.CGS	TRUE	REACTOME_PURINE_RIBONUCLEOSIDE_MONOPHOSPHATE_BIOSYNTHESIS:HCC515:trt_sh.cgs	0.9718	0.4097	1.2072
REACTOME_PURINE_RIBONUCLEOSIDE_MONOPHOSPHATE_BIOSYNTHESIS:A549:TRT_SH.CGS	PATHWAY_SET	9	11	4	44.4444	9	81.8182	REACTOME_PURINE_RIBONUCLEOSIDE_MONOPHOSPHATE_BIOSYNTHESIS	A549	TRT_SH.CGS	TRUE	REACTOME_PURINE_RIBONUCLEOSIDE_MONOPHOSPHATE_BIOSYNTHESIS:A549:trt_sh.cgs	0.9639	0.5539	1.4134
REACTOME_RAF_MAP_KINASE_CASCADE:HCC515:TRT_SH.CGS	PATHWAY_SET	5	10	2	40	5	50	REACTOME_RAF_MAP_KINASE_CASCADE	HCC515	TRT_SH.CGS	TRUE	REACTOME_RAF_MAP_KINASE_CASCADE:HCC515:trt_sh.cgs	0.9848	0.4726	1.2879
REACTOME_REGULATION_OF_APOPTOSIS:A549:TRT_SH.CGS	PATHWAY_SET	24	57	13	54.1667	24	42.1053	REACTOME_REGULATION_OF_APOPTOSIS	A549	TRT_SH.CGS	TRUE	REACTOME_REGULATION_OF_APOPTOSIS:A549:trt_sh.cgs	0.9048	1.1678	1.6735
REACTOME_REGULATION_OF_PYRUVATE_DEHYDROGENASE_PDH_COMPLEX:HCC515:TRT_SH.CGS	PATHWAY_SET	4	12	3	75	4	33.3333	REACTOME_REGULATION_OF_PYRUVATE_DEHYDROGENASE_PDH_COMPLEX	HCC515	TRT_SH.CGS	TRUE	REACTOME_REGULATION_OF_PYRUVATE_DEHYDROGENASE_PDH_COMPLEX:HCC515:trt_sh.cgs	0.9016	0.3176	1.12
REACTOME_RIP_MEDIATED_NFKB_ACTIVATION_VIA_DAI:HCC515:TRT_SH.CGS	PATHWAY_SET	7	18	4	57.1429	7	38.8889	REACTOME_RIP_MEDIATED_NFKB_ACTIVATION_VIA_DAI	HCC515	TRT_SH.CGS	TRUE	REACTOME_RIP_MEDIATED_NFKB_ACTIVATION_VIA_DAI:HCC515:trt_sh.cgs	0.9966	0.5329	1.38
REACTOME_SHC_RELATED_EVENTS:HCC515:TRT_SH.CGS	PATHWAY_SET	7	17	3	42.8571	7	41.1765	REACTOME_SHC_RELATED_EVENTS	HCC515	TRT_SH.CGS	TRUE	REACTOME_SHC_RELATED_EVENTS:HCC515:trt_sh.cgs	0.9848	0.5054	1.3636
REACTOME_SHC1_EVENTS_IN_EGFR_SIGNALING:HCC515:TRT_SH.CGS	PATHWAY_SET	7	15	3	42.8571	7	46.6667	REACTOME_SHC1_EVENTS_IN_EGFR_SIGNALING	HCC515	TRT_SH.CGS	TRUE	REACTOME_SHC1_EVENTS_IN_EGFR_SIGNALING:HCC515:trt_sh.cgs	0.9848	0.5054	1.3636
REACTOME_SIGNALING_BY_CONSTITUTIVELY_ACTIVE_EGFR:HCC515:TRT_SH.CGS	PATHWAY_SET	6	18	3	50	6	33.3333	REACTOME_SIGNALING_BY_CONSTITUTIVELY_ACTIVE_EGFR	HCC515	TRT_SH.CGS	TRUE	REACTOME_SIGNALING_BY_CONSTITUTIVELY_ACTIVE_EGFR:HCC515:trt_sh.cgs	0.9708	0.488	1.3173
REACTOME_SIGNALING_BY_CONSTITUTIVELY_ACTIVE_EGFR:A549:TRT_SH.CGS	PATHWAY_SET	9	18	4	44.4444	9	50	REACTOME_SIGNALING_BY_CONSTITUTIVELY_ACTIVE_EGFR	A549	TRT_SH.CGS	TRUE	REACTOME_SIGNALING_BY_CONSTITUTIVELY_ACTIVE_EGFR:A549:trt_sh.cgs	0.9596	0.5539	1.4071
REACTOME_SIGNALING_BY_FGFR_MUTANTS:A549:TRT_SH.CGS	PATHWAY_SET	15	43	7	46.6667	15	34.8837	REACTOME_SIGNALING_BY_FGFR_MUTANTS	A549	TRT_SH.CGS	TRUE	REACTOME_SIGNALING_BY_FGFR_MUTANTS:A549:trt_sh.cgs	0.9414	0.9593	1.6268
REACTOME_SIGNALLING_TO_P38_VIA_RIT_AND_RIN:HCC515:TRT_SH.CGS	PATHWAY_SET	7	15	3	42.8571	7	46.6667	REACTOME_SIGNALLING_TO_P38_VIA_RIT_AND_RIN	HCC515	TRT_SH.CGS	TRUE	REACTOME_SIGNALLING_TO_P38_VIA_RIT_AND_RIN:HCC515:trt_sh.cgs	0.9848	0.5054	1.3636
REACTOME_SYNTHESIS_AND_INTERCONVERSION_OF_NUCLEOTIDE_DI_AND_TRIPHOSPHATES:A549:TRT_SH.CGS	PATHWAY_SET	10	19	5	50	10	52.6316	REACTOME_SYNTHESIS_AND_INTERCONVERSION_OF_NUCLEOTIDE_DI_AND_TRIPHOSPHATES	A549	TRT_SH.CGS	TRUE	REACTOME_SYNTHESIS_AND_INTERCONVERSION_OF_NUCLEOTIDE_DI_AND_TRIPHOSPHATES:A549:trt_sh.cgs	0.9466	0.5631	1.4283
REACTOME_TRAF3_DEPENDENT_IRF_ACTIVATION_PATHWAY:A549:TRT_SH.CGS	PATHWAY_SET	5	14	2	40	5	35.7143	REACTOME_TRAF3_DEPENDENT_IRF_ACTIVATION_PATHWAY	A549	TRT_SH.CGS	TRUE	REACTOME_TRAF3_DEPENDENT_IRF_ACTIVATION_PATHWAY:A549:trt_sh.cgs	0.9732	0.4615	1.2727
SA_CASPASE_CASCADE:HCC515:TRT_SH.CGS	PATHWAY_SET	7	19	3	42.8571	7	36.8421	SA_CASPASE_CASCADE	HCC515	TRT_SH.CGS	TRUE	SA_CASPASE_CASCADE:HCC515:trt_sh.cgs	0.9155	0.4608	1.2676
SMOOTHENED_RECEPTOR_ANTAGONIST:A549:TRT_CP	MOA_CLASS	10	11	4	40	8	72.7273	SMOOTHENED_RECEPTOR_ANTAGONIST	A549	TRT_CP	TRUE	SMOOTHENED_RECEPTOR_ANTAGONIST:A549:trt_cp	0.9225	0.5357	1.392
SMOOTHENED_RECEPTOR_ANTAGONIST:HCC515:TRT_CP	MOA_CLASS	6	11	3	50	5	45.4545	SMOOTHENED_RECEPTOR_ANTAGONIST	HCC515	TRT_CP	TRUE	SMOOTHENED_RECEPTOR_ANTAGONIST:HCC515:trt_cp	0.9195	0.4434	1.2477
SODIUM/CALCIUM_EXCHANGE_INHIBITOR:HCC515:TRT_CP	MOA_CLASS	3	5	2	66.6667	3	60	SODIUM/CALCIUM_EXCHANGE_INHIBITOR	HCC515	TRT_CP	TRUE	SODIUM/CALCIUM_EXCHANGE_INHIBITOR:HCC515:trt_cp	0.9121	0.2768	1.0985
ST_G_ALPHA_I_PATHWAY:A549:TRT_SH.CGS	PATHWAY_SET	15	35	9	60	15	42.8571	ST_G_ALPHA_I_PATHWAY	A549	TRT_SH.CGS	TRUE	ST_G_ALPHA_I_PATHWAY:A549:trt_sh.cgs	0.9596	1.1138	1.6582
ST_TUMOR_NECROSIS_FACTOR_PATHWAY:HCC515:TRT_SH.CGS	PATHWAY_SET	11	29	5	45.4545	11	37.931	ST_TUMOR_NECROSIS_FACTOR_PATHWAY	HCC515	TRT_SH.CGS	TRUE	ST_TUMOR_NECROSIS_FACTOR_PATHWAY:HCC515:trt_sh.cgs	0.9966	0.8757	1.608
TNF_PRODUCTION_INHIBITOR:A549:TRT_CP	MOA_CLASS	5	6	2	40	5	83.3333	TNF_PRODUCTION_INHIBITOR	A549	TRT_CP	TRUE	TNF_PRODUCTION_INHIBITOR:A549:trt_cp	0.9004	0.3886	1.1776

## Sheet: ZNF71 KRAB-less_up
The network of proliferation genes which had a significant (p < 0.05, z-tests) co-expression with ZNF71 KRAB-less in patient cohort GSE81089 when ZNF71 KRAB-less was up-regulated and the proliferation gene was not down-regulated.						The network of proliferation genes which had a significant (p < 0.05, z-tests) co-expression with ZNF71 KRAB-less in patient cohort GSE81089 when ZNF71 KRAB-less was up-regulated and the proliferation gene was not up-regulated.
The proliferation genes were selected when it affects 100% of cell lines in both CRISPR-Cas9 and RNAi.						The proliferation genes were selected when it affects at least 50% of cell lines in either CRISPR-Cas9 or RNAi.
Rule	A_Name	B_Name	Info	Biological context		Rule	A_Name	B_Name	Info	Biological context
2	ZNF71 KRAB-less	AQR	UpDown	The up-regulation of ZNF71 KRAB-less implies the nondown-regulation of AQR.		2	ZNF71 KRAB-less	ARPC3	UpUp	The up-regulation of ZNF71 KRAB-less implies the nonup-regulation of ARPC3.
2	ZNF71 KRAB-less	ARCN1	UpDown	The up-regulation of ZNF71 KRAB-less implies the nondown-regulation of ARCN1.		2	ZNF71 KRAB-less	CLNS1A	UpUp	The up-regulation of ZNF71 KRAB-less implies the nonup-regulation of CLNS1A.
2	ZNF71 KRAB-less	CDC23	UpDown	The up-regulation of ZNF71 KRAB-less implies the nondown-regulation of CDC23.		2	ZNF71 KRAB-less	HSPA5	UpUp	The up-regulation of ZNF71 KRAB-less implies the nonup-regulation of HSPA5.
2	ZNF71 KRAB-less	CSE1L	UpDown	The up-regulation of ZNF71 KRAB-less implies the nondown-regulation of CSE1L.		2	ZNF71 KRAB-less	MRPS27	UpUp	The up-regulation of ZNF71 KRAB-less implies the nonup-regulation of MRPS27.
2	ZNF71 KRAB-less	EFTUD2	UpDown	The up-regulation of ZNF71 KRAB-less implies the nondown-regulation of EFTUD2.		2	ZNF71 KRAB-less	PAM16	UpUp	The up-regulation of ZNF71 KRAB-less implies the nonup-regulation of PAM16.
2	ZNF71 KRAB-less	EIF2B3	UpDown	The up-regulation of ZNF71 KRAB-less implies the nondown-regulation of EIF2B3.		2	ZNF71 KRAB-less	PHAX	UpUp	The up-regulation of ZNF71 KRAB-less implies the nonup-regulation of PHAX.
2	ZNF71 KRAB-less	HSPA9	UpDown	The up-regulation of ZNF71 KRAB-less implies the nondown-regulation of HSPA9.		2	ZNF71 KRAB-less	PPP1R11	UpUp	The up-regulation of ZNF71 KRAB-less implies the nonup-regulation of PPP1R11.
2	ZNF71 KRAB-less	MCM5	UpDown	The up-regulation of ZNF71 KRAB-less implies the nondown-regulation of MCM5.		2	ZNF71 KRAB-less	RBM19	UpUp	The up-regulation of ZNF71 KRAB-less implies the nonup-regulation of RBM19.
2	ZNF71 KRAB-less	MCM7	UpDown	The up-regulation of ZNF71 KRAB-less implies the nondown-regulation of MCM7.		2	ZNF71 KRAB-less	RPL7	UpUp	The up-regulation of ZNF71 KRAB-less implies the nonup-regulation of RPL7.
2	ZNF71 KRAB-less	MRTO4	UpDown	The up-regulation of ZNF71 KRAB-less implies the nondown-regulation of MRTO4.		2	ZNF71 KRAB-less	RPL9	UpUp	The up-regulation of ZNF71 KRAB-less implies the nonup-regulation of RPL9.
2	ZNF71 KRAB-less	NCBP1	UpDown	The up-regulation of ZNF71 KRAB-less implies the nondown-regulation of NCBP1.		2	ZNF71 KRAB-less	SEPHS2	UpUp	The up-regulation of ZNF71 KRAB-less implies the nonup-regulation of SEPHS2.
2	ZNF71 KRAB-less	NUP85	UpDown	The up-regulation of ZNF71 KRAB-less implies the nondown-regulation of NUP85.		2	ZNF71 KRAB-less	SLC3A2	UpUp	The up-regulation of ZNF71 KRAB-less implies the nonup-regulation of SLC3A2.
2	ZNF71 KRAB-less	POLR1B	UpDown	The up-regulation of ZNF71 KRAB-less implies the nondown-regulation of POLR1B.		2	ZNF71 KRAB-less	UBC	UpUp	The up-regulation of ZNF71 KRAB-less implies the nonup-regulation of UBC.
2	ZNF71 KRAB-less	POLR2E	UpDown	The up-regulation of ZNF71 KRAB-less implies the nondown-regulation of POLR2E.		2	ZNF71 KRAB-less	UBE2H	UpUp	The up-regulation of ZNF71 KRAB-less implies the nonup-regulation of UBE2H.
2	ZNF71 KRAB-less	POLR2I	UpDown	The up-regulation of ZNF71 KRAB-less implies the nondown-regulation of POLR2I.
2	ZNF71 KRAB-less	PRPF31	UpDown	The up-regulation of ZNF71 KRAB-less implies the nondown-regulation of PRPF31.
2	ZNF71 KRAB-less	PSMA1	UpDown	The up-regulation of ZNF71 KRAB-less implies the nondown-regulation of PSMA1.
2	ZNF71 KRAB-less	PSMA3	UpDown	The up-regulation of ZNF71 KRAB-less implies the nondown-regulation of PSMA3.
2	ZNF71 KRAB-less	PSMB2	UpDown	The up-regulation of ZNF71 KRAB-less implies the nondown-regulation of PSMB2.
2	ZNF71 KRAB-less	PSMD1	UpDown	The up-regulation of ZNF71 KRAB-less implies the nondown-regulation of PSMD1.
2	ZNF71 KRAB-less	PSMD13	UpDown	The up-regulation of ZNF71 KRAB-less implies the nondown-regulation of PSMD13.
2	ZNF71 KRAB-less	PSMD7	UpDown	The up-regulation of ZNF71 KRAB-less implies the nondown-regulation of PSMD7.
2	ZNF71 KRAB-less	RBM22	UpDown	The up-regulation of ZNF71 KRAB-less implies the nondown-regulation of RBM22.
2	ZNF71 KRAB-less	RPS11	UpDown	The up-regulation of ZNF71 KRAB-less implies the nondown-regulation of RPS11.
2	ZNF71 KRAB-less	RPS3	UpDown	The up-regulation of ZNF71 KRAB-less implies the nondown-regulation of RPS3.
2	ZNF71 KRAB-less	RPS8	UpDown	The up-regulation of ZNF71 KRAB-less implies the nondown-regulation of RPS8.
2	ZNF71 KRAB-less	RPSA	UpDown	The up-regulation of ZNF71 KRAB-less implies the nondown-regulation of RPSA.
2	ZNF71 KRAB-less	RUVBL2	UpDown	The up-regulation of ZNF71 KRAB-less implies the nondown-regulation of RUVBL2.
2	ZNF71 KRAB-less	SF3A2	UpDown	The up-regulation of ZNF71 KRAB-less implies the nondown-regulation of SF3A2.
2	ZNF71 KRAB-less	SF3B1	UpDown	The up-regulation of ZNF71 KRAB-less implies the nondown-regulation of SF3B1.
2	ZNF71 KRAB-less	SF3B3	UpDown	The up-regulation of ZNF71 KRAB-less implies the nondown-regulation of SF3B3.
2	ZNF71 KRAB-less	SNRPD2	UpDown	The up-regulation of ZNF71 KRAB-less implies the nondown-regulation of SNRPD2.
2	ZNF71 KRAB-less	SRSF3	UpDown	The up-regulation of ZNF71 KRAB-less implies the nondown-regulation of SRSF3.
2	ZNF71 KRAB-less	TCP1	UpDown	The up-regulation of ZNF71 KRAB-less implies the nondown-regulation of TCP1.
2	ZNF71 KRAB-less	TRRAP	UpDown	The up-regulation of ZNF71 KRAB-less implies the nondown-regulation of TRRAP.
2	ZNF71 KRAB-less	U2AF2	UpDown	The up-regulation of ZNF71 KRAB-less implies the nondown-regulation of U2AF2.
2	ZNF71 KRAB-less	XAB2	UpDown	The up-regulation of ZNF71 KRAB-less implies the nondown-regulation of XAB2.

[truncated: 4 more sheets: ZNF71 KRAB-less_up CMap, ZNF71 KRAB-less_down, ZNF71 KRAB-less_down CMap, 12 categories CMap results]
