# Supplementary material for: A Multi-Omics Network of a Seven-Gene Prognostic Signature for Non-Small Cell Lung Cancer
Source: Int J Mol Sci. 2021 Dec 25;23(1):219. doi: 10.3390/ijms23010219 (PMC8745553; doi:10.3390/ijms23010219)
Supplement: Supplementary file 1 [file ijms-23-00219-s001.zip › S4. Selected PRISM compounds based on CMap results.xlsx]

## Sheet: Summary
The small molecules that have small IC50/EC50 values in NSCLC cell lines from PRISM dataset.
Row Labels	Aerage of IC50	Average of IC50 (<10)	IC50 ourliers	Average of EC50	Average of EC50 (<10)	EC50 ourliers
dasatinib	0.5395 (n = 70)	0.5395 (n = 70)	0	1.37462E+11 (n = 84)	0.5706 (n = 82)	2 (2.38%)
FK-888	NA	NA	NA	1.79427E+16 (n = 69)	0.2559 (n = 59)	10 (14.49%)
homosalate	19.2257 (n = 1)	NA	NA	960.4550 (n = 69)	0.3732 (n = 64)	5 (7.25%)
lestaurtinib	0.58322 (n = 67)	0.5832 ( n = 67)	0	0.5921 (n = 67)	0.5921 (n = 67)	0
penfluridol	1.2027 (n = 81)	1.0022 (n = 80)	1 (1.23%)	1.2093 (n = 81)	1.0088 (n = 80)	1 (1.23%)

## Sheet: dasatinib
group	ic50	ic50 (<10)	ec50	ec50 (<10)	broad_id	depmap_id	ccle_name	screen_id	upper_limit	lower_limit	slope	r2	auc	name	moa	target	disease.area	indication	smiles	phase	passed_str_profiling	row_name
A549_LUNG_dasatinib	0.234159	0.234159	0.225058	0.225058	BRD-K49328571-001-15-0	ACH-000681	A549_LUNG	MTS010	1	0.51781	0.329735	0.190538	0.660933	dasatinib	Bcr-Abl kinase inhibitor, ephrin inhibitor, KIT inhibitor, PDGFR tyrosine kinase receptor inhibitor, src inhibitor, tyrosine kinase inhibitor	ABL1, ABL2, BLK, EPHA2, FGR, FRK, FYN, HCK, KIT, LCK, LYN, PDGFRB, SRC, SRMS, STAT5B, YES1	hematologic malignancy	chronic myeloid leukemia (CML), acute lymphoblastic leukemia (ALL)	Cc1nc(Nc2ncc(s2)C(=O)Nc2c(C)cccc2Cl)cc(n1)N1CCN(CCO)CC1, Cc1nc(Nc2ncc(s2)C(=O)Nc2c(C)cccc2Cl)cc(n1)N1CCN(CCO)CC1	Launched	TRUE	ACH-000681
ABC1_LUNG_dasatinib	0.609793	0.609793	0.292414	0.292414	BRD-K49328571-001-15-0	ACH-000528	ABC1_LUNG	HTS002	1	0.117281	6.26307	0.686345	0.741672	dasatinib	Bcr-Abl kinase inhibitor, ephrin inhibitor, KIT inhibitor, PDGFR tyrosine kinase receptor inhibitor, src inhibitor, tyrosine kinase inhibitor	ABL1, ABL2, BLK, EPHA2, FGR, FRK, FYN, HCK, KIT, LCK, LYN, PDGFRB, SRC, SRMS, STAT5B, YES1	hematologic malignancy	chronic myeloid leukemia (CML), acute lymphoblastic leukemia (ALL)	Cc1nc(Nc2ncc(s2)C(=O)Nc2c(C)cccc2Cl)cc(n1)N1CCN(CCO)CC1, Cc1nc(Nc2ncc(s2)C(=O)Nc2c(C)cccc2Cl)cc(n1)N1CCN(CCO)CC1	Launched	TRUE	ACH-000528
BEN_LUNG_dasatinib	0.256909	0.256909	0.32663	0.32663	BRD-K49328571-001-15-0	ACH-000603	BEN_LUNG	HTS002	1	-0.26302	0.462406	0.558261	0.670491	dasatinib	Bcr-Abl kinase inhibitor, ephrin inhibitor, KIT inhibitor, PDGFR tyrosine kinase receptor inhibitor, src inhibitor, tyrosine kinase inhibitor	ABL1, ABL2, BLK, EPHA2, FGR, FRK, FYN, HCK, KIT, LCK, LYN, PDGFRB, SRC, SRMS, STAT5B, YES1	hematologic malignancy	chronic myeloid leukemia (CML), acute lymphoblastic leukemia (ALL)	Cc1nc(Nc2ncc(s2)C(=O)Nc2c(C)cccc2Cl)cc(n1)N1CCN(CCO)CC1, Cc1nc(Nc2ncc(s2)C(=O)Nc2c(C)cccc2Cl)cc(n1)N1CCN(CCO)CC1	Launched	TRUE	ACH-000603
CAL12T_LUNG_dasatinib	0.297341	0.297341	0.157302	0.157302	BRD-K49328571-001-15-0	ACH-000826	CAL12T_LUNG	MTS010	1	0.232362	0.981559	0.918386	0.670551	dasatinib	Bcr-Abl kinase inhibitor, ephrin inhibitor, KIT inhibitor, PDGFR tyrosine kinase receptor inhibitor, src inhibitor, tyrosine kinase inhibitor	ABL1, ABL2, BLK, EPHA2, FGR, FRK, FYN, HCK, KIT, LCK, LYN, PDGFRB, SRC, SRMS, STAT5B, YES1	hematologic malignancy	chronic myeloid leukemia (CML), acute lymphoblastic leukemia (ALL)	Cc1nc(Nc2ncc(s2)C(=O)Nc2c(C)cccc2Cl)cc(n1)N1CCN(CCO)CC1, Cc1nc(Nc2ncc(s2)C(=O)Nc2c(C)cccc2Cl)cc(n1)N1CCN(CCO)CC1	Launched	TRUE	ACH-000826
CALU6_LUNG_dasatinib	0.637481	0.637481	0.602378	0.602378	BRD-K49328571-001-15-0	ACH-000264	CALU6_LUNG	MTS010	1	0.180897	-3.10846	-0.784314	0.953959	dasatinib	Bcr-Abl kinase inhibitor, ephrin inhibitor, KIT inhibitor, PDGFR tyrosine kinase receptor inhibitor, src inhibitor, tyrosine kinase inhibitor	ABL1, ABL2, BLK, EPHA2, FGR, FRK, FYN, HCK, KIT, LCK, LYN, PDGFRB, SRC, SRMS, STAT5B, YES1	hematologic malignancy	chronic myeloid leukemia (CML), acute lymphoblastic leukemia (ALL)	Cc1nc(Nc2ncc(s2)C(=O)Nc2c(C)cccc2Cl)cc(n1)N1CCN(CCO)CC1, Cc1nc(Nc2ncc(s2)C(=O)Nc2c(C)cccc2Cl)cc(n1)N1CCN(CCO)CC1	Launched	TRUE	ACH-000264
CORL105_LUNG_dasatinib	0.0730931	0.0730931	0.0855744	0.0855744	BRD-K49328571-001-15-0	ACH-000161	CORL105_LUNG	HTS002	1	-0.195652	0.355407	0.66187	0.555919	dasatinib	Bcr-Abl kinase inhibitor, ephrin inhibitor, KIT inhibitor, PDGFR tyrosine kinase receptor inhibitor, src inhibitor, tyrosine kinase inhibitor	ABL1, ABL2, BLK, EPHA2, FGR, FRK, FYN, HCK, KIT, LCK, LYN, PDGFRB, SRC, SRMS, STAT5B, YES1	hematologic malignancy	chronic myeloid leukemia (CML), acute lymphoblastic leukemia (ALL)	Cc1nc(Nc2ncc(s2)C(=O)Nc2c(C)cccc2Cl)cc(n1)N1CCN(CCO)CC1, Cc1nc(Nc2ncc(s2)C(=O)Nc2c(C)cccc2Cl)cc(n1)N1CCN(CCO)CC1	Launched	TRUE	ACH-000161
CORL23_LUNG_dasatinib	1.87285	1.87285	0.954904	0.954904	BRD-K49328571-001-15-0	ACH-000662	CORL23_LUNG	MTS010	1	1.15293	6.66234	-0.0267539	1	dasatinib	Bcr-Abl kinase inhibitor, ephrin inhibitor, KIT inhibitor, PDGFR tyrosine kinase receptor inhibitor, src inhibitor, tyrosine kinase inhibitor	ABL1, ABL2, BLK, EPHA2, FGR, FRK, FYN, HCK, KIT, LCK, LYN, PDGFRB, SRC, SRMS, STAT5B, YES1	hematologic malignancy	chronic myeloid leukemia (CML), acute lymphoblastic leukemia (ALL)	Cc1nc(Nc2ncc(s2)C(=O)Nc2c(C)cccc2Cl)cc(n1)N1CCN(CCO)CC1, Cc1nc(Nc2ncc(s2)C(=O)Nc2c(C)cccc2Cl)cc(n1)N1CCN(CCO)CC1	Launched	TRUE	ACH-000662
EBC1_LUNG_dasatinib	0.535939	0.535939	11546800000000	NA	BRD-K49328571-001-15-0	ACH-000563	EBC1_LUNG	HTS002	1	0.0274321	1.33536	0.720255	0.701079	dasatinib	Bcr-Abl kinase inhibitor, ephrin inhibitor, KIT inhibitor, PDGFR tyrosine kinase receptor inhibitor, src inhibitor, tyrosine kinase inhibitor	ABL1, ABL2, BLK, EPHA2, FGR, FRK, FYN, HCK, KIT, LCK, LYN, PDGFRB, SRC, SRMS, STAT5B, YES1	hematologic malignancy	chronic myeloid leukemia (CML), acute lymphoblastic leukemia (ALL)	Cc1nc(Nc2ncc(s2)C(=O)Nc2c(C)cccc2Cl)cc(n1)N1CCN(CCO)CC1, Cc1nc(Nc2ncc(s2)C(=O)Nc2c(C)cccc2Cl)cc(n1)N1CCN(CCO)CC1	Launched	TRUE	ACH-000563
HARA_LUNG_dasatinib	NA	NA	5.60117	5.60117	BRD-K49328571-001-15-0	ACH-000843	HARA_LUNG	MTS010	1	0.63783	-0.90547	0.09581	0.678606	dasatinib	Bcr-Abl kinase inhibitor, ephrin inhibitor, KIT inhibitor, PDGFR tyrosine kinase receptor inhibitor, src inhibitor, tyrosine kinase inhibitor	ABL1, ABL2, BLK, EPHA2, FGR, FRK, FYN, HCK, KIT, LCK, LYN, PDGFRB, SRC, SRMS, STAT5B, YES1	hematologic malignancy	chronic myeloid leukemia (CML), acute lymphoblastic leukemia (ALL)	Cc1nc(Nc2ncc(s2)C(=O)Nc2c(C)cccc2Cl)cc(n1)N1CCN(CCO)CC1, Cc1nc(Nc2ncc(s2)C(=O)Nc2c(C)cccc2Cl)cc(n1)N1CCN(CCO)CC1	Launched	TRUE	ACH-000843
HCC1195_LUNG_dasatinib	0.274932	0.274932	0.252193	0.252193	BRD-K49328571-001-15-0	ACH-000868	HCC1195_LUNG	HTS002	1	0.042805	1.03672	0.709145	0.635107	dasatinib	Bcr-Abl kinase inhibitor, ephrin inhibitor, KIT inhibitor, PDGFR tyrosine kinase receptor inhibitor, src inhibitor, tyrosine kinase inhibitor	ABL1, ABL2, BLK, EPHA2, FGR, FRK, FYN, HCK, KIT, LCK, LYN, PDGFRB, SRC, SRMS, STAT5B, YES1	hematologic malignancy	chronic myeloid leukemia (CML), acute lymphoblastic leukemia (ALL)	Cc1nc(Nc2ncc(s2)C(=O)Nc2c(C)cccc2Cl)cc(n1)N1CCN(CCO)CC1, Cc1nc(Nc2ncc(s2)C(=O)Nc2c(C)cccc2Cl)cc(n1)N1CCN(CCO)CC1	Launched	TRUE	ACH-000868
HCC1359_LUNG_dasatinib	1.73999	1.73999	0.85228	0.85228	BRD-K49328571-001-15-0	ACH-000901	HCC1359_LUNG	HTS002	1	0.0596793	5.62173	0.502768	0.82836	dasatinib	Bcr-Abl kinase inhibitor, ephrin inhibitor, KIT inhibitor, PDGFR tyrosine kinase receptor inhibitor, src inhibitor, tyrosine kinase inhibitor	ABL1, ABL2, BLK, EPHA2, FGR, FRK, FYN, HCK, KIT, LCK, LYN, PDGFRB, SRC, SRMS, STAT5B, YES1	hematologic malignancy	chronic myeloid leukemia (CML), acute lymphoblastic leukemia (ALL)	Cc1nc(Nc2ncc(s2)C(=O)Nc2c(C)cccc2Cl)cc(n1)N1CCN(CCO)CC1, Cc1nc(Nc2ncc(s2)C(=O)Nc2c(C)cccc2Cl)cc(n1)N1CCN(CCO)CC1	Launched	TRUE	ACH-000901
HCC1438_LUNG_dasatinib	0.890738	0.890738	0.567059	0.567059	BRD-K49328571-001-15-0	ACH-000891	HCC1438_LUNG	HTS002	1	0.0517715	5.20998	0.865243	0.721922	dasatinib	Bcr-Abl kinase inhibitor, ephrin inhibitor, KIT inhibitor, PDGFR tyrosine kinase receptor inhibitor, src inhibitor, tyrosine kinase inhibitor	ABL1, ABL2, BLK, EPHA2, FGR, FRK, FYN, HCK, KIT, LCK, LYN, PDGFRB, SRC, SRMS, STAT5B, YES1	hematologic malignancy	chronic myeloid leukemia (CML), acute lymphoblastic leukemia (ALL)	Cc1nc(Nc2ncc(s2)C(=O)Nc2c(C)cccc2Cl)cc(n1)N1CCN(CCO)CC1, Cc1nc(Nc2ncc(s2)C(=O)Nc2c(C)cccc2Cl)cc(n1)N1CCN(CCO)CC1	Launched	TRUE	ACH-000891
HCC15_LUNG_dasatinib	0.387111	0.387111	0.316877	0.316877	BRD-K49328571-001-15-0	ACH-000878	HCC15_LUNG	HTS002	1	0.0758952	0.822323	0.633831	0.665378	dasatinib	Bcr-Abl kinase inhibitor, ephrin inhibitor, KIT inhibitor, PDGFR tyrosine kinase receptor inhibitor, src inhibitor, tyrosine kinase inhibitor	ABL1, ABL2, BLK, EPHA2, FGR, FRK, FYN, HCK, KIT, LCK, LYN, PDGFRB, SRC, SRMS, STAT5B, YES1	hematologic malignancy	chronic myeloid leukemia (CML), acute lymphoblastic leukemia (ALL)	Cc1nc(Nc2ncc(s2)C(=O)Nc2c(C)cccc2Cl)cc(n1)N1CCN(CCO)CC1, Cc1nc(Nc2ncc(s2)C(=O)Nc2c(C)cccc2Cl)cc(n1)N1CCN(CCO)CC1	Launched	TRUE	ACH-000878
HCC366_LUNG_dasatinib	0.244825	0.244825	0.0557425	0.0557425	BRD-K49328571-001-15-0	ACH-000840	HCC366_LUNG	MTS010	1	0.258922	0.294996	0.388855	0.590395	dasatinib	Bcr-Abl kinase inhibitor, ephrin inhibitor, KIT inhibitor, PDGFR tyrosine kinase receptor inhibitor, src inhibitor, tyrosine kinase inhibitor	ABL1, ABL2, BLK, EPHA2, FGR, FRK, FYN, HCK, KIT, LCK, LYN, PDGFRB, SRC, SRMS, STAT5B, YES1	hematologic malignancy	chronic myeloid leukemia (CML), acute lymphoblastic leukemia (ALL)	Cc1nc(Nc2ncc(s2)C(=O)Nc2c(C)cccc2Cl)cc(n1)N1CCN(CCO)CC1, Cc1nc(Nc2ncc(s2)C(=O)Nc2c(C)cccc2Cl)cc(n1)N1CCN(CCO)CC1	Launched	TRUE	ACH-000840
HCC4006_LUNG_dasatinib	0.422992	0.422992	0.387167	0.387167	BRD-K49328571-001-15-0	ACH-000066	HCC4006_LUNG	HTS002	1	0.0571139	12.3908	0.322327	0.665763	dasatinib	Bcr-Abl kinase inhibitor, ephrin inhibitor, KIT inhibitor, PDGFR tyrosine kinase receptor inhibitor, src inhibitor, tyrosine kinase inhibitor	ABL1, ABL2, BLK, EPHA2, FGR, FRK, FYN, HCK, KIT, LCK, LYN, PDGFRB, SRC, SRMS, STAT5B, YES1	hematologic malignancy	chronic myeloid leukemia (CML), acute lymphoblastic leukemia (ALL)	Cc1nc(Nc2ncc(s2)C(=O)Nc2c(C)cccc2Cl)cc(n1)N1CCN(CCO)CC1, Cc1nc(Nc2ncc(s2)C(=O)Nc2c(C)cccc2Cl)cc(n1)N1CCN(CCO)CC1	Launched	TRUE	ACH-000066
HCC44_LUNG_dasatinib	0.0236779	0.0236779	0.10841	0.10841	BRD-K49328571-001-15-0	ACH-000667	HCC44_LUNG	HTS002	1	1.81e-05	0.554304	0.676371	0.393574	dasatinib	Bcr-Abl kinase inhibitor, ephrin inhibitor, KIT inhibitor, PDGFR tyrosine kinase receptor inhibitor, src inhibitor, tyrosine kinase inhibitor	ABL1, ABL2, BLK, EPHA2, FGR, FRK, FYN, HCK, KIT, LCK, LYN, PDGFRB, SRC, SRMS, STAT5B, YES1	hematologic malignancy	chronic myeloid leukemia (CML), acute lymphoblastic leukemia (ALL)	Cc1nc(Nc2ncc(s2)C(=O)Nc2c(C)cccc2Cl)cc(n1)N1CCN(CCO)CC1, Cc1nc(Nc2ncc(s2)C(=O)Nc2c(C)cccc2Cl)cc(n1)N1CCN(CCO)CC1	Launched	TRUE	ACH-000667
HCC78_LUNG_dasatinib	0.846822	0.846822	0.529405	0.529405	BRD-K49328571-001-15-0	ACH-000562	HCC78_LUNG	MTS010	1	0.86465	-0.485918	-0.00809816	0.920071	dasatinib	Bcr-Abl kinase inhibitor, ephrin inhibitor, KIT inhibitor, PDGFR tyrosine kinase receptor inhibitor, src inhibitor, tyrosine kinase inhibitor	ABL1, ABL2, BLK, EPHA2, FGR, FRK, FYN, HCK, KIT, LCK, LYN, PDGFRB, SRC, SRMS, STAT5B, YES1	hematologic malignancy	chronic myeloid leukemia (CML), acute lymphoblastic leukemia (ALL)	Cc1nc(Nc2ncc(s2)C(=O)Nc2c(C)cccc2Cl)cc(n1)N1CCN(CCO)CC1, Cc1nc(Nc2ncc(s2)C(=O)Nc2c(C)cccc2Cl)cc(n1)N1CCN(CCO)CC1	Launched	TRUE	ACH-000562
HCC827_LUNG_dasatinib	0.103341	0.103341	0.100303	0.100303	BRD-K49328571-001-15-0	ACH-000012	HCC827_LUNG	HTS002	1	0.00992926	1.95088	0.746471	0.561384	dasatinib	Bcr-Abl kinase inhibitor, ephrin inhibitor, KIT inhibitor, PDGFR tyrosine kinase receptor inhibitor, src inhibitor, tyrosine kinase inhibitor	ABL1, ABL2, BLK, EPHA2, FGR, FRK, FYN, HCK, KIT, LCK, LYN, PDGFRB, SRC, SRMS, STAT5B, YES1	hematologic malignancy	chronic myeloid leukemia (CML), acute lymphoblastic leukemia (ALL)	Cc1nc(Nc2ncc(s2)C(=O)Nc2c(C)cccc2Cl)cc(n1)N1CCN(CCO)CC1, Cc1nc(Nc2ncc(s2)C(=O)Nc2c(C)cccc2Cl)cc(n1)N1CCN(CCO)CC1	Launched	TRUE	ACH-000012
HCC95_LUNG_dasatinib	0.188452	0.188452	0.0875818	0.0875818	BRD-K49328571-001-15-0	ACH-000454	HCC95_LUNG	HTS002	1	0.0566887	1.01019	0.941004	0.601159	dasatinib	Bcr-Abl kinase inhibitor, ephrin inhibitor, KIT inhibitor, PDGFR tyrosine kinase receptor inhibitor, src inhibitor, tyrosine kinase inhibitor	ABL1, ABL2, BLK, EPHA2, FGR, FRK, FYN, HCK, KIT, LCK, LYN, PDGFRB, SRC, SRMS, STAT5B, YES1	hematologic malignancy	chronic myeloid leukemia (CML), acute lymphoblastic leukemia (ALL)	Cc1nc(Nc2ncc(s2)C(=O)Nc2c(C)cccc2Cl)cc(n1)N1CCN(CCO)CC1, Cc1nc(Nc2ncc(s2)C(=O)Nc2c(C)cccc2Cl)cc(n1)N1CCN(CCO)CC1	Launched	TRUE	ACH-000454
IALM_LUNG_dasatinib	1.52307	1.52307	1.32214	1.32214	BRD-K49328571-001-15-0	ACH-000672	IALM_LUNG	MTS010	1	0.418748	5.51848	0.500455	0.862234	dasatinib	Bcr-Abl kinase inhibitor, ephrin inhibitor, KIT inhibitor, PDGFR tyrosine kinase receptor inhibitor, src inhibitor, tyrosine kinase inhibitor	ABL1, ABL2, BLK, EPHA2, FGR, FRK, FYN, HCK, KIT, LCK, LYN, PDGFRB, SRC, SRMS, STAT5B, YES1	hematologic malignancy	chronic myeloid leukemia (CML), acute lymphoblastic leukemia (ALL)	Cc1nc(Nc2ncc(s2)C(=O)Nc2c(C)cccc2Cl)cc(n1)N1CCN(CCO)CC1, Cc1nc(Nc2ncc(s2)C(=O)Nc2c(C)cccc2Cl)cc(n1)N1CCN(CCO)CC1	Launched	TRUE	ACH-000672
KNS62_LUNG_dasatinib	NA	NA	0.0124287	0.0124287	BRD-K49328571-001-15-0	ACH-000858	KNS62_LUNG	MTS010	1	0.709218	-1.48985	-0.258925	0.931347	dasatinib	Bcr-Abl kinase inhibitor, ephrin inhibitor, KIT inhibitor, PDGFR tyrosine kinase receptor inhibitor, src inhibitor, tyrosine kinase inhibitor	ABL1, ABL2, BLK, EPHA2, FGR, FRK, FYN, HCK, KIT, LCK, LYN, PDGFRB, SRC, SRMS, STAT5B, YES1	hematologic malignancy	chronic myeloid leukemia (CML), acute lymphoblastic leukemia (ALL)	Cc1nc(Nc2ncc(s2)C(=O)Nc2c(C)cccc2Cl)cc(n1)N1CCN(CCO)CC1, Cc1nc(Nc2ncc(s2)C(=O)Nc2c(C)cccc2Cl)cc(n1)N1CCN(CCO)CC1	Launched	TRUE	ACH-000858
LC1SQSF_LUNG_dasatinib	0.674286	0.674286	0.27752	0.27752	BRD-K49328571-001-15-0	ACH-001113	LC1SQSF_LUNG	MTS010	1	0.769104	-0.461863	0.0479212	0.933546	dasatinib	Bcr-Abl kinase inhibitor, ephrin inhibitor, KIT inhibitor, PDGFR tyrosine kinase receptor inhibitor, src inhibitor, tyrosine kinase inhibitor	ABL1, ABL2, BLK, EPHA2, FGR, FRK, FYN, HCK, KIT, LCK, LYN, PDGFRB, SRC, SRMS, STAT5B, YES1	hematologic malignancy	chronic myeloid leukemia (CML), acute lymphoblastic leukemia (ALL)	Cc1nc(Nc2ncc(s2)C(=O)Nc2c(C)cccc2Cl)cc(n1)N1CCN(CCO)CC1, Cc1nc(Nc2ncc(s2)C(=O)Nc2c(C)cccc2Cl)cc(n1)N1CCN(CCO)CC1	Launched	TRUE	ACH-001113
LCLC103H_LUNG_dasatinib	0.671289	0.671289	0.503779	0.503779	BRD-K49328571-001-15-0	ACH-000627	LCLC103H_LUNG	MTS010	1	0.797362	1.4543	0.118628	0.929344	dasatinib	Bcr-Abl kinase inhibitor, ephrin inhibitor, KIT inhibitor, PDGFR tyrosine kinase receptor inhibitor, src inhibitor, tyrosine kinase inhibitor	ABL1, ABL2, BLK, EPHA2, FGR, FRK, FYN, HCK, KIT, LCK, LYN, PDGFRB, SRC, SRMS, STAT5B, YES1	hematologic malignancy	chronic myeloid leukemia (CML), acute lymphoblastic leukemia (ALL)	Cc1nc(Nc2ncc(s2)C(=O)Nc2c(C)cccc2Cl)cc(n1)N1CCN(CCO)CC1, Cc1nc(Nc2ncc(s2)C(=O)Nc2c(C)cccc2Cl)cc(n1)N1CCN(CCO)CC1	Launched	TRUE	ACH-000627
LK2_LUNG_dasatinib	NA	NA	0.0774462	0.0774462	BRD-K49328571-001-15-0	ACH-000769	LK2_LUNG	MTS010	1	0.432033	-0.0023541	-0.0511202	0.716019	dasatinib	Bcr-Abl kinase inhibitor, ephrin inhibitor, KIT inhibitor, PDGFR tyrosine kinase receptor inhibitor, src inhibitor, tyrosine kinase inhibitor	ABL1, ABL2, BLK, EPHA2, FGR, FRK, FYN, HCK, KIT, LCK, LYN, PDGFRB, SRC, SRMS, STAT5B, YES1	hematologic malignancy	chronic myeloid leukemia (CML), acute lymphoblastic leukemia (ALL)	Cc1nc(Nc2ncc(s2)C(=O)Nc2c(C)cccc2Cl)cc(n1)N1CCN(CCO)CC1, Cc1nc(Nc2ncc(s2)C(=O)Nc2c(C)cccc2Cl)cc(n1)N1CCN(CCO)CC1	Launched	TRUE	ACH-000769
LOUNH91_LUNG_dasatinib	0.174123	0.174123	0.302556	0.302556	BRD-K49328571-001-15-0	ACH-000176	LOUNH91_LUNG	MTS010	1	0.58182	1.66967	0.269546	0.864626	dasatinib	Bcr-Abl kinase inhibitor, ephrin inhibitor, KIT inhibitor, PDGFR tyrosine kinase receptor inhibitor, src inhibitor, tyrosine kinase inhibitor	ABL1, ABL2, BLK, EPHA2, FGR, FRK, FYN, HCK, KIT, LCK, LYN, PDGFRB, SRC, SRMS, STAT5B, YES1	hematologic malignancy	chronic myeloid leukemia (CML), acute lymphoblastic leukemia (ALL)	Cc1nc(Nc2ncc(s2)C(=O)Nc2c(C)cccc2Cl)cc(n1)N1CCN(CCO)CC1, Cc1nc(Nc2ncc(s2)C(=O)Nc2c(C)cccc2Cl)cc(n1)N1CCN(CCO)CC1	Launched	TRUE	ACH-000176
LU99_LUNG_dasatinib	NA	NA	0.585279	0.585279	BRD-K49328571-001-15-0	ACH-000444	LU99_LUNG	MTS010	1	0.974714	-0.222533	-0.119551	0.984802	dasatinib	Bcr-Abl kinase inhibitor, ephrin inhibitor, KIT inhibitor, PDGFR tyrosine kinase receptor inhibitor, src inhibitor, tyrosine kinase inhibitor	ABL1, ABL2, BLK, EPHA2, FGR, FRK, FYN, HCK, KIT, LCK, LYN, PDGFRB, SRC, SRMS, STAT5B, YES1	hematologic malignancy	chronic myeloid leukemia (CML), acute lymphoblastic leukemia (ALL)	Cc1nc(Nc2ncc(s2)C(=O)Nc2c(C)cccc2Cl)cc(n1)N1CCN(CCO)CC1, Cc1nc(Nc2ncc(s2)C(=O)Nc2c(C)cccc2Cl)cc(n1)N1CCN(CCO)CC1	Launched	TRUE	ACH-000444
LUDLU1_LUNG_dasatinib	0.351788	0.351788	0.170557	0.170557	BRD-K49328571-001-15-0	ACH-000390	LUDLU1_LUNG	MTS010	1	0.330631	-0.146621	-0.0515744	0.710444	dasatinib	Bcr-Abl kinase inhibitor, ephrin inhibitor, KIT inhibitor, PDGFR tyrosine kinase receptor inhibitor, src inhibitor, tyrosine kinase inhibitor	ABL1, ABL2, BLK, EPHA2, FGR, FRK, FYN, HCK, KIT, LCK, LYN, PDGFRB, SRC, SRMS, STAT5B, YES1	hematologic malignancy	chronic myeloid leukemia (CML), acute lymphoblastic leukemia (ALL)	Cc1nc(Nc2ncc(s2)C(=O)Nc2c(C)cccc2Cl)cc(n1)N1CCN(CCO)CC1, Cc1nc(Nc2ncc(s2)C(=O)Nc2c(C)cccc2Cl)cc(n1)N1CCN(CCO)CC1	Launched	TRUE	ACH-000390
LXF289_LUNG_dasatinib	0.0156655	0.0156655	0.0130807	0.0130807	BRD-K49328571-001-15-0	ACH-000787	LXF289_LUNG	MTS010	1	0.155051	2.05846	0.764378	0.422024	dasatinib	Bcr-Abl kinase inhibitor, ephrin inhibitor, KIT inhibitor, PDGFR tyrosine kinase receptor inhibitor, src inhibitor, tyrosine kinase inhibitor	ABL1, ABL2, BLK, EPHA2, FGR, FRK, FYN, HCK, KIT, LCK, LYN, PDGFRB, SRC, SRMS, STAT5B, YES1	hematologic malignancy	chronic myeloid leukemia (CML), acute lymphoblastic leukemia (ALL)	Cc1nc(Nc2ncc(s2)C(=O)Nc2c(C)cccc2Cl)cc(n1)N1CCN(CCO)CC1, Cc1nc(Nc2ncc(s2)C(=O)Nc2c(C)cccc2Cl)cc(n1)N1CCN(CCO)CC1	Launched	TRUE	ACH-000787
NCIH1299_LUNG_dasatinib	NA	NA	0.00882889	0.00882889	BRD-K49328571-001-15-0	ACH-000510	NCIH1299_LUNG	MTS010	1	0.691972	0.284934	0.269281	0.805392	dasatinib	Bcr-Abl kinase inhibitor, ephrin inhibitor, KIT inhibitor, PDGFR tyrosine kinase receptor inhibitor, src inhibitor, tyrosine kinase inhibitor	ABL1, ABL2, BLK, EPHA2, FGR, FRK, FYN, HCK, KIT, LCK, LYN, PDGFRB, SRC, SRMS, STAT5B, YES1	hematologic malignancy	chronic myeloid leukemia (CML), acute lymphoblastic leukemia (ALL)	Cc1nc(Nc2ncc(s2)C(=O)Nc2c(C)cccc2Cl)cc(n1)N1CCN(CCO)CC1, Cc1nc(Nc2ncc(s2)C(=O)Nc2c(C)cccc2Cl)cc(n1)N1CCN(CCO)CC1	Launched	TRUE	ACH-000510
NCIH1355_LUNG_dasatinib	0.0656896	0.0656896	0.0271236	0.0271236	BRD-K49328571-001-15-0	ACH-000666	NCIH1355_LUNG	MTS010	1	0.724339	-1.38138	-0.293067	0.983798	dasatinib	Bcr-Abl kinase inhibitor, ephrin inhibitor, KIT inhibitor, PDGFR tyrosine kinase receptor inhibitor, src inhibitor, tyrosine kinase inhibitor	ABL1, ABL2, BLK, EPHA2, FGR, FRK, FYN, HCK, KIT, LCK, LYN, PDGFRB, SRC, SRMS, STAT5B, YES1	hematologic malignancy	chronic myeloid leukemia (CML), acute lymphoblastic leukemia (ALL)	Cc1nc(Nc2ncc(s2)C(=O)Nc2c(C)cccc2Cl)cc(n1)N1CCN(CCO)CC1, Cc1nc(Nc2ncc(s2)C(=O)Nc2c(C)cccc2Cl)cc(n1)N1CCN(CCO)CC1	Launched	TRUE	ACH-000666
NCIH1373_LUNG_dasatinib	0.454095	0.454095	0.278402	0.278402	BRD-K49328571-001-15-0	ACH-000845	NCIH1373_LUNG	MTS010	1	0.768474	-3.15618	0.232884	0.877346	dasatinib	Bcr-Abl kinase inhibitor, ephrin inhibitor, KIT inhibitor, PDGFR tyrosine kinase receptor inhibitor, src inhibitor, tyrosine kinase inhibitor	ABL1, ABL2, BLK, EPHA2, FGR, FRK, FYN, HCK, KIT, LCK, LYN, PDGFRB, SRC, SRMS, STAT5B, YES1	hematologic malignancy	chronic myeloid leukemia (CML), acute lymphoblastic leukemia (ALL)	Cc1nc(Nc2ncc(s2)C(=O)Nc2c(C)cccc2Cl)cc(n1)N1CCN(CCO)CC1, Cc1nc(Nc2ncc(s2)C(=O)Nc2c(C)cccc2Cl)cc(n1)N1CCN(CCO)CC1	Launched	TRUE	ACH-000845
NCIH1435_LUNG_dasatinib	0.0283904	0.0283904	0.334879	0.334879	BRD-K49328571-001-15-0	ACH-000852	NCIH1435_LUNG	MTS010	1	0.83112	-0.420146	0.0486013	0.948445	dasatinib	Bcr-Abl kinase inhibitor, ephrin inhibitor, KIT inhibitor, PDGFR tyrosine kinase receptor inhibitor, src inhibitor, tyrosine kinase inhibitor	ABL1, ABL2, BLK, EPHA2, FGR, FRK, FYN, HCK, KIT, LCK, LYN, PDGFRB, SRC, SRMS, STAT5B, YES1	hematologic malignancy	chronic myeloid leukemia (CML), acute lymphoblastic leukemia (ALL)	Cc1nc(Nc2ncc(s2)C(=O)Nc2c(C)cccc2Cl)cc(n1)N1CCN(CCO)CC1, Cc1nc(Nc2ncc(s2)C(=O)Nc2c(C)cccc2Cl)cc(n1)N1CCN(CCO)CC1	Launched	TRUE	ACH-000852
NCIH1437_LUNG_dasatinib	0.724541	0.724541	0.336324	0.336324	BRD-K49328571-001-15-0	ACH-000589	NCIH1437_LUNG	MTS010	1	0.738625	-0.966335	0.0988456	0.979901	dasatinib	Bcr-Abl kinase inhibitor, ephrin inhibitor, KIT inhibitor, PDGFR tyrosine kinase receptor inhibitor, src inhibitor, tyrosine kinase inhibitor	ABL1, ABL2, BLK, EPHA2, FGR, FRK, FYN, HCK, KIT, LCK, LYN, PDGFRB, SRC, SRMS, STAT5B, YES1	hematologic malignancy	chronic myeloid leukemia (CML), acute lymphoblastic leukemia (ALL)	Cc1nc(Nc2ncc(s2)C(=O)Nc2c(C)cccc2Cl)cc(n1)N1CCN(CCO)CC1, Cc1nc(Nc2ncc(s2)C(=O)Nc2c(C)cccc2Cl)cc(n1)N1CCN(CCO)CC1	Launched	TRUE	ACH-000589
NCIH1563_LUNG_dasatinib	0.264436	0.264436	0.247705	0.247705	BRD-K49328571-001-15-0	ACH-000892	NCIH1563_LUNG	HTS002	1	-0.330068	0.263993	0.710298	0.603131	dasatinib	Bcr-Abl kinase inhibitor, ephrin inhibitor, KIT inhibitor, PDGFR tyrosine kinase receptor inhibitor, src inhibitor, tyrosine kinase inhibitor	ABL1, ABL2, BLK, EPHA2, FGR, FRK, FYN, HCK, KIT, LCK, LYN, PDGFRB, SRC, SRMS, STAT5B, YES1	hematologic malignancy	chronic myeloid leukemia (CML), acute lymphoblastic leukemia (ALL)	Cc1nc(Nc2ncc(s2)C(=O)Nc2c(C)cccc2Cl)cc(n1)N1CCN(CCO)CC1, Cc1nc(Nc2ncc(s2)C(=O)Nc2c(C)cccc2Cl)cc(n1)N1CCN(CCO)CC1	Launched	TRUE	ACH-000892
NCIH1568_LUNG_dasatinib	2.10096	2.10096	1.69031	1.69031	BRD-K49328571-001-15-0	ACH-000869	NCIH1568_LUNG	MTS010	1	0.30317	3.77843	0.429159	0.919052	dasatinib	Bcr-Abl kinase inhibitor, ephrin inhibitor, KIT inhibitor, PDGFR tyrosine kinase receptor inhibitor, src inhibitor, tyrosine kinase inhibitor	ABL1, ABL2, BLK, EPHA2, FGR, FRK, FYN, HCK, KIT, LCK, LYN, PDGFRB, SRC, SRMS, STAT5B, YES1	hematologic malignancy	chronic myeloid leukemia (CML), acute lymphoblastic leukemia (ALL)	Cc1nc(Nc2ncc(s2)C(=O)Nc2c(C)cccc2Cl)cc(n1)N1CCN(CCO)CC1, Cc1nc(Nc2ncc(s2)C(=O)Nc2c(C)cccc2Cl)cc(n1)N1CCN(CCO)CC1	Launched	TRUE	ACH-000869
NCIH1573_LUNG_dasatinib	0.625887	0.625887	0.413044	0.413044	BRD-K49328571-001-15-0	ACH-000916	NCIH1573_LUNG	MTS010	1	0.959098	-0.996406	0.0238584	0.97577	dasatinib	Bcr-Abl kinase inhibitor, ephrin inhibitor, KIT inhibitor, PDGFR tyrosine kinase receptor inhibitor, src inhibitor, tyrosine kinase inhibitor	ABL1, ABL2, BLK, EPHA2, FGR, FRK, FYN, HCK, KIT, LCK, LYN, PDGFRB, SRC, SRMS, STAT5B, YES1	hematologic malignancy	chronic myeloid leukemia (CML), acute lymphoblastic leukemia (ALL)	Cc1nc(Nc2ncc(s2)C(=O)Nc2c(C)cccc2Cl)cc(n1)N1CCN(CCO)CC1, Cc1nc(Nc2ncc(s2)C(=O)Nc2c(C)cccc2Cl)cc(n1)N1CCN(CCO)CC1	Launched	TRUE	ACH-000916
NCIH1581_LUNG_dasatinib	1.22464	1.22464	0.603488	0.603488	BRD-K49328571-001-15-0	ACH-000015	NCIH1581_LUNG	HTS002	1	0.0896973	12.3513	0.432854	0.801511	dasatinib	Bcr-Abl kinase inhibitor, ephrin inhibitor, KIT inhibitor, PDGFR tyrosine kinase receptor inhibitor, src inhibitor, tyrosine kinase inhibitor	ABL1, ABL2, BLK, EPHA2, FGR, FRK, FYN, HCK, KIT, LCK, LYN, PDGFRB, SRC, SRMS, STAT5B, YES1	hematologic malignancy	chronic myeloid leukemia (CML), acute lymphoblastic leukemia (ALL)	Cc1nc(Nc2ncc(s2)C(=O)Nc2c(C)cccc2Cl)cc(n1)N1CCN(CCO)CC1, Cc1nc(Nc2ncc(s2)C(=O)Nc2c(C)cccc2Cl)cc(n1)N1CCN(CCO)CC1	Launched	TRUE	ACH-000015
NCIH1623_LUNG_dasatinib	0.442405	0.442405	0.243094	0.243094	BRD-K49328571-001-15-0	ACH-000744	NCIH1623_LUNG	HTS002	1	0.202782	0.868672	-0.447357	0.691493	dasatinib	Bcr-Abl kinase inhibitor, ephrin inhibitor, KIT inhibitor, PDGFR tyrosine kinase receptor inhibitor, src inhibitor, tyrosine kinase inhibitor	ABL1, ABL2, BLK, EPHA2, FGR, FRK, FYN, HCK, KIT, LCK, LYN, PDGFRB, SRC, SRMS, STAT5B, YES1	hematologic malignancy	chronic myeloid leukemia (CML), acute lymphoblastic leukemia (ALL)	Cc1nc(Nc2ncc(s2)C(=O)Nc2c(C)cccc2Cl)cc(n1)N1CCN(CCO)CC1, Cc1nc(Nc2ncc(s2)C(=O)Nc2c(C)cccc2Cl)cc(n1)N1CCN(CCO)CC1	Launched	TRUE	ACH-000744
NCIH1648_LUNG_dasatinib	0.361507	0.361507	0.289144	0.289144	BRD-K49328571-001-15-0	ACH-000766	NCIH1648_LUNG	HTS002	1	0.0597472	0.569757	0.827307	0.640473	dasatinib	Bcr-Abl kinase inhibitor, ephrin inhibitor, KIT inhibitor, PDGFR tyrosine kinase receptor inhibitor, src inhibitor, tyrosine kinase inhibitor	ABL1, ABL2, BLK, EPHA2, FGR, FRK, FYN, HCK, KIT, LCK, LYN, PDGFRB, SRC, SRMS, STAT5B, YES1	hematologic malignancy	chronic myeloid leukemia (CML), acute lymphoblastic leukemia (ALL)	Cc1nc(Nc2ncc(s2)C(=O)Nc2c(C)cccc2Cl)cc(n1)N1CCN(CCO)CC1, Cc1nc(Nc2ncc(s2)C(=O)Nc2c(C)cccc2Cl)cc(n1)N1CCN(CCO)CC1	Launched	TRUE	ACH-000766
NCIH1650_LUNG_dasatinib	0.36794	0.36794	0.573104	0.573104	BRD-K49328571-001-15-0	ACH-000035	NCIH1650_LUNG	HTS002	1	-0.31713	0.4827	0.633364	0.709224	dasatinib	Bcr-Abl kinase inhibitor, ephrin inhibitor, KIT inhibitor, PDGFR tyrosine kinase receptor inhibitor, src inhibitor, tyrosine kinase inhibitor	ABL1, ABL2, BLK, EPHA2, FGR, FRK, FYN, HCK, KIT, LCK, LYN, PDGFRB, SRC, SRMS, STAT5B, YES1	hematologic malignancy	chronic myeloid leukemia (CML), acute lymphoblastic leukemia (ALL)	Cc1nc(Nc2ncc(s2)C(=O)Nc2c(C)cccc2Cl)cc(n1)N1CCN(CCO)CC1, Cc1nc(Nc2ncc(s2)C(=O)Nc2c(C)cccc2Cl)cc(n1)N1CCN(CCO)CC1	Launched	TRUE	ACH-000035
NCIH1651_LUNG_dasatinib	1.02008	1.02008	1.01075	1.01075	BRD-K49328571-001-15-0	ACH-000893	NCIH1651_LUNG	HTS002	1	0.0151109	3.33836	0.674916	0.767376	dasatinib	Bcr-Abl kinase inhibitor, ephrin inhibitor, KIT inhibitor, PDGFR tyrosine kinase receptor inhibitor, src inhibitor, tyrosine kinase inhibitor	ABL1, ABL2, BLK, EPHA2, FGR, FRK, FYN, HCK, KIT, LCK, LYN, PDGFRB, SRC, SRMS, STAT5B, YES1	hematologic malignancy	chronic myeloid leukemia (CML), acute lymphoblastic leukemia (ALL)	Cc1nc(Nc2ncc(s2)C(=O)Nc2c(C)cccc2Cl)cc(n1)N1CCN(CCO)CC1, Cc1nc(Nc2ncc(s2)C(=O)Nc2c(C)cccc2Cl)cc(n1)N1CCN(CCO)CC1	Launched	TRUE	ACH-000893
NCIH1693_LUNG_dasatinib	0.125263	0.125263	0.0724703	0.0724703	BRD-K49328571-001-15-0	ACH-000021	NCIH1693_LUNG	MTS010	1	0.250884	1.28559	0.671001	0.655239	dasatinib	Bcr-Abl kinase inhibitor, ephrin inhibitor, KIT inhibitor, PDGFR tyrosine kinase receptor inhibitor, src inhibitor, tyrosine kinase inhibitor	ABL1, ABL2, BLK, EPHA2, FGR, FRK, FYN, HCK, KIT, LCK, LYN, PDGFRB, SRC, SRMS, STAT5B, YES1	hematologic malignancy	chronic myeloid leukemia (CML), acute lymphoblastic leukemia (ALL)	Cc1nc(Nc2ncc(s2)C(=O)Nc2c(C)cccc2Cl)cc(n1)N1CCN(CCO)CC1, Cc1nc(Nc2ncc(s2)C(=O)Nc2c(C)cccc2Cl)cc(n1)N1CCN(CCO)CC1	Launched	TRUE	ACH-000021
NCIH1703_LUNG_dasatinib	0.0373443	0.0373443	0.033259	0.033259	BRD-K49328571-001-15-0	ACH-000747	NCIH1703_LUNG	MTS010	1	0.176887	3.76862	0.881392	0.516036	dasatinib	Bcr-Abl kinase inhibitor, ephrin inhibitor, KIT inhibitor, PDGFR tyrosine kinase receptor inhibitor, src inhibitor, tyrosine kinase inhibitor	ABL1, ABL2, BLK, EPHA2, FGR, FRK, FYN, HCK, KIT, LCK, LYN, PDGFRB, SRC, SRMS, STAT5B, YES1	hematologic malignancy	chronic myeloid leukemia (CML), acute lymphoblastic leukemia (ALL)	Cc1nc(Nc2ncc(s2)C(=O)Nc2c(C)cccc2Cl)cc(n1)N1CCN(CCO)CC1, Cc1nc(Nc2ncc(s2)C(=O)Nc2c(C)cccc2Cl)cc(n1)N1CCN(CCO)CC1	Launched	TRUE	ACH-000747
NCIH1792_LUNG_dasatinib	0.138471	0.138471	0.061292	0.061292	BRD-K49328571-001-15-0	ACH-000496	NCIH1792_LUNG	MTS010	1	0.142597	0.328892	0.332823	0.577224	dasatinib	Bcr-Abl kinase inhibitor, ephrin inhibitor, KIT inhibitor, PDGFR tyrosine kinase receptor inhibitor, src inhibitor, tyrosine kinase inhibitor	ABL1, ABL2, BLK, EPHA2, FGR, FRK, FYN, HCK, KIT, LCK, LYN, PDGFRB, SRC, SRMS, STAT5B, YES1	hematologic malignancy	chronic myeloid leukemia (CML), acute lymphoblastic leukemia (ALL)	Cc1nc(Nc2ncc(s2)C(=O)Nc2c(C)cccc2Cl)cc(n1)N1CCN(CCO)CC1, Cc1nc(Nc2ncc(s2)C(=O)Nc2c(C)cccc2Cl)cc(n1)N1CCN(CCO)CC1	Launched	TRUE	ACH-000496
NCIH1793_LUNG_dasatinib	0.0321324	0.0321324	0.62795	0.62795	BRD-K49328571-001-15-0	ACH-000888	NCIH1793_LUNG	MTS010	1	0.567854	-0.140802	0.0717556	0.743893	dasatinib	Bcr-Abl kinase inhibitor, ephrin inhibitor, KIT inhibitor, PDGFR tyrosine kinase receptor inhibitor, src inhibitor, tyrosine kinase inhibitor	ABL1, ABL2, BLK, EPHA2, FGR, FRK, FYN, HCK, KIT, LCK, LYN, PDGFRB, SRC, SRMS, STAT5B, YES1	hematologic malignancy	chronic myeloid leukemia (CML), acute lymphoblastic leukemia (ALL)	Cc1nc(Nc2ncc(s2)C(=O)Nc2c(C)cccc2Cl)cc(n1)N1CCN(CCO)CC1, Cc1nc(Nc2ncc(s2)C(=O)Nc2c(C)cccc2Cl)cc(n1)N1CCN(CCO)CC1	Launched	TRUE	ACH-000888
NCIH1838_LUNG_dasatinib	0.145634	0.145634	0.11868	0.11868	BRD-K49328571-001-15-0	ACH-000733	NCIH1838_LUNG	MTS010	1	0.550158	1.32277	0.475251	0.789546	dasatinib	Bcr-Abl kinase inhibitor, ephrin inhibitor, KIT inhibitor, PDGFR tyrosine kinase receptor inhibitor, src inhibitor, tyrosine kinase inhibitor	ABL1, ABL2, BLK, EPHA2, FGR, FRK, FYN, HCK, KIT, LCK, LYN, PDGFRB, SRC, SRMS, STAT5B, YES1	hematologic malignancy	chronic myeloid leukemia (CML), acute lymphoblastic leukemia (ALL)	Cc1nc(Nc2ncc(s2)C(=O)Nc2c(C)cccc2Cl)cc(n1)N1CCN(CCO)CC1, Cc1nc(Nc2ncc(s2)C(=O)Nc2c(C)cccc2Cl)cc(n1)N1CCN(CCO)CC1	Launched	TRUE	ACH-000733
NCIH1915_LUNG_dasatinib	0.337004	0.337004	0.169172	0.169172	BRD-K49328571-001-15-0	ACH-000434	NCIH1915_LUNG	HTS002	1	0.0115604	0.647082	0.66223	0.637406	dasatinib	Bcr-Abl kinase inhibitor, ephrin inhibitor, KIT inhibitor, PDGFR tyrosine kinase receptor inhibitor, src inhibitor, tyrosine kinase inhibitor	ABL1, ABL2, BLK, EPHA2, FGR, FRK, FYN, HCK, KIT, LCK, LYN, PDGFRB, SRC, SRMS, STAT5B, YES1	hematologic malignancy	chronic myeloid leukemia (CML), acute lymphoblastic leukemia (ALL)	Cc1nc(Nc2ncc(s2)C(=O)Nc2c(C)cccc2Cl)cc(n1)N1CCN(CCO)CC1, Cc1nc(Nc2ncc(s2)C(=O)Nc2c(C)cccc2Cl)cc(n1)N1CCN(CCO)CC1	Launched	TRUE	ACH-000434
NCIH1944_LUNG_dasatinib	0.0106776	0.0106776	0.0172789	0.0172789	BRD-K49328571-001-15-0	ACH-000414	NCIH1944_LUNG	MTS010	1	0.487725	0.298042	0.0926212	0.689638	dasatinib	Bcr-Abl kinase inhibitor, ephrin inhibitor, KIT inhibitor, PDGFR tyrosine kinase receptor inhibitor, src inhibitor, tyrosine kinase inhibitor	ABL1, ABL2, BLK, EPHA2, FGR, FRK, FYN, HCK, KIT, LCK, LYN, PDGFRB, SRC, SRMS, STAT5B, YES1	hematologic malignancy	chronic myeloid leukemia (CML), acute lymphoblastic leukemia (ALL)	Cc1nc(Nc2ncc(s2)C(=O)Nc2c(C)cccc2Cl)cc(n1)N1CCN(CCO)CC1, Cc1nc(Nc2ncc(s2)C(=O)Nc2c(C)cccc2Cl)cc(n1)N1CCN(CCO)CC1	Launched	TRUE	ACH-000414
NCIH1975_LUNG_dasatinib	NA	NA	0.261705	0.261705	BRD-K49328571-001-15-0	ACH-000587	NCIH1975_LUNG	MTS010	1	0.666927	1.7991	0.606694	0.874938	dasatinib	Bcr-Abl kinase inhibitor, ephrin inhibitor, KIT inhibitor, PDGFR tyrosine kinase receptor inhibitor, src inhibitor, tyrosine kinase inhibitor	ABL1, ABL2, BLK, EPHA2, FGR, FRK, FYN, HCK, KIT, LCK, LYN, PDGFRB, SRC, SRMS, STAT5B, YES1	hematologic malignancy	chronic myeloid leukemia (CML), acute lymphoblastic leukemia (ALL)	Cc1nc(Nc2ncc(s2)C(=O)Nc2c(C)cccc2Cl)cc(n1)N1CCN(CCO)CC1, Cc1nc(Nc2ncc(s2)C(=O)Nc2c(C)cccc2Cl)cc(n1)N1CCN(CCO)CC1	Launched	TRUE	ACH-000587
NCIH2009_LUNG_dasatinib	1.08521	1.08521	0.748498	0.748498	BRD-K49328571-001-15-0	ACH-000886	NCIH2009_LUNG	HTS002	1	-0.0842877	3.10195	0.178821	0.776283	dasatinib	Bcr-Abl kinase inhibitor, ephrin inhibitor, KIT inhibitor, PDGFR tyrosine kinase receptor inhibitor, src inhibitor, tyrosine kinase inhibitor	ABL1, ABL2, BLK, EPHA2, FGR, FRK, FYN, HCK, KIT, LCK, LYN, PDGFRB, SRC, SRMS, STAT5B, YES1	hematologic malignancy	chronic myeloid leukemia (CML), acute lymphoblastic leukemia (ALL)	Cc1nc(Nc2ncc(s2)C(=O)Nc2c(C)cccc2Cl)cc(n1)N1CCN(CCO)CC1, Cc1nc(Nc2ncc(s2)C(=O)Nc2c(C)cccc2Cl)cc(n1)N1CCN(CCO)CC1	Launched	TRUE	ACH-000886
NCIH2023_LUNG_dasatinib	NA	NA	0.214551	0.214551	BRD-K49328571-001-15-0	ACH-000781	NCIH2023_LUNG	MTS010	1	0.907176	-2.3702	0.00754296	0.943923	dasatinib	Bcr-Abl kinase inhibitor, ephrin inhibitor, KIT inhibitor, PDGFR tyrosine kinase receptor inhibitor, src inhibitor, tyrosine kinase inhibitor	ABL1, ABL2, BLK, EPHA2, FGR, FRK, FYN, HCK, KIT, LCK, LYN, PDGFRB, SRC, SRMS, STAT5B, YES1	hematologic malignancy	chronic myeloid leukemia (CML), acute lymphoblastic leukemia (ALL)	Cc1nc(Nc2ncc(s2)C(=O)Nc2c(C)cccc2Cl)cc(n1)N1CCN(CCO)CC1, Cc1nc(Nc2ncc(s2)C(=O)Nc2c(C)cccc2Cl)cc(n1)N1CCN(CCO)CC1	Launched	TRUE	ACH-000781
NCIH2030_LUNG_dasatinib	0.435222	0.435222	0.215003	0.215003	BRD-K49328571-001-15-0	ACH-000521	NCIH2030_LUNG	HTS002	1	0.0105287	1.36649	0.603119	0.677815	dasatinib	Bcr-Abl kinase inhibitor, ephrin inhibitor, KIT inhibitor, PDGFR tyrosine kinase receptor inhibitor, src inhibitor, tyrosine kinase inhibitor	ABL1, ABL2, BLK, EPHA2, FGR, FRK, FYN, HCK, KIT, LCK, LYN, PDGFRB, SRC, SRMS, STAT5B, YES1	hematologic malignancy	chronic myeloid leukemia (CML), acute lymphoblastic leukemia (ALL)	Cc1nc(Nc2ncc(s2)C(=O)Nc2c(C)cccc2Cl)cc(n1)N1CCN(CCO)CC1, Cc1nc(Nc2ncc(s2)C(=O)Nc2c(C)cccc2Cl)cc(n1)N1CCN(CCO)CC1	Launched	TRUE	ACH-000521
NCIH2087_LUNG_dasatinib	1.53652	1.53652	0.772745	0.772745	BRD-K49328571-001-15-0	ACH-000841	NCIH2087_LUNG	HTS002	1	0.015482	7.06587	0.635586	0.809518	dasatinib	Bcr-Abl kinase inhibitor, ephrin inhibitor, KIT inhibitor, PDGFR tyrosine kinase receptor inhibitor, src inhibitor, tyrosine kinase inhibitor	ABL1, ABL2, BLK, EPHA2, FGR, FRK, FYN, HCK, KIT, LCK, LYN, PDGFRB, SRC, SRMS, STAT5B, YES1	hematologic malignancy	chronic myeloid leukemia (CML), acute lymphoblastic leukemia (ALL)	Cc1nc(Nc2ncc(s2)C(=O)Nc2c(C)cccc2Cl)cc(n1)N1CCN(CCO)CC1, Cc1nc(Nc2ncc(s2)C(=O)Nc2c(C)cccc2Cl)cc(n1)N1CCN(CCO)CC1	Launched	TRUE	ACH-000841
NCIH2110_LUNG_dasatinib	0.192364	0.192364	0.196409	0.196409	BRD-K49328571-001-15-0	ACH-000929	NCIH2110_LUNG	MTS010	1	0.686381	-1.55972	0.117516	0.818675	dasatinib	Bcr-Abl kinase inhibitor, ephrin inhibitor, KIT inhibitor, PDGFR tyrosine kinase receptor inhibitor, src inhibitor, tyrosine kinase inhibitor	ABL1, ABL2, BLK, EPHA2, FGR, FRK, FYN, HCK, KIT, LCK, LYN, PDGFRB, SRC, SRMS, STAT5B, YES1	hematologic malignancy	chronic myeloid leukemia (CML), acute lymphoblastic leukemia (ALL)	Cc1nc(Nc2ncc(s2)C(=O)Nc2c(C)cccc2Cl)cc(n1)N1CCN(CCO)CC1, Cc1nc(Nc2ncc(s2)C(=O)Nc2c(C)cccc2Cl)cc(n1)N1CCN(CCO)CC1	Launched	TRUE	ACH-000929
NCIH2122_LUNG_dasatinib	NA	NA	0.0257544	0.0257544	BRD-K49328571-001-15-0	ACH-000311	NCIH2122_LUNG	MTS010	1	1.91322	2.05535	0.522593	1	dasatinib	Bcr-Abl kinase inhibitor, ephrin inhibitor, KIT inhibitor, PDGFR tyrosine kinase receptor inhibitor, src inhibitor, tyrosine kinase inhibitor	ABL1, ABL2, BLK, EPHA2, FGR, FRK, FYN, HCK, KIT, LCK, LYN, PDGFRB, SRC, SRMS, STAT5B, YES1	hematologic malignancy	chronic myeloid leukemia (CML), acute lymphoblastic leukemia (ALL)	Cc1nc(Nc2ncc(s2)C(=O)Nc2c(C)cccc2Cl)cc(n1)N1CCN(CCO)CC1, Cc1nc(Nc2ncc(s2)C(=O)Nc2c(C)cccc2Cl)cc(n1)N1CCN(CCO)CC1	Launched	TRUE	ACH-000311
NCIH2126_LUNG_dasatinib	1.57724	1.57724	0.785764	0.785764	BRD-K49328571-001-15-0	ACH-000785	NCIH2126_LUNG	HTS002	1	0.0109772	4.69887	0.552582	0.811281	dasatinib	Bcr-Abl kinase inhibitor, ephrin inhibitor, KIT inhibitor, PDGFR tyrosine kinase receptor inhibitor, src inhibitor, tyrosine kinase inhibitor	ABL1, ABL2, BLK, EPHA2, FGR, FRK, FYN, HCK, KIT, LCK, LYN, PDGFRB, SRC, SRMS, STAT5B, YES1	hematologic malignancy	chronic myeloid leukemia (CML), acute lymphoblastic leukemia (ALL)	Cc1nc(Nc2ncc(s2)C(=O)Nc2c(C)cccc2Cl)cc(n1)N1CCN(CCO)CC1, Cc1nc(Nc2ncc(s2)C(=O)Nc2c(C)cccc2Cl)cc(n1)N1CCN(CCO)CC1	Launched	TRUE	ACH-000785
NCIH2170_LUNG_dasatinib	0.837813	0.837813	0.113742	0.113742	BRD-K49328571-001-15-0	ACH-000481	NCIH2170_LUNG	HTS002	1	-0.0815149	0.55268	0.583183	0.556331	dasatinib	Bcr-Abl kinase inhibitor, ephrin inhibitor, KIT inhibitor, PDGFR tyrosine kinase receptor inhibitor, src inhibitor, tyrosine kinase inhibitor	ABL1, ABL2, BLK, EPHA2, FGR, FRK, FYN, HCK, KIT, LCK, LYN, PDGFRB, SRC, SRMS, STAT5B, YES1	hematologic malignancy	chronic myeloid leukemia (CML), acute lymphoblastic leukemia (ALL)	Cc1nc(Nc2ncc(s2)C(=O)Nc2c(C)cccc2Cl)cc(n1)N1CCN(CCO)CC1, Cc1nc(Nc2ncc(s2)C(=O)Nc2c(C)cccc2Cl)cc(n1)N1CCN(CCO)CC1	Launched	TRUE	ACH-000481
NCIH2172_LUNG_dasatinib	NA	NA	0.0181636	0.0181636	BRD-K49328571-001-15-0	ACH-000924	NCIH2172_LUNG	MTS010	1	0.838429	-1.45794	-0.0506315	0.943419	dasatinib	Bcr-Abl kinase inhibitor, ephrin inhibitor, KIT inhibitor, PDGFR tyrosine kinase receptor inhibitor, src inhibitor, tyrosine kinase inhibitor	ABL1, ABL2, BLK, EPHA2, FGR, FRK, FYN, HCK, KIT, LCK, LYN, PDGFRB, SRC, SRMS, STAT5B, YES1	hematologic malignancy	chronic myeloid leukemia (CML), acute lymphoblastic leukemia (ALL)	Cc1nc(Nc2ncc(s2)C(=O)Nc2c(C)cccc2Cl)cc(n1)N1CCN(CCO)CC1, Cc1nc(Nc2ncc(s2)C(=O)Nc2c(C)cccc2Cl)cc(n1)N1CCN(CCO)CC1	Launched	TRUE	ACH-000924
NCIH2228_LUNG_dasatinib	1.06312	1.06312	0.975682	0.975682	BRD-K49328571-001-15-0	ACH-000447	NCIH2228_LUNG	MTS010	1	0.802551	-0.204032	-0.00152508	0.878339	dasatinib	Bcr-Abl kinase inhibitor, ephrin inhibitor, KIT inhibitor, PDGFR tyrosine kinase receptor inhibitor, src inhibitor, tyrosine kinase inhibitor	ABL1, ABL2, BLK, EPHA2, FGR, FRK, FYN, HCK, KIT, LCK, LYN, PDGFRB, SRC, SRMS, STAT5B, YES1	hematologic malignancy	chronic myeloid leukemia (CML), acute lymphoblastic leukemia (ALL)	Cc1nc(Nc2ncc(s2)C(=O)Nc2c(C)cccc2Cl)cc(n1)N1CCN(CCO)CC1, Cc1nc(Nc2ncc(s2)C(=O)Nc2c(C)cccc2Cl)cc(n1)N1CCN(CCO)CC1	Launched	TRUE	ACH-000447
NCIH226_LUNG_dasatinib	0.982134	0.982134	7.70079	7.70079	BRD-K49328571-001-15-0	ACH-000367	NCIH226_LUNG	HTS002	1	3.23e-05	1.83426	0.587216	0.760076	dasatinib	Bcr-Abl kinase inhibitor, ephrin inhibitor, KIT inhibitor, PDGFR tyrosine kinase receptor inhibitor, src inhibitor, tyrosine kinase inhibitor	ABL1, ABL2, BLK, EPHA2, FGR, FRK, FYN, HCK, KIT, LCK, LYN, PDGFRB, SRC, SRMS, STAT5B, YES1	hematologic malignancy	chronic myeloid leukemia (CML), acute lymphoblastic leukemia (ALL)	Cc1nc(Nc2ncc(s2)C(=O)Nc2c(C)cccc2Cl)cc(n1)N1CCN(CCO)CC1, Cc1nc(Nc2ncc(s2)C(=O)Nc2c(C)cccc2Cl)cc(n1)N1CCN(CCO)CC1	Launched	TRUE	ACH-000367
NCIH23_LUNG_dasatinib	NA	NA	0.00142038	0.00142038	BRD-K49328571-001-15-0	ACH-000900	NCIH23_LUNG	MTS010	1	0.559892	-1.35493	0.0875723	0.952423	dasatinib	Bcr-Abl kinase inhibitor, ephrin inhibitor, KIT inhibitor, PDGFR tyrosine kinase receptor inhibitor, src inhibitor, tyrosine kinase inhibitor	ABL1, ABL2, BLK, EPHA2, FGR, FRK, FYN, HCK, KIT, LCK, LYN, PDGFRB, SRC, SRMS, STAT5B, YES1	hematologic malignancy	chronic myeloid leukemia (CML), acute lymphoblastic leukemia (ALL)	Cc1nc(Nc2ncc(s2)C(=O)Nc2c(C)cccc2Cl)cc(n1)N1CCN(CCO)CC1, Cc1nc(Nc2ncc(s2)C(=O)Nc2c(C)cccc2Cl)cc(n1)N1CCN(CCO)CC1	Launched	TRUE	ACH-000900
NCIH2347_LUNG_dasatinib	0.14275	0.14275	23586.7	NA	BRD-K49328571-001-15-0	ACH-000875	NCIH2347_LUNG	HTS002	1	0.0379893	0.684226	0.492729	0.563876	dasatinib	Bcr-Abl kinase inhibitor, ephrin inhibitor, KIT inhibitor, PDGFR tyrosine kinase receptor inhibitor, src inhibitor, tyrosine kinase inhibitor	ABL1, ABL2, BLK, EPHA2, FGR, FRK, FYN, HCK, KIT, LCK, LYN, PDGFRB, SRC, SRMS, STAT5B, YES1	hematologic malignancy	chronic myeloid leukemia (CML), acute lymphoblastic leukemia (ALL)	Cc1nc(Nc2ncc(s2)C(=O)Nc2c(C)cccc2Cl)cc(n1)N1CCN(CCO)CC1, Cc1nc(Nc2ncc(s2)C(=O)Nc2c(C)cccc2Cl)cc(n1)N1CCN(CCO)CC1	Launched	TRUE	ACH-000875
NCIH2444_LUNG_dasatinib	0.509242	0.509242	0.246781	0.246781	BRD-K49328571-001-15-0	ACH-000186	NCIH2444_LUNG	MTS010	1	0.503583	2.85653	0.496133	0.612598	dasatinib	Bcr-Abl kinase inhibitor, ephrin inhibitor, KIT inhibitor, PDGFR tyrosine kinase receptor inhibitor, src inhibitor, tyrosine kinase inhibitor	ABL1, ABL2, BLK, EPHA2, FGR, FRK, FYN, HCK, KIT, LCK, LYN, PDGFRB, SRC, SRMS, STAT5B, YES1	hematologic malignancy	chronic myeloid leukemia (CML), acute lymphoblastic leukemia (ALL)	Cc1nc(Nc2ncc(s2)C(=O)Nc2c(C)cccc2Cl)cc(n1)N1CCN(CCO)CC1, Cc1nc(Nc2ncc(s2)C(=O)Nc2c(C)cccc2Cl)cc(n1)N1CCN(CCO)CC1	Launched	TRUE	ACH-000186
NCIH292_LUNG_dasatinib	0.296342	0.296342	0.178732	0.178732	BRD-K49328571-001-15-0	ACH-001075	NCIH292_LUNG	HTS002	1	-0.126996	0.459486	0.727871	0.58617	dasatinib	Bcr-Abl kinase inhibitor, ephrin inhibitor, KIT inhibitor, PDGFR tyrosine kinase receptor inhibitor, src inhibitor, tyrosine kinase inhibitor	ABL1, ABL2, BLK, EPHA2, FGR, FRK, FYN, HCK, KIT, LCK, LYN, PDGFRB, SRC, SRMS, STAT5B, YES1	hematologic malignancy	chronic myeloid leukemia (CML), acute lymphoblastic leukemia (ALL)	Cc1nc(Nc2ncc(s2)C(=O)Nc2c(C)cccc2Cl)cc(n1)N1CCN(CCO)CC1, Cc1nc(Nc2ncc(s2)C(=O)Nc2c(C)cccc2Cl)cc(n1)N1CCN(CCO)CC1	Launched	TRUE	ACH-001075
NCIH322_LUNG_dasatinib	0.272242	0.272242	0.148371	0.148371	BRD-K49328571-001-15-0	ACH-000837	NCIH322_LUNG	MTS010	1	0.776183	2.91353	0.449504	0.871802	dasatinib	Bcr-Abl kinase inhibitor, ephrin inhibitor, KIT inhibitor, PDGFR tyrosine kinase receptor inhibitor, src inhibitor, tyrosine kinase inhibitor	ABL1, ABL2, BLK, EPHA2, FGR, FRK, FYN, HCK, KIT, LCK, LYN, PDGFRB, SRC, SRMS, STAT5B, YES1	hematologic malignancy	chronic myeloid leukemia (CML), acute lymphoblastic leukemia (ALL)	Cc1nc(Nc2ncc(s2)C(=O)Nc2c(C)cccc2Cl)cc(n1)N1CCN(CCO)CC1, Cc1nc(Nc2ncc(s2)C(=O)Nc2c(C)cccc2Cl)cc(n1)N1CCN(CCO)CC1	Launched	TRUE	ACH-000837
NCIH358_LUNG_dasatinib	0.080436	0.080436	0.0803688	0.0803688	BRD-K49328571-001-15-0	ACH-000860	NCIH358_LUNG	HTS002	1	0.000314578	0.752663	0.81993	0.502928	dasatinib	Bcr-Abl kinase inhibitor, ephrin inhibitor, KIT inhibitor, PDGFR tyrosine kinase receptor inhibitor, src inhibitor, tyrosine kinase inhibitor	ABL1, ABL2, BLK, EPHA2, FGR, FRK, FYN, HCK, KIT, LCK, LYN, PDGFRB, SRC, SRMS, STAT5B, YES1	hematologic malignancy	chronic myeloid leukemia (CML), acute lymphoblastic leukemia (ALL)	Cc1nc(Nc2ncc(s2)C(=O)Nc2c(C)cccc2Cl)cc(n1)N1CCN(CCO)CC1, Cc1nc(Nc2ncc(s2)C(=O)Nc2c(C)cccc2Cl)cc(n1)N1CCN(CCO)CC1	Launched	TRUE	ACH-000860
NCIH460_LUNG_dasatinib	1.12125	1.12125	1.55131	1.55131	BRD-K49328571-001-15-0	ACH-000463	NCIH460_LUNG	HTS002	1	0.0412546	2.94745	0.896271	0.78088	dasatinib	Bcr-Abl kinase inhibitor, ephrin inhibitor, KIT inhibitor, PDGFR tyrosine kinase receptor inhibitor, src inhibitor, tyrosine kinase inhibitor	ABL1, ABL2, BLK, EPHA2, FGR, FRK, FYN, HCK, KIT, LCK, LYN, PDGFRB, SRC, SRMS, STAT5B, YES1	hematologic malignancy	chronic myeloid leukemia (CML), acute lymphoblastic leukemia (ALL)	Cc1nc(Nc2ncc(s2)C(=O)Nc2c(C)cccc2Cl)cc(n1)N1CCN(CCO)CC1, Cc1nc(Nc2ncc(s2)C(=O)Nc2c(C)cccc2Cl)cc(n1)N1CCN(CCO)CC1	Launched	TRUE	ACH-000463
NCIH520_LUNG_dasatinib	0.855926	0.855926	0.686797	0.686797	BRD-K49328571-001-15-0	ACH-000395	NCIH520_LUNG	HTS002	1	-0.174305	0.63752	0.512572	0.756131	dasatinib	Bcr-Abl kinase inhibitor, ephrin inhibitor, KIT inhibitor, PDGFR tyrosine kinase receptor inhibitor, src inhibitor, tyrosine kinase inhibitor	ABL1, ABL2, BLK, EPHA2, FGR, FRK, FYN, HCK, KIT, LCK, LYN, PDGFRB, SRC, SRMS, STAT5B, YES1	hematologic malignancy	chronic myeloid leukemia (CML), acute lymphoblastic leukemia (ALL)	Cc1nc(Nc2ncc(s2)C(=O)Nc2c(C)cccc2Cl)cc(n1)N1CCN(CCO)CC1, Cc1nc(Nc2ncc(s2)C(=O)Nc2c(C)cccc2Cl)cc(n1)N1CCN(CCO)CC1	Launched	TRUE	ACH-000395
NCIH522_LUNG_dasatinib	0.578418	0.578418	0.314498	0.314498	BRD-K49328571-001-15-0	ACH-000343	NCIH522_LUNG	MTS010	1	1.41665	0.377158	0.0970641	1	dasatinib	Bcr-Abl kinase inhibitor, ephrin inhibitor, KIT inhibitor, PDGFR tyrosine kinase receptor inhibitor, src inhibitor, tyrosine kinase inhibitor	ABL1, ABL2, BLK, EPHA2, FGR, FRK, FYN, HCK, KIT, LCK, LYN, PDGFRB, SRC, SRMS, STAT5B, YES1	hematologic malignancy	chronic myeloid leukemia (CML), acute lymphoblastic leukemia (ALL)	Cc1nc(Nc2ncc(s2)C(=O)Nc2c(C)cccc2Cl)cc(n1)N1CCN(CCO)CC1, Cc1nc(Nc2ncc(s2)C(=O)Nc2c(C)cccc2Cl)cc(n1)N1CCN(CCO)CC1	Launched	TRUE	ACH-000343
NCIH596_LUNG_dasatinib	0.392572	0.392572	0.519027	0.519027	BRD-K49328571-001-15-0	ACH-000628	NCIH596_LUNG	MTS010	1	0.592108	3.04674	0.329093	0.820417	dasatinib	Bcr-Abl kinase inhibitor, ephrin inhibitor, KIT inhibitor, PDGFR tyrosine kinase receptor inhibitor, src inhibitor, tyrosine kinase inhibitor	ABL1, ABL2, BLK, EPHA2, FGR, FRK, FYN, HCK, KIT, LCK, LYN, PDGFRB, SRC, SRMS, STAT5B, YES1	hematologic malignancy	chronic myeloid leukemia (CML), acute lymphoblastic leukemia (ALL)	Cc1nc(Nc2ncc(s2)C(=O)Nc2c(C)cccc2Cl)cc(n1)N1CCN(CCO)CC1, Cc1nc(Nc2ncc(s2)C(=O)Nc2c(C)cccc2Cl)cc(n1)N1CCN(CCO)CC1	Launched	TRUE	ACH-000628
NCIH650_LUNG_dasatinib	NA	NA	1.1e-05	1.1e-05	BRD-K49328571-001-15-0	ACH-000945	NCIH650_LUNG	MTS010	1	1.15033	0.168415	0.0017522	1	dasatinib	Bcr-Abl kinase inhibitor, ephrin inhibitor, KIT inhibitor, PDGFR tyrosine kinase receptor inhibitor, src inhibitor, tyrosine kinase inhibitor	ABL1, ABL2, BLK, EPHA2, FGR, FRK, FYN, HCK, KIT, LCK, LYN, PDGFRB, SRC, SRMS, STAT5B, YES1	hematologic malignancy	chronic myeloid leukemia (CML), acute lymphoblastic leukemia (ALL)	Cc1nc(Nc2ncc(s2)C(=O)Nc2c(C)cccc2Cl)cc(n1)N1CCN(CCO)CC1, Cc1nc(Nc2ncc(s2)C(=O)Nc2c(C)cccc2Cl)cc(n1)N1CCN(CCO)CC1	Launched	TRUE	ACH-000945
NCIH661_LUNG_dasatinib	NA	NA	0.0222091	0.0222091	BRD-K49328571-001-15-0	ACH-000853	NCIH661_LUNG	MTS010	1	0.713775	0.136018	-0.0548623	0.8451	dasatinib	Bcr-Abl kinase inhibitor, ephrin inhibitor, KIT inhibitor, PDGFR tyrosine kinase receptor inhibitor, src inhibitor, tyrosine kinase inhibitor	ABL1, ABL2, BLK, EPHA2, FGR, FRK, FYN, HCK, KIT, LCK, LYN, PDGFRB, SRC, SRMS, STAT5B, YES1	hematologic malignancy	chronic myeloid leukemia (CML), acute lymphoblastic leukemia (ALL)	Cc1nc(Nc2ncc(s2)C(=O)Nc2c(C)cccc2Cl)cc(n1)N1CCN(CCO)CC1, Cc1nc(Nc2ncc(s2)C(=O)Nc2c(C)cccc2Cl)cc(n1)N1CCN(CCO)CC1	Launched	TRUE	ACH-000853
NCIH838_LUNG_dasatinib	NA	NA	0.0231815	0.0231815	BRD-K49328571-001-15-0	ACH-000416	NCIH838_LUNG	MTS010	1	1.08866	-0.018795	-0.0120474	1	dasatinib	Bcr-Abl kinase inhibitor, ephrin inhibitor, KIT inhibitor, PDGFR tyrosine kinase receptor inhibitor, src inhibitor, tyrosine kinase inhibitor	ABL1, ABL2, BLK, EPHA2, FGR, FRK, FYN, HCK, KIT, LCK, LYN, PDGFRB, SRC, SRMS, STAT5B, YES1	hematologic malignancy	chronic myeloid leukemia (CML), acute lymphoblastic leukemia (ALL)	Cc1nc(Nc2ncc(s2)C(=O)Nc2c(C)cccc2Cl)cc(n1)N1CCN(CCO)CC1, Cc1nc(Nc2ncc(s2)C(=O)Nc2c(C)cccc2Cl)cc(n1)N1CCN(CCO)CC1	Launched	TRUE	ACH-000416
PC14_LUNG_dasatinib	0.498481	0.498481	0.258068	0.258068	BRD-K49328571-001-15-0	ACH-000030	PC14_LUNG	MTS010	1	0.257819	1.10115	0.656917	0.719177	dasatinib	Bcr-Abl kinase inhibitor, ephrin inhibitor, KIT inhibitor, PDGFR tyrosine kinase receptor inhibitor, src inhibitor, tyrosine kinase inhibitor	ABL1, ABL2, BLK, EPHA2, FGR, FRK, FYN, HCK, KIT, LCK, LYN, PDGFRB, SRC, SRMS, STAT5B, YES1	hematologic malignancy	chronic myeloid leukemia (CML), acute lymphoblastic leukemia (ALL)	Cc1nc(Nc2ncc(s2)C(=O)Nc2c(C)cccc2Cl)cc(n1)N1CCN(CCO)CC1, Cc1nc(Nc2ncc(s2)C(=O)Nc2c(C)cccc2Cl)cc(n1)N1CCN(CCO)CC1	Launched	TRUE	ACH-000030
RERFLCAD1_LUNG_dasatinib	0.515355	0.515355	0.379374	0.379374	BRD-K49328571-001-15-0	ACH-000791	RERFLCAD1_LUNG	MTS010	1	2.11075	0.68014	0.406058	1	dasatinib	Bcr-Abl kinase inhibitor, ephrin inhibitor, KIT inhibitor, PDGFR tyrosine kinase receptor inhibitor, src inhibitor, tyrosine kinase inhibitor	ABL1, ABL2, BLK, EPHA2, FGR, FRK, FYN, HCK, KIT, LCK, LYN, PDGFRB, SRC, SRMS, STAT5B, YES1	hematologic malignancy	chronic myeloid leukemia (CML), acute lymphoblastic leukemia (ALL)	Cc1nc(Nc2ncc(s2)C(=O)Nc2c(C)cccc2Cl)cc(n1)N1CCN(CCO)CC1, Cc1nc(Nc2ncc(s2)C(=O)Nc2c(C)cccc2Cl)cc(n1)N1CCN(CCO)CC1	Launched	TRUE	ACH-000791
RERFLCAD2_LUNG_dasatinib	0.0663016	0.0663016	0.0612569	0.0612569	BRD-K49328571-001-15-0	ACH-000774	RERFLCAD2_LUNG	MTS010	1	0.657949	0.220128	0.0317909	0.775044	dasatinib	Bcr-Abl kinase inhibitor, ephrin inhibitor, KIT inhibitor, PDGFR tyrosine kinase receptor inhibitor, src inhibitor, tyrosine kinase inhibitor	ABL1, ABL2, BLK, EPHA2, FGR, FRK, FYN, HCK, KIT, LCK, LYN, PDGFRB, SRC, SRMS, STAT5B, YES1	hematologic malignancy	chronic myeloid leukemia (CML), acute lymphoblastic leukemia (ALL)	Cc1nc(Nc2ncc(s2)C(=O)Nc2c(C)cccc2Cl)cc(n1)N1CCN(CCO)CC1, Cc1nc(Nc2ncc(s2)C(=O)Nc2c(C)cccc2Cl)cc(n1)N1CCN(CCO)CC1	Launched	TRUE	ACH-000774
RERFLCAI_LUNG_dasatinib	NA	NA	0.0909789	0.0909789	BRD-K49328571-001-15-0	ACH-000261	RERFLCAI_LUNG	MTS010	1	1.16836	-0.01981	-0.0077848	1	dasatinib	Bcr-Abl kinase inhibitor, ephrin inhibitor, KIT inhibitor, PDGFR tyrosine kinase receptor inhibitor, src inhibitor, tyrosine kinase inhibitor	ABL1, ABL2, BLK, EPHA2, FGR, FRK, FYN, HCK, KIT, LCK, LYN, PDGFRB, SRC, SRMS, STAT5B, YES1	hematologic malignancy	chronic myeloid leukemia (CML), acute lymphoblastic leukemia (ALL)	Cc1nc(Nc2ncc(s2)C(=O)Nc2c(C)cccc2Cl)cc(n1)N1CCN(CCO)CC1, Cc1nc(Nc2ncc(s2)C(=O)Nc2c(C)cccc2Cl)cc(n1)N1CCN(CCO)CC1	Launched	TRUE	ACH-000261
RERFLCKJ_LUNG_dasatinib	1.7939	1.7939	0.886522	0.886522	BRD-K49328571-001-15-0	ACH-000482	RERFLCKJ_LUNG	MTS010	1	0.987317	-0.959386	-0.322035	0.997531	dasatinib	Bcr-Abl kinase inhibitor, ephrin inhibitor, KIT inhibitor, PDGFR tyrosine kinase receptor inhibitor, src inhibitor, tyrosine kinase inhibitor	ABL1, ABL2, BLK, EPHA2, FGR, FRK, FYN, HCK, KIT, LCK, LYN, PDGFRB, SRC, SRMS, STAT5B, YES1	hematologic malignancy	chronic myeloid leukemia (CML), acute lymphoblastic leukemia (ALL)	Cc1nc(Nc2ncc(s2)C(=O)Nc2c(C)cccc2Cl)cc(n1)N1CCN(CCO)CC1, Cc1nc(Nc2ncc(s2)C(=O)Nc2c(C)cccc2Cl)cc(n1)N1CCN(CCO)CC1	Launched	TRUE	ACH-000482
RERFLCMS_LUNG_dasatinib	0.0650048	0.0650048	5.94945	5.94945	BRD-K49328571-001-15-0	ACH-000062	RERFLCMS_LUNG	HTS002	1	0.0135749	0.491273	0.439064	0.486529	dasatinib	Bcr-Abl kinase inhibitor, ephrin inhibitor, KIT inhibitor, PDGFR tyrosine kinase receptor inhibitor, src inhibitor, tyrosine kinase inhibitor	ABL1, ABL2, BLK, EPHA2, FGR, FRK, FYN, HCK, KIT, LCK, LYN, PDGFRB, SRC, SRMS, STAT5B, YES1	hematologic malignancy	chronic myeloid leukemia (CML), acute lymphoblastic leukemia (ALL)	Cc1nc(Nc2ncc(s2)C(=O)Nc2c(C)cccc2Cl)cc(n1)N1CCN(CCO)CC1, Cc1nc(Nc2ncc(s2)C(=O)Nc2c(C)cccc2Cl)cc(n1)N1CCN(CCO)CC1	Launched	TRUE	ACH-000062
SKMES1_LUNG_dasatinib	0.219338	0.219338	0.269393	0.269393	BRD-K49328571-001-15-0	ACH-000665	SKMES1_LUNG	HTS002	1	-0.0701557	0.638751	0.688031	0.615538	dasatinib	Bcr-Abl kinase inhibitor, ephrin inhibitor, KIT inhibitor, PDGFR tyrosine kinase receptor inhibitor, src inhibitor, tyrosine kinase inhibitor	ABL1, ABL2, BLK, EPHA2, FGR, FRK, FYN, HCK, KIT, LCK, LYN, PDGFRB, SRC, SRMS, STAT5B, YES1	hematologic malignancy	chronic myeloid leukemia (CML), acute lymphoblastic leukemia (ALL)	Cc1nc(Nc2ncc(s2)C(=O)Nc2c(C)cccc2Cl)cc(n1)N1CCN(CCO)CC1, Cc1nc(Nc2ncc(s2)C(=O)Nc2c(C)cccc2Cl)cc(n1)N1CCN(CCO)CC1	Launched	TRUE	ACH-000665
SQ1_LUNG_dasatinib	0.0242025	0.0242025	0.0242373	0.0242373	BRD-K49328571-001-15-0	ACH-000553	SQ1_LUNG	HTS002	1	-0.0935635	0.409441	0.781479	0.446789	dasatinib	Bcr-Abl kinase inhibitor, ephrin inhibitor, KIT inhibitor, PDGFR tyrosine kinase receptor inhibitor, src inhibitor, tyrosine kinase inhibitor	ABL1, ABL2, BLK, EPHA2, FGR, FRK, FYN, HCK, KIT, LCK, LYN, PDGFRB, SRC, SRMS, STAT5B, YES1	hematologic malignancy	chronic myeloid leukemia (CML), acute lymphoblastic leukemia (ALL)	Cc1nc(Nc2ncc(s2)C(=O)Nc2c(C)cccc2Cl)cc(n1)N1CCN(CCO)CC1, Cc1nc(Nc2ncc(s2)C(=O)Nc2c(C)cccc2Cl)cc(n1)N1CCN(CCO)CC1	Launched	TRUE	ACH-000553
SW1573_LUNG_dasatinib	0.47501	0.47501	0.439298	0.439298	BRD-K49328571-001-15-0	ACH-000677	SW1573_LUNG	MTS010	1	0.608404	-0.503277	0.43706	0.838021	dasatinib	Bcr-Abl kinase inhibitor, ephrin inhibitor, KIT inhibitor, PDGFR tyrosine kinase receptor inhibitor, src inhibitor, tyrosine kinase inhibitor	ABL1, ABL2, BLK, EPHA2, FGR, FRK, FYN, HCK, KIT, LCK, LYN, PDGFRB, SRC, SRMS, STAT5B, YES1	hematologic malignancy	chronic myeloid leukemia (CML), acute lymphoblastic leukemia (ALL)	Cc1nc(Nc2ncc(s2)C(=O)Nc2c(C)cccc2Cl)cc(n1)N1CCN(CCO)CC1, Cc1nc(Nc2ncc(s2)C(=O)Nc2c(C)cccc2Cl)cc(n1)N1CCN(CCO)CC1	Launched	TRUE	ACH-000677
SW900_LUNG_dasatinib	0.288636	0.288636	0.195379	0.195379	BRD-K49328571-001-15-0	ACH-000669	SW900_LUNG	HTS002	1	-0.0723413	0.535652	0.236545	0.636343	dasatinib	Bcr-Abl kinase inhibitor, ephrin inhibitor, KIT inhibitor, PDGFR tyrosine kinase receptor inhibitor, src inhibitor, tyrosine kinase inhibitor	ABL1, ABL2, BLK, EPHA2, FGR, FRK, FYN, HCK, KIT, LCK, LYN, PDGFRB, SRC, SRMS, STAT5B, YES1	hematologic malignancy	chronic myeloid leukemia (CML), acute lymphoblastic leukemia (ALL)	Cc1nc(Nc2ncc(s2)C(=O)Nc2c(C)cccc2Cl)cc(n1)N1CCN(CCO)CC1, Cc1nc(Nc2ncc(s2)C(=O)Nc2c(C)cccc2Cl)cc(n1)N1CCN(CCO)CC1	Launched	TRUE	ACH-000669
T3M10_LUNG_dasatinib	0.30308	0.30308	0.506369	0.506369	BRD-K49328571-001-15-0	ACH-000813	T3M10_LUNG	HTS002	1	0.175695	0.332456	0.00142916	0.590881	dasatinib	Bcr-Abl kinase inhibitor, ephrin inhibitor, KIT inhibitor, PDGFR tyrosine kinase receptor inhibitor, src inhibitor, tyrosine kinase inhibitor	ABL1, ABL2, BLK, EPHA2, FGR, FRK, FYN, HCK, KIT, LCK, LYN, PDGFRB, SRC, SRMS, STAT5B, YES1	hematologic malignancy	chronic myeloid leukemia (CML), acute lymphoblastic leukemia (ALL)	Cc1nc(Nc2ncc(s2)C(=O)Nc2c(C)cccc2Cl)cc(n1)N1CCN(CCO)CC1, Cc1nc(Nc2ncc(s2)C(=O)Nc2c(C)cccc2Cl)cc(n1)N1CCN(CCO)CC1	Launched	TRUE	ACH-000813

## Sheet: FK-888
group	ic50	ic50 (<10)	ec50	ec50 (<10)	broad_id	depmap_id	ccle_name	screen_id	upper_limit	lower_limit	slope	r2	auc	name	moa	target	disease.area	indication	smiles	phase	passed_str_profiling	row_name
A549_LUNG_FK-888	NA	NA	0.0459627	0.0459627	BRD-K83508485-001-02-7	ACH-000681	A549_LUNG	HTS002	1	1.66199	0.0106397	0.00808777	1.33193	FK-888	tachykinin antagonist	TACR1, TACR2	NA	NA	CN(Cc1ccccc1)C(=O)[C@H](Cc1ccc2ccccc2c1)NC(=O)[C@@H]1C[C@@H](O)CN1C(=O)c1cn(C)c2ccccc12, CN(Cc1ccccc1)C(=O)[C@H](Cc1ccc2ccccc2c1)NC(=O)[C@@H]1C[C@@H](O)CN1C(=O)c1cn(C)c2ccccc12	Phase 2	TRUE	ACH-000681
ABC1_LUNG_FK-888	NA	NA	23.4911	NA	BRD-K83508485-001-02-7	ACH-000528	ABC1_LUNG	HTS002	1	1.47632	-0.0130653	-0.0226828	1.24703	FK-888	tachykinin antagonist	TACR1, TACR2	NA	NA	CN(Cc1ccccc1)C(=O)[C@H](Cc1ccc2ccccc2c1)NC(=O)[C@@H]1C[C@@H](O)CN1C(=O)c1cn(C)c2ccccc12, CN(Cc1ccccc1)C(=O)[C@H](Cc1ccc2ccccc2c1)NC(=O)[C@@H]1C[C@@H](O)CN1C(=O)c1cn(C)c2ccccc12	Phase 2	TRUE	ACH-000528
BEN_LUNG_FK-888	NA	NA	0.116716	0.116716	BRD-K83508485-001-02-7	ACH-000603	BEN_LUNG	HTS002	1	1.40233	-0.330229	0.094621	1.21222	FK-888	tachykinin antagonist	TACR1, TACR2	NA	NA	CN(Cc1ccccc1)C(=O)[C@H](Cc1ccc2ccccc2c1)NC(=O)[C@@H]1C[C@@H](O)CN1C(=O)c1cn(C)c2ccccc12, CN(Cc1ccccc1)C(=O)[C@H](Cc1ccc2ccccc2c1)NC(=O)[C@@H]1C[C@@H](O)CN1C(=O)c1cn(C)c2ccccc12	Phase 2	TRUE	ACH-000603
CALU6_LUNG_FK-888	NA	NA	8.39e-05	8.39e-05	BRD-K83508485-001-02-7	ACH-000264	CALU6_LUNG	HTS002	1	2.07224	-0.0668049	-0.0654928	1.41678	FK-888	tachykinin antagonist	TACR1, TACR2	NA	NA	CN(Cc1ccccc1)C(=O)[C@H](Cc1ccc2ccccc2c1)NC(=O)[C@@H]1C[C@@H](O)CN1C(=O)c1cn(C)c2ccccc12, CN(Cc1ccccc1)C(=O)[C@H](Cc1ccc2ccccc2c1)NC(=O)[C@@H]1C[C@@H](O)CN1C(=O)c1cn(C)c2ccccc12	Phase 2	TRUE	ACH-000264
CORL105_LUNG_FK-888	NA	NA	0.0315389	0.0315389	BRD-K83508485-001-02-7	ACH-000161	CORL105_LUNG	HTS002	1	1.62141	-0.27689	0.0933646	1.27678	FK-888	tachykinin antagonist	TACR1, TACR2	NA	NA	CN(Cc1ccccc1)C(=O)[C@H](Cc1ccc2ccccc2c1)NC(=O)[C@@H]1C[C@@H](O)CN1C(=O)c1cn(C)c2ccccc12, CN(Cc1ccccc1)C(=O)[C@H](Cc1ccc2ccccc2c1)NC(=O)[C@@H]1C[C@@H](O)CN1C(=O)c1cn(C)c2ccccc12	Phase 2	TRUE	ACH-000161
CORL23_LUNG_FK-888	NA	NA	519262000000000	NA	BRD-K83508485-001-02-7	ACH-000662	CORL23_LUNG	HTS002	1	1.28163	-0.0295958	-7.73e-07	1.21005	FK-888	tachykinin antagonist	TACR1, TACR2	NA	NA	CN(Cc1ccccc1)C(=O)[C@H](Cc1ccc2ccccc2c1)NC(=O)[C@@H]1C[C@@H](O)CN1C(=O)c1cn(C)c2ccccc12, CN(Cc1ccccc1)C(=O)[C@H](Cc1ccc2ccccc2c1)NC(=O)[C@@H]1C[C@@H](O)CN1C(=O)c1cn(C)c2ccccc12	Phase 2	TRUE	ACH-000662
HARA_LUNG_FK-888	NA	NA	0.0255843	0.0255843	BRD-K83508485-001-02-7	ACH-000843	HARA_LUNG	HTS002	1	1.96041	-0.359545	0.426318	1.40312	FK-888	tachykinin antagonist	TACR1, TACR2	NA	NA	CN(Cc1ccccc1)C(=O)[C@H](Cc1ccc2ccccc2c1)NC(=O)[C@@H]1C[C@@H](O)CN1C(=O)c1cn(C)c2ccccc12, CN(Cc1ccccc1)C(=O)[C@H](Cc1ccc2ccccc2c1)NC(=O)[C@@H]1C[C@@H](O)CN1C(=O)c1cn(C)c2ccccc12	Phase 2	TRUE	ACH-000843
HCC1195_LUNG_FK-888	NA	NA	1.83531	1.83531	BRD-K83508485-001-02-7	ACH-000868	HCC1195_LUNG	HTS002	1	1.73288	-0.105394	-0.0258639	1.42559	FK-888	tachykinin antagonist	TACR1, TACR2	NA	NA	CN(Cc1ccccc1)C(=O)[C@H](Cc1ccc2ccccc2c1)NC(=O)[C@@H]1C[C@@H](O)CN1C(=O)c1cn(C)c2ccccc12, CN(Cc1ccccc1)C(=O)[C@H](Cc1ccc2ccccc2c1)NC(=O)[C@@H]1C[C@@H](O)CN1C(=O)c1cn(C)c2ccccc12	Phase 2	TRUE	ACH-000868
HCC1438_LUNG_FK-888	NA	NA	1.23753e+18	NA	BRD-K83508485-001-02-7	ACH-000891	HCC1438_LUNG	HTS002	1	1.12517	-0.0294485	-0.0173074	1.09836	FK-888	tachykinin antagonist	TACR1, TACR2	NA	NA	CN(Cc1ccccc1)C(=O)[C@H](Cc1ccc2ccccc2c1)NC(=O)[C@@H]1C[C@@H](O)CN1C(=O)c1cn(C)c2ccccc12, CN(Cc1ccccc1)C(=O)[C@H](Cc1ccc2ccccc2c1)NC(=O)[C@@H]1C[C@@H](O)CN1C(=O)c1cn(C)c2ccccc12	Phase 2	TRUE	ACH-000891
HCC15_LUNG_FK-888	NA	NA	0.157119	0.157119	BRD-K83508485-001-02-7	ACH-000878	HCC15_LUNG	HTS002	1	1.48081	-0.0327765	0.0225767	1.24315	FK-888	tachykinin antagonist	TACR1, TACR2	NA	NA	CN(Cc1ccccc1)C(=O)[C@H](Cc1ccc2ccccc2c1)NC(=O)[C@@H]1C[C@@H](O)CN1C(=O)c1cn(C)c2ccccc12, CN(Cc1ccccc1)C(=O)[C@H](Cc1ccc2ccccc2c1)NC(=O)[C@@H]1C[C@@H](O)CN1C(=O)c1cn(C)c2ccccc12	Phase 2	TRUE	ACH-000878
HCC366_LUNG_FK-888	NA	NA	1.39572	1.39572	BRD-K83508485-001-02-7	ACH-000840	HCC366_LUNG	HTS002	1	1.43927	-1.24306	0.314367	1.34711	FK-888	tachykinin antagonist	TACR1, TACR2	NA	NA	CN(Cc1ccccc1)C(=O)[C@H](Cc1ccc2ccccc2c1)NC(=O)[C@@H]1C[C@@H](O)CN1C(=O)c1cn(C)c2ccccc12, CN(Cc1ccccc1)C(=O)[C@H](Cc1ccc2ccccc2c1)NC(=O)[C@@H]1C[C@@H](O)CN1C(=O)c1cn(C)c2ccccc12	Phase 2	TRUE	ACH-000840
HCC4006_LUNG_FK-888	NA	NA	0.00278504	0.00278504	BRD-K83508485-001-02-7	ACH-000066	HCC4006_LUNG	HTS002	1	1.34379	0.140129	-0.0349533	1.20995	FK-888	tachykinin antagonist	TACR1, TACR2	NA	NA	CN(Cc1ccccc1)C(=O)[C@H](Cc1ccc2ccccc2c1)NC(=O)[C@@H]1C[C@@H](O)CN1C(=O)c1cn(C)c2ccccc12, CN(Cc1ccccc1)C(=O)[C@H](Cc1ccc2ccccc2c1)NC(=O)[C@@H]1C[C@@H](O)CN1C(=O)c1cn(C)c2ccccc12	Phase 2	TRUE	ACH-000066
HCC44_LUNG_FK-888	NA	NA	0.126622	0.126622	BRD-K83508485-001-02-7	ACH-000667	HCC44_LUNG	HTS002	1	1.21745	-0.99572	0.0932326	1.11937	FK-888	tachykinin antagonist	TACR1, TACR2	NA	NA	CN(Cc1ccccc1)C(=O)[C@H](Cc1ccc2ccccc2c1)NC(=O)[C@@H]1C[C@@H](O)CN1C(=O)c1cn(C)c2ccccc12, CN(Cc1ccccc1)C(=O)[C@H](Cc1ccc2ccccc2c1)NC(=O)[C@@H]1C[C@@H](O)CN1C(=O)c1cn(C)c2ccccc12	Phase 2	TRUE	ACH-000667
HCC95_LUNG_FK-888	NA	NA	0.0717184	0.0717184	BRD-K83508485-001-02-7	ACH-000454	HCC95_LUNG	HTS002	1	1.59076	-0.555825	0.609517	1.29083	FK-888	tachykinin antagonist	TACR1, TACR2	NA	NA	CN(Cc1ccccc1)C(=O)[C@H](Cc1ccc2ccccc2c1)NC(=O)[C@@H]1C[C@@H](O)CN1C(=O)c1cn(C)c2ccccc12, CN(Cc1ccccc1)C(=O)[C@H](Cc1ccc2ccccc2c1)NC(=O)[C@@H]1C[C@@H](O)CN1C(=O)c1cn(C)c2ccccc12	Phase 2	TRUE	ACH-000454
LC1SQSF_LUNG_FK-888	NA	NA	0.000739835	0.000739835	BRD-K83508485-001-02-7	ACH-001113	LC1SQSF_LUNG	HTS002	1	1.37677	4.23431	0.0292962	1.36594	FK-888	tachykinin antagonist	TACR1, TACR2	NA	NA	CN(Cc1ccccc1)C(=O)[C@H](Cc1ccc2ccccc2c1)NC(=O)[C@@H]1C[C@@H](O)CN1C(=O)c1cn(C)c2ccccc12, CN(Cc1ccccc1)C(=O)[C@H](Cc1ccc2ccccc2c1)NC(=O)[C@@H]1C[C@@H](O)CN1C(=O)c1cn(C)c2ccccc12	Phase 2	TRUE	ACH-001113
LCLC103H_LUNG_FK-888	NA	NA	0.103056	0.103056	BRD-K83508485-001-02-7	ACH-000627	LCLC103H_LUNG	HTS002	1	1.44229	-0.442838	0.371863	1.23113	FK-888	tachykinin antagonist	TACR1, TACR2	NA	NA	CN(Cc1ccccc1)C(=O)[C@H](Cc1ccc2ccccc2c1)NC(=O)[C@@H]1C[C@@H](O)CN1C(=O)c1cn(C)c2ccccc12, CN(Cc1ccccc1)C(=O)[C@H](Cc1ccc2ccccc2c1)NC(=O)[C@@H]1C[C@@H](O)CN1C(=O)c1cn(C)c2ccccc12	Phase 2	TRUE	ACH-000627
LK2_LUNG_FK-888	NA	NA	0.00824662	0.00824662	BRD-K83508485-001-02-7	ACH-000769	LK2_LUNG	HTS002	1	1.93728	-0.290783	0.190836	1.33955	FK-888	tachykinin antagonist	TACR1, TACR2	NA	NA	CN(Cc1ccccc1)C(=O)[C@H](Cc1ccc2ccccc2c1)NC(=O)[C@@H]1C[C@@H](O)CN1C(=O)c1cn(C)c2ccccc12, CN(Cc1ccccc1)C(=O)[C@H](Cc1ccc2ccccc2c1)NC(=O)[C@@H]1C[C@@H](O)CN1C(=O)c1cn(C)c2ccccc12	Phase 2	TRUE	ACH-000769
LOUNH91_LUNG_FK-888	NA	NA	0.12218	0.12218	BRD-K83508485-001-02-7	ACH-000176	LOUNH91_LUNG	HTS002	1	1.68248	-0.0617906	-0.00565389	1.34592	FK-888	tachykinin antagonist	TACR1, TACR2	NA	NA	CN(Cc1ccccc1)C(=O)[C@H](Cc1ccc2ccccc2c1)NC(=O)[C@@H]1C[C@@H](O)CN1C(=O)c1cn(C)c2ccccc12, CN(Cc1ccccc1)C(=O)[C@H](Cc1ccc2ccccc2c1)NC(=O)[C@@H]1C[C@@H](O)CN1C(=O)c1cn(C)c2ccccc12	Phase 2	TRUE	ACH-000176
LUDLU1_LUNG_FK-888	NA	NA	0.00136698	0.00136698	BRD-K83508485-001-02-7	ACH-000390	LUDLU1_LUNG	HTS002	1	1.96125	-0.087586	-0.00474462	1.39756	FK-888	tachykinin antagonist	TACR1, TACR2	NA	NA	CN(Cc1ccccc1)C(=O)[C@H](Cc1ccc2ccccc2c1)NC(=O)[C@@H]1C[C@@H](O)CN1C(=O)c1cn(C)c2ccccc12, CN(Cc1ccccc1)C(=O)[C@H](Cc1ccc2ccccc2c1)NC(=O)[C@@H]1C[C@@H](O)CN1C(=O)c1cn(C)c2ccccc12	Phase 2	TRUE	ACH-000390
LXF289_LUNG_FK-888	NA	NA	0.397309	0.397309	BRD-K83508485-001-02-7	ACH-000787	LXF289_LUNG	HTS002	1	1.11114	-1.21219	0.02228	1.07401	FK-888	tachykinin antagonist	TACR1, TACR2	NA	NA	CN(Cc1ccccc1)C(=O)[C@H](Cc1ccc2ccccc2c1)NC(=O)[C@@H]1C[C@@H](O)CN1C(=O)c1cn(C)c2ccccc12, CN(Cc1ccccc1)C(=O)[C@H](Cc1ccc2ccccc2c1)NC(=O)[C@@H]1C[C@@H](O)CN1C(=O)c1cn(C)c2ccccc12	Phase 2	TRUE	ACH-000787
NCIH1355_LUNG_FK-888	NA	NA	0.0207052	0.0207052	BRD-K83508485-001-02-7	ACH-000666	NCIH1355_LUNG	HTS002	1	1.95312	0.271509	0.0307116	1.55134	FK-888	tachykinin antagonist	TACR1, TACR2	NA	NA	CN(Cc1ccccc1)C(=O)[C@H](Cc1ccc2ccccc2c1)NC(=O)[C@@H]1C[C@@H](O)CN1C(=O)c1cn(C)c2ccccc12, CN(Cc1ccccc1)C(=O)[C@H](Cc1ccc2ccccc2c1)NC(=O)[C@@H]1C[C@@H](O)CN1C(=O)c1cn(C)c2ccccc12	Phase 2	TRUE	ACH-000666
NCIH1373_LUNG_FK-888	NA	NA	0.0393683	0.0393683	BRD-K83508485-001-02-7	ACH-000845	NCIH1373_LUNG	HTS002	1	1.63712	-0.113747	0.0799024	1.30645	FK-888	tachykinin antagonist	TACR1, TACR2	NA	NA	CN(Cc1ccccc1)C(=O)[C@H](Cc1ccc2ccccc2c1)NC(=O)[C@@H]1C[C@@H](O)CN1C(=O)c1cn(C)c2ccccc12, CN(Cc1ccccc1)C(=O)[C@H](Cc1ccc2ccccc2c1)NC(=O)[C@@H]1C[C@@H](O)CN1C(=O)c1cn(C)c2ccccc12	Phase 2	TRUE	ACH-000845
NCIH1435_LUNG_FK-888	NA	NA	0.00290118	0.00290118	BRD-K83508485-001-02-7	ACH-000852	NCIH1435_LUNG	HTS002	1	1.83816	-0.430071	0.0717902	1.21165	FK-888	tachykinin antagonist	TACR1, TACR2	NA	NA	CN(Cc1ccccc1)C(=O)[C@H](Cc1ccc2ccccc2c1)NC(=O)[C@@H]1C[C@@H](O)CN1C(=O)c1cn(C)c2ccccc12, CN(Cc1ccccc1)C(=O)[C@H](Cc1ccc2ccccc2c1)NC(=O)[C@@H]1C[C@@H](O)CN1C(=O)c1cn(C)c2ccccc12	Phase 2	TRUE	ACH-000852
NCIH1437_LUNG_FK-888	NA	NA	227.778	NA	BRD-K83508485-001-02-7	ACH-000589	NCIH1437_LUNG	HTS002	1	1.25953	-0.24009	0.0332161	1.22145	FK-888	tachykinin antagonist	TACR1, TACR2	NA	NA	CN(Cc1ccccc1)C(=O)[C@H](Cc1ccc2ccccc2c1)NC(=O)[C@@H]1C[C@@H](O)CN1C(=O)c1cn(C)c2ccccc12, CN(Cc1ccccc1)C(=O)[C@H](Cc1ccc2ccccc2c1)NC(=O)[C@@H]1C[C@@H](O)CN1C(=O)c1cn(C)c2ccccc12	Phase 2	TRUE	ACH-000589
NCIH1563_LUNG_FK-888	NA	NA	0.599258	0.599258	BRD-K83508485-001-02-7	ACH-000892	NCIH1563_LUNG	HTS002	1	1.74325	0.182838	0.12227	1.30723	FK-888	tachykinin antagonist	TACR1, TACR2	NA	NA	CN(Cc1ccccc1)C(=O)[C@H](Cc1ccc2ccccc2c1)NC(=O)[C@@H]1C[C@@H](O)CN1C(=O)c1cn(C)c2ccccc12, CN(Cc1ccccc1)C(=O)[C@H](Cc1ccc2ccccc2c1)NC(=O)[C@@H]1C[C@@H](O)CN1C(=O)c1cn(C)c2ccccc12	Phase 2	TRUE	ACH-000892
NCIH1568_LUNG_FK-888	NA	NA	18.8164	NA	BRD-K83508485-001-02-7	ACH-000869	NCIH1568_LUNG	HTS002	1	1.7121	-0.114899	-0.11301	1.46217	FK-888	tachykinin antagonist	TACR1, TACR2	NA	NA	CN(Cc1ccccc1)C(=O)[C@H](Cc1ccc2ccccc2c1)NC(=O)[C@@H]1C[C@@H](O)CN1C(=O)c1cn(C)c2ccccc12, CN(Cc1ccccc1)C(=O)[C@H](Cc1ccc2ccccc2c1)NC(=O)[C@@H]1C[C@@H](O)CN1C(=O)c1cn(C)c2ccccc12	Phase 2	TRUE	ACH-000869
NCIH1573_LUNG_FK-888	NA	NA	0.00282328	0.00282328	BRD-K83508485-001-02-7	ACH-000916	NCIH1573_LUNG	HTS002	1	1.70939	-0.607964	-0.0127211	1.15108	FK-888	tachykinin antagonist	TACR1, TACR2	NA	NA	CN(Cc1ccccc1)C(=O)[C@H](Cc1ccc2ccccc2c1)NC(=O)[C@@H]1C[C@@H](O)CN1C(=O)c1cn(C)c2ccccc12, CN(Cc1ccccc1)C(=O)[C@H](Cc1ccc2ccccc2c1)NC(=O)[C@@H]1C[C@@H](O)CN1C(=O)c1cn(C)c2ccccc12	Phase 2	TRUE	ACH-000916
NCIH1581_LUNG_FK-888	NA	NA	836.039	NA	BRD-K83508485-001-02-7	ACH-000015	NCIH1581_LUNG	HTS002	1	1.16851	-0.120084	-0.0244196	1.12599	FK-888	tachykinin antagonist	TACR1, TACR2	NA	NA	CN(Cc1ccccc1)C(=O)[C@H](Cc1ccc2ccccc2c1)NC(=O)[C@@H]1C[C@@H](O)CN1C(=O)c1cn(C)c2ccccc12, CN(Cc1ccccc1)C(=O)[C@H](Cc1ccc2ccccc2c1)NC(=O)[C@@H]1C[C@@H](O)CN1C(=O)c1cn(C)c2ccccc12	Phase 2	TRUE	ACH-000015
NCIH1623_LUNG_FK-888	NA	NA	3070.17	NA	BRD-K83508485-001-02-7	ACH-000744	NCIH1623_LUNG	HTS002	1	1.40086	-0.0111919	-0.0384154	1.21228	FK-888	tachykinin antagonist	TACR1, TACR2	NA	NA	CN(Cc1ccccc1)C(=O)[C@H](Cc1ccc2ccccc2c1)NC(=O)[C@@H]1C[C@@H](O)CN1C(=O)c1cn(C)c2ccccc12, CN(Cc1ccccc1)C(=O)[C@H](Cc1ccc2ccccc2c1)NC(=O)[C@@H]1C[C@@H](O)CN1C(=O)c1cn(C)c2ccccc12	Phase 2	TRUE	ACH-000744
NCIH1648_LUNG_FK-888	NA	NA	0.000651624	0.000651624	BRD-K83508485-001-02-7	ACH-000766	NCIH1648_LUNG	HTS002	1	1.54601	-0.20276	0.00667348	1.15743	FK-888	tachykinin antagonist	TACR1, TACR2	NA	NA	CN(Cc1ccccc1)C(=O)[C@H](Cc1ccc2ccccc2c1)NC(=O)[C@@H]1C[C@@H](O)CN1C(=O)c1cn(C)c2ccccc12, CN(Cc1ccccc1)C(=O)[C@H](Cc1ccc2ccccc2c1)NC(=O)[C@@H]1C[C@@H](O)CN1C(=O)c1cn(C)c2ccccc12	Phase 2	TRUE	ACH-000766
NCIH1650_LUNG_FK-888	NA	NA	3.2684e+07	NA	BRD-K83508485-001-02-7	ACH-000035	NCIH1650_LUNG	HTS002	1	1.57532	-0.0612387	-0.036109	1.44294	FK-888	tachykinin antagonist	TACR1, TACR2	NA	NA	CN(Cc1ccccc1)C(=O)[C@H](Cc1ccc2ccccc2c1)NC(=O)[C@@H]1C[C@@H](O)CN1C(=O)c1cn(C)c2ccccc12, CN(Cc1ccccc1)C(=O)[C@H](Cc1ccc2ccccc2c1)NC(=O)[C@@H]1C[C@@H](O)CN1C(=O)c1cn(C)c2ccccc12	Phase 2	TRUE	ACH-000035
NCIH1651_LUNG_FK-888	NA	NA	0.00195871	0.00195871	BRD-K83508485-001-02-7	ACH-000893	NCIH1651_LUNG	HTS002	1	2.39933	-0.099371	-0.143211	1.57526	FK-888	tachykinin antagonist	TACR1, TACR2	NA	NA	CN(Cc1ccccc1)C(=O)[C@H](Cc1ccc2ccccc2c1)NC(=O)[C@@H]1C[C@@H](O)CN1C(=O)c1cn(C)c2ccccc12, CN(Cc1ccccc1)C(=O)[C@H](Cc1ccc2ccccc2c1)NC(=O)[C@@H]1C[C@@H](O)CN1C(=O)c1cn(C)c2ccccc12	Phase 2	TRUE	ACH-000893
NCIH1693_LUNG_FK-888	NA	NA	2.0363	2.0363	BRD-K83508485-001-02-7	ACH-000021	NCIH1693_LUNG	HTS002	1	1.85515	0.270446	0.101792	1.26903	FK-888	tachykinin antagonist	TACR1, TACR2	NA	NA	CN(Cc1ccccc1)C(=O)[C@H](Cc1ccc2ccccc2c1)NC(=O)[C@@H]1C[C@@H](O)CN1C(=O)c1cn(C)c2ccccc12, CN(Cc1ccccc1)C(=O)[C@H](Cc1ccc2ccccc2c1)NC(=O)[C@@H]1C[C@@H](O)CN1C(=O)c1cn(C)c2ccccc12	Phase 2	TRUE	ACH-000021
NCIH1703_LUNG_FK-888	NA	NA	0.0380316	0.0380316	BRD-K83508485-001-02-7	ACH-000747	NCIH1703_LUNG	HTS002	1	1.54528	-3.50115	0.224513	1.23219	FK-888	tachykinin antagonist	TACR1, TACR2	NA	NA	CN(Cc1ccccc1)C(=O)[C@H](Cc1ccc2ccccc2c1)NC(=O)[C@@H]1C[C@@H](O)CN1C(=O)c1cn(C)c2ccccc12, CN(Cc1ccccc1)C(=O)[C@H](Cc1ccc2ccccc2c1)NC(=O)[C@@H]1C[C@@H](O)CN1C(=O)c1cn(C)c2ccccc12	Phase 2	TRUE	ACH-000747
NCIH1792_LUNG_FK-888	NA	NA	0.00347692	0.00347692	BRD-K83508485-001-02-7	ACH-000496	NCIH1792_LUNG	HTS002	1	2.51236	-0.124313	0.146383	1.61578	FK-888	tachykinin antagonist	TACR1, TACR2	NA	NA	CN(Cc1ccccc1)C(=O)[C@H](Cc1ccc2ccccc2c1)NC(=O)[C@@H]1C[C@@H](O)CN1C(=O)c1cn(C)c2ccccc12, CN(Cc1ccccc1)C(=O)[C@H](Cc1ccc2ccccc2c1)NC(=O)[C@@H]1C[C@@H](O)CN1C(=O)c1cn(C)c2ccccc12	Phase 2	TRUE	ACH-000496
NCIH1838_LUNG_FK-888	NA	NA	0.181943	0.181943	BRD-K83508485-001-02-7	ACH-000733	NCIH1838_LUNG	HTS002	1	1.77597	-0.0786394	-0.0620181	1.40072	FK-888	tachykinin antagonist	TACR1, TACR2	NA	NA	CN(Cc1ccccc1)C(=O)[C@H](Cc1ccc2ccccc2c1)NC(=O)[C@@H]1C[C@@H](O)CN1C(=O)c1cn(C)c2ccccc12, CN(Cc1ccccc1)C(=O)[C@H](Cc1ccc2ccccc2c1)NC(=O)[C@@H]1C[C@@H](O)CN1C(=O)c1cn(C)c2ccccc12	Phase 2	TRUE	ACH-000733
NCIH1915_LUNG_FK-888	NA	NA	0.0856367	0.0856367	BRD-K83508485-001-02-7	ACH-000434	NCIH1915_LUNG	HTS002	1	1.49683	-1.38764	0.0224136	1.2531	FK-888	tachykinin antagonist	TACR1, TACR2	NA	NA	CN(Cc1ccccc1)C(=O)[C@H](Cc1ccc2ccccc2c1)NC(=O)[C@@H]1C[C@@H](O)CN1C(=O)c1cn(C)c2ccccc12, CN(Cc1ccccc1)C(=O)[C@H](Cc1ccc2ccccc2c1)NC(=O)[C@@H]1C[C@@H](O)CN1C(=O)c1cn(C)c2ccccc12	Phase 2	TRUE	ACH-000434
NCIH1944_LUNG_FK-888	NA	NA	0.667725	0.667725	BRD-K83508485-001-02-7	ACH-000414	NCIH1944_LUNG	HTS002	1	0.860089	1.57549	0.00145494	0.960851	FK-888	tachykinin antagonist	TACR1, TACR2	NA	NA	CN(Cc1ccccc1)C(=O)[C@H](Cc1ccc2ccccc2c1)NC(=O)[C@@H]1C[C@@H](O)CN1C(=O)c1cn(C)c2ccccc12, CN(Cc1ccccc1)C(=O)[C@H](Cc1ccc2ccccc2c1)NC(=O)[C@@H]1C[C@@H](O)CN1C(=O)c1cn(C)c2ccccc12	Phase 2	TRUE	ACH-000414
NCIH1975_LUNG_FK-888	NA	NA	0.0967028	0.0967028	BRD-K83508485-001-02-7	ACH-000587	NCIH1975_LUNG	HTS002	1	1.22481	-0.658028	0.160591	1.11696	FK-888	tachykinin antagonist	TACR1, TACR2	NA	NA	CN(Cc1ccccc1)C(=O)[C@H](Cc1ccc2ccccc2c1)NC(=O)[C@@H]1C[C@@H](O)CN1C(=O)c1cn(C)c2ccccc12, CN(Cc1ccccc1)C(=O)[C@H](Cc1ccc2ccccc2c1)NC(=O)[C@@H]1C[C@@H](O)CN1C(=O)c1cn(C)c2ccccc12	Phase 2	TRUE	ACH-000587
NCIH2009_LUNG_FK-888	NA	NA	8.73e-05	8.73e-05	BRD-K83508485-001-02-7	ACH-000886	NCIH2009_LUNG	HTS002	1	1.91224	0.0216045	-0.00373582	1.48952	FK-888	tachykinin antagonist	TACR1, TACR2	NA	NA	CN(Cc1ccccc1)C(=O)[C@H](Cc1ccc2ccccc2c1)NC(=O)[C@@H]1C[C@@H](O)CN1C(=O)c1cn(C)c2ccccc12, CN(Cc1ccccc1)C(=O)[C@H](Cc1ccc2ccccc2c1)NC(=O)[C@@H]1C[C@@H](O)CN1C(=O)c1cn(C)c2ccccc12	Phase 2	TRUE	ACH-000886
NCIH2023_LUNG_FK-888	NA	NA	0.00012249	0.00012249	BRD-K83508485-001-02-7	ACH-000781	NCIH2023_LUNG	HTS002	1	4.04462	-0.184305	0.164067	1.74705	FK-888	tachykinin antagonist	TACR1, TACR2	NA	NA	CN(Cc1ccccc1)C(=O)[C@H](Cc1ccc2ccccc2c1)NC(=O)[C@@H]1C[C@@H](O)CN1C(=O)c1cn(C)c2ccccc12, CN(Cc1ccccc1)C(=O)[C@H](Cc1ccc2ccccc2c1)NC(=O)[C@@H]1C[C@@H](O)CN1C(=O)c1cn(C)c2ccccc12	Phase 2	TRUE	ACH-000781
NCIH2030_LUNG_FK-888	NA	NA	0.00342089	0.00342089	BRD-K83508485-001-02-7	ACH-000521	NCIH2030_LUNG	HTS002	1	1.83554	-0.0322687	0.0352396	1.39674	FK-888	tachykinin antagonist	TACR1, TACR2	NA	NA	CN(Cc1ccccc1)C(=O)[C@H](Cc1ccc2ccccc2c1)NC(=O)[C@@H]1C[C@@H](O)CN1C(=O)c1cn(C)c2ccccc12, CN(Cc1ccccc1)C(=O)[C@H](Cc1ccc2ccccc2c1)NC(=O)[C@@H]1C[C@@H](O)CN1C(=O)c1cn(C)c2ccccc12	Phase 2	TRUE	ACH-000521
NCIH2087_LUNG_FK-888	NA	NA	0.264481	0.264481	BRD-K83508485-001-02-7	ACH-000841	NCIH2087_LUNG	HTS002	1	1.96373	-0.332084	-0.000837904	1.56206	FK-888	tachykinin antagonist	TACR1, TACR2	NA	NA	CN(Cc1ccccc1)C(=O)[C@H](Cc1ccc2ccccc2c1)NC(=O)[C@@H]1C[C@@H](O)CN1C(=O)c1cn(C)c2ccccc12, CN(Cc1ccccc1)C(=O)[C@H](Cc1ccc2ccccc2c1)NC(=O)[C@@H]1C[C@@H](O)CN1C(=O)c1cn(C)c2ccccc12	Phase 2	TRUE	ACH-000841
NCIH2126_LUNG_FK-888	NA	NA	0.119015	0.119015	BRD-K83508485-001-02-7	ACH-000785	NCIH2126_LUNG	HTS002	1	1.7743	0.028522	-0.028934	1.38483	FK-888	tachykinin antagonist	TACR1, TACR2	NA	NA	CN(Cc1ccccc1)C(=O)[C@H](Cc1ccc2ccccc2c1)NC(=O)[C@@H]1C[C@@H](O)CN1C(=O)c1cn(C)c2ccccc12, CN(Cc1ccccc1)C(=O)[C@H](Cc1ccc2ccccc2c1)NC(=O)[C@@H]1C[C@@H](O)CN1C(=O)c1cn(C)c2ccccc12	Phase 2	TRUE	ACH-000785
NCIH2170_LUNG_FK-888	NA	NA	0.0218999	0.0218999	BRD-K83508485-001-02-7	ACH-000481	NCIH2170_LUNG	HTS002	1	1.609	-0.0479368	0.0294925	1.29526	FK-888	tachykinin antagonist	TACR1, TACR2	NA	NA	CN(Cc1ccccc1)C(=O)[C@H](Cc1ccc2ccccc2c1)NC(=O)[C@@H]1C[C@@H](O)CN1C(=O)c1cn(C)c2ccccc12, CN(Cc1ccccc1)C(=O)[C@H](Cc1ccc2ccccc2c1)NC(=O)[C@@H]1C[C@@H](O)CN1C(=O)c1cn(C)c2ccccc12	Phase 2	TRUE	ACH-000481
NCIH2228_LUNG_FK-888	NA	NA	215555	NA	BRD-K83508485-001-02-7	ACH-000447	NCIH2228_LUNG	HTS002	1	1.20487	-0.0295548	-0.0438223	1.12449	FK-888	tachykinin antagonist	TACR1, TACR2	NA	NA	CN(Cc1ccccc1)C(=O)[C@H](Cc1ccc2ccccc2c1)NC(=O)[C@@H]1C[C@@H](O)CN1C(=O)c1cn(C)c2ccccc12, CN(Cc1ccccc1)C(=O)[C@H](Cc1ccc2ccccc2c1)NC(=O)[C@@H]1C[C@@H](O)CN1C(=O)c1cn(C)c2ccccc12	Phase 2	TRUE	ACH-000447
NCIH226_LUNG_FK-888	NA	NA	0.0285714	0.0285714	BRD-K83508485-001-02-7	ACH-000367	NCIH226_LUNG	HTS002	1	1.78975	-0.208287	0.250541	1.35681	FK-888	tachykinin antagonist	TACR1, TACR2	NA	NA	CN(Cc1ccccc1)C(=O)[C@H](Cc1ccc2ccccc2c1)NC(=O)[C@@H]1C[C@@H](O)CN1C(=O)c1cn(C)c2ccccc12, CN(Cc1ccccc1)C(=O)[C@H](Cc1ccc2ccccc2c1)NC(=O)[C@@H]1C[C@@H](O)CN1C(=O)c1cn(C)c2ccccc12	Phase 2	TRUE	ACH-000367
NCIH23_LUNG_FK-888	NA	NA	0.0148023	0.0148023	BRD-K83508485-001-02-7	ACH-000900	NCIH23_LUNG	HTS002	1	2.3654	-0.28251	0.0445672	1.54507	FK-888	tachykinin antagonist	TACR1, TACR2	NA	NA	CN(Cc1ccccc1)C(=O)[C@H](Cc1ccc2ccccc2c1)NC(=O)[C@@H]1C[C@@H](O)CN1C(=O)c1cn(C)c2ccccc12, CN(Cc1ccccc1)C(=O)[C@H](Cc1ccc2ccccc2c1)NC(=O)[C@@H]1C[C@@H](O)CN1C(=O)c1cn(C)c2ccccc12	Phase 2	TRUE	ACH-000900
NCIH2444_LUNG_FK-888	NA	NA	0.0125718	0.0125718	BRD-K83508485-001-02-7	ACH-000186	NCIH2444_LUNG	HTS002	1	2.32959	-0.0477116	0.0318728	1.63597	FK-888	tachykinin antagonist	TACR1, TACR2	NA	NA	CN(Cc1ccccc1)C(=O)[C@H](Cc1ccc2ccccc2c1)NC(=O)[C@@H]1C[C@@H](O)CN1C(=O)c1cn(C)c2ccccc12, CN(Cc1ccccc1)C(=O)[C@H](Cc1ccc2ccccc2c1)NC(=O)[C@@H]1C[C@@H](O)CN1C(=O)c1cn(C)c2ccccc12	Phase 2	TRUE	ACH-000186
NCIH292_LUNG_FK-888	NA	NA	0.0224869	0.0224869	BRD-K83508485-001-02-7	ACH-001075	NCIH292_LUNG	HTS002	1	1.68252	-0.193616	-0.00860434	1.30305	FK-888	tachykinin antagonist	TACR1, TACR2	NA	NA	CN(Cc1ccccc1)C(=O)[C@H](Cc1ccc2ccccc2c1)NC(=O)[C@@H]1C[C@@H](O)CN1C(=O)c1cn(C)c2ccccc12, CN(Cc1ccccc1)C(=O)[C@H](Cc1ccc2ccccc2c1)NC(=O)[C@@H]1C[C@@H](O)CN1C(=O)c1cn(C)c2ccccc12	Phase 2	TRUE	ACH-001075
NCIH322_LUNG_FK-888	NA	NA	0.0570239	0.0570239	BRD-K83508485-001-02-7	ACH-000837	NCIH322_LUNG	HTS002	1	1.48972	-1.23683	-0.088646	1.22905	FK-888	tachykinin antagonist	TACR1, TACR2	NA	NA	CN(Cc1ccccc1)C(=O)[C@H](Cc1ccc2ccccc2c1)NC(=O)[C@@H]1C[C@@H](O)CN1C(=O)c1cn(C)c2ccccc12, CN(Cc1ccccc1)C(=O)[C@H](Cc1ccc2ccccc2c1)NC(=O)[C@@H]1C[C@@H](O)CN1C(=O)c1cn(C)c2ccccc12	Phase 2	TRUE	ACH-000837
NCIH358_LUNG_FK-888	NA	NA	0.10236	0.10236	BRD-K83508485-001-02-7	ACH-000860	NCIH358_LUNG	HTS002	1	1.52511	0.0189306	-0.0417102	1.26188	FK-888	tachykinin antagonist	TACR1, TACR2	NA	NA	CN(Cc1ccccc1)C(=O)[C@H](Cc1ccc2ccccc2c1)NC(=O)[C@@H]1C[C@@H](O)CN1C(=O)c1cn(C)c2ccccc12, CN(Cc1ccccc1)C(=O)[C@H](Cc1ccc2ccccc2c1)NC(=O)[C@@H]1C[C@@H](O)CN1C(=O)c1cn(C)c2ccccc12	Phase 2	TRUE	ACH-000860
NCIH460_LUNG_FK-888	NA	NA	0.0334018	0.0334018	BRD-K83508485-001-02-7	ACH-000463	NCIH460_LUNG	HTS002	1	1.63093	0.0744039	-0.137009	1.32533	FK-888	tachykinin antagonist	TACR1, TACR2	NA	NA	CN(Cc1ccccc1)C(=O)[C@H](Cc1ccc2ccccc2c1)NC(=O)[C@@H]1C[C@@H](O)CN1C(=O)c1cn(C)c2ccccc12, CN(Cc1ccccc1)C(=O)[C@H](Cc1ccc2ccccc2c1)NC(=O)[C@@H]1C[C@@H](O)CN1C(=O)c1cn(C)c2ccccc12	Phase 2	TRUE	ACH-000463
NCIH520_LUNG_FK-888	NA	NA	3.88429	3.88429	BRD-K83508485-001-02-7	ACH-000395	NCIH520_LUNG	HTS002	1	1.33699	-0.303803	-0.193874	1.24788	FK-888	tachykinin antagonist	TACR1, TACR2	NA	NA	CN(Cc1ccccc1)C(=O)[C@H](Cc1ccc2ccccc2c1)NC(=O)[C@@H]1C[C@@H](O)CN1C(=O)c1cn(C)c2ccccc12, CN(Cc1ccccc1)C(=O)[C@H](Cc1ccc2ccccc2c1)NC(=O)[C@@H]1C[C@@H](O)CN1C(=O)c1cn(C)c2ccccc12	Phase 2	TRUE	ACH-000395
NCIH522_LUNG_FK-888	NA	NA	0.0030835	0.0030835	BRD-K83508485-001-02-7	ACH-000343	NCIH522_LUNG	HTS002	1	1.79414	0.115405	-0.14425	1.46848	FK-888	tachykinin antagonist	TACR1, TACR2	NA	NA	CN(Cc1ccccc1)C(=O)[C@H](Cc1ccc2ccccc2c1)NC(=O)[C@@H]1C[C@@H](O)CN1C(=O)c1cn(C)c2ccccc12, CN(Cc1ccccc1)C(=O)[C@H](Cc1ccc2ccccc2c1)NC(=O)[C@@H]1C[C@@H](O)CN1C(=O)c1cn(C)c2ccccc12	Phase 2	TRUE	ACH-000343
NCIH650_LUNG_FK-888	NA	NA	0.0153449	0.0153449	BRD-K83508485-001-02-7	ACH-000945	NCIH650_LUNG	HTS002	1	1.58744	-0.0529597	0.0320671	1.28114	FK-888	tachykinin antagonist	TACR1, TACR2	NA	NA	CN(Cc1ccccc1)C(=O)[C@H](Cc1ccc2ccccc2c1)NC(=O)[C@@H]1C[C@@H](O)CN1C(=O)c1cn(C)c2ccccc12, CN(Cc1ccccc1)C(=O)[C@H](Cc1ccc2ccccc2c1)NC(=O)[C@@H]1C[C@@H](O)CN1C(=O)c1cn(C)c2ccccc12	Phase 2	TRUE	ACH-000945
NCIH661_LUNG_FK-888	NA	NA	0.000720517	0.000720517	BRD-K83508485-001-02-7	ACH-000853	NCIH661_LUNG	HTS002	1	1.46554	-0.171022	-0.0392397	1.14831	FK-888	tachykinin antagonist	TACR1, TACR2	NA	NA	CN(Cc1ccccc1)C(=O)[C@H](Cc1ccc2ccccc2c1)NC(=O)[C@@H]1C[C@@H](O)CN1C(=O)c1cn(C)c2ccccc12, CN(Cc1ccccc1)C(=O)[C@H](Cc1ccc2ccccc2c1)NC(=O)[C@@H]1C[C@@H](O)CN1C(=O)c1cn(C)c2ccccc12	Phase 2	TRUE	ACH-000853
NCIH838_LUNG_FK-888	NA	NA	0.38702	0.38702	BRD-K83508485-001-02-7	ACH-000416	NCIH838_LUNG	HTS002	1	1.41917	-0.211347	0.151549	1.24197	FK-888	tachykinin antagonist	TACR1, TACR2	NA	NA	CN(Cc1ccccc1)C(=O)[C@H](Cc1ccc2ccccc2c1)NC(=O)[C@@H]1C[C@@H](O)CN1C(=O)c1cn(C)c2ccccc12, CN(Cc1ccccc1)C(=O)[C@H](Cc1ccc2ccccc2c1)NC(=O)[C@@H]1C[C@@H](O)CN1C(=O)c1cn(C)c2ccccc12	Phase 2	TRUE	ACH-000416
PC14_LUNG_FK-888	NA	NA	0.502649	0.502649	BRD-K83508485-001-02-7	ACH-000030	PC14_LUNG	HTS002	1	1.33669	-1.35496	0.365109	1.23249	FK-888	tachykinin antagonist	TACR1, TACR2	NA	NA	CN(Cc1ccccc1)C(=O)[C@H](Cc1ccc2ccccc2c1)NC(=O)[C@@H]1C[C@@H](O)CN1C(=O)c1cn(C)c2ccccc12, CN(Cc1ccccc1)C(=O)[C@H](Cc1ccc2ccccc2c1)NC(=O)[C@@H]1C[C@@H](O)CN1C(=O)c1cn(C)c2ccccc12	Phase 2	TRUE	ACH-000030
RERFLCAD1_LUNG_FK-888	NA	NA	0.114252	0.114252	BRD-K83508485-001-02-7	ACH-000791	RERFLCAD1_LUNG	HTS002	1	1.38834	-0.101878	0.00827819	1.19786	FK-888	tachykinin antagonist	TACR1, TACR2	NA	NA	CN(Cc1ccccc1)C(=O)[C@H](Cc1ccc2ccccc2c1)NC(=O)[C@@H]1C[C@@H](O)CN1C(=O)c1cn(C)c2ccccc12, CN(Cc1ccccc1)C(=O)[C@H](Cc1ccc2ccccc2c1)NC(=O)[C@@H]1C[C@@H](O)CN1C(=O)c1cn(C)c2ccccc12	Phase 2	TRUE	ACH-000791
RERFLCAD2_LUNG_FK-888	NA	NA	0.0187863	0.0187863	BRD-K83508485-001-02-7	ACH-000774	RERFLCAD2_LUNG	HTS002	1	1.73231	-0.000581413	-0.00194375	1.366	FK-888	tachykinin antagonist	TACR1, TACR2	NA	NA	CN(Cc1ccccc1)C(=O)[C@H](Cc1ccc2ccccc2c1)NC(=O)[C@@H]1C[C@@H](O)CN1C(=O)c1cn(C)c2ccccc12, CN(Cc1ccccc1)C(=O)[C@H](Cc1ccc2ccccc2c1)NC(=O)[C@@H]1C[C@@H](O)CN1C(=O)c1cn(C)c2ccccc12	Phase 2	TRUE	ACH-000774
RERFLCAI_LUNG_FK-888	NA	NA	0.0789367	0.0789367	BRD-K83508485-001-02-7	ACH-000261	RERFLCAI_LUNG	HTS002	1	1.5376	-0.512492	0.210942	1.26928	FK-888	tachykinin antagonist	TACR1, TACR2	NA	NA	CN(Cc1ccccc1)C(=O)[C@H](Cc1ccc2ccccc2c1)NC(=O)[C@@H]1C[C@@H](O)CN1C(=O)c1cn(C)c2ccccc12, CN(Cc1ccccc1)C(=O)[C@H](Cc1ccc2ccccc2c1)NC(=O)[C@@H]1C[C@@H](O)CN1C(=O)c1cn(C)c2ccccc12	Phase 2	TRUE	ACH-000261
RERFLCKJ_LUNG_FK-888	NA	NA	0.0232626	0.0232626	BRD-K83508485-001-02-7	ACH-000482	RERFLCKJ_LUNG	HTS002	1	2.22326	-0.0403966	-0.0985593	1.59671	FK-888	tachykinin antagonist	TACR1, TACR2	NA	NA	CN(Cc1ccccc1)C(=O)[C@H](Cc1ccc2ccccc2c1)NC(=O)[C@@H]1C[C@@H](O)CN1C(=O)c1cn(C)c2ccccc12, CN(Cc1ccccc1)C(=O)[C@H](Cc1ccc2ccccc2c1)NC(=O)[C@@H]1C[C@@H](O)CN1C(=O)c1cn(C)c2ccccc12	Phase 2	TRUE	ACH-000482
SKLU1_LUNG_FK-888	NA	NA	3.51e-05	3.51e-05	BRD-K83508485-001-02-7	ACH-000309	SKLU1_LUNG	HTS002	1	1.50057	0.0246471	-0.0154636	1.27396	FK-888	tachykinin antagonist	TACR1, TACR2	NA	NA	CN(Cc1ccccc1)C(=O)[C@H](Cc1ccc2ccccc2c1)NC(=O)[C@@H]1C[C@@H](O)CN1C(=O)c1cn(C)c2ccccc12, CN(Cc1ccccc1)C(=O)[C@H](Cc1ccc2ccccc2c1)NC(=O)[C@@H]1C[C@@H](O)CN1C(=O)c1cn(C)c2ccccc12	Phase 2	TRUE	ACH-000309
SKMES1_LUNG_FK-888	NA	NA	0.0721959	0.0721959	BRD-K83508485-001-02-7	ACH-000665	SKMES1_LUNG	HTS002	1	1.45164	-0.00629691	-0.0598419	1.22576	FK-888	tachykinin antagonist	TACR1, TACR2	NA	NA	CN(Cc1ccccc1)C(=O)[C@H](Cc1ccc2ccccc2c1)NC(=O)[C@@H]1C[C@@H](O)CN1C(=O)c1cn(C)c2ccccc12, CN(Cc1ccccc1)C(=O)[C@H](Cc1ccc2ccccc2c1)NC(=O)[C@@H]1C[C@@H](O)CN1C(=O)c1cn(C)c2ccccc12	Phase 2	TRUE	ACH-000665
SQ1_LUNG_FK-888	NA	NA	43.4038	NA	BRD-K83508485-001-02-7	ACH-000553	SQ1_LUNG	HTS002	1	1.31529	-0.0121854	-0.0350136	1.16371	FK-888	tachykinin antagonist	TACR1, TACR2	NA	NA	CN(Cc1ccccc1)C(=O)[C@H](Cc1ccc2ccccc2c1)NC(=O)[C@@H]1C[C@@H](O)CN1C(=O)c1cn(C)c2ccccc12, CN(Cc1ccccc1)C(=O)[C@H](Cc1ccc2ccccc2c1)NC(=O)[C@@H]1C[C@@H](O)CN1C(=O)c1cn(C)c2ccccc12	Phase 2	TRUE	ACH-000553
SW1573_LUNG_FK-888	NA	NA	0.0901041	0.0901041	BRD-K83508485-001-02-7	ACH-000677	SW1573_LUNG	HTS002	1	1.45528	-0.213709	-0.0410601	1.23083	FK-888	tachykinin antagonist	TACR1, TACR2	NA	NA	CN(Cc1ccccc1)C(=O)[C@H](Cc1ccc2ccccc2c1)NC(=O)[C@@H]1C[C@@H](O)CN1C(=O)c1cn(C)c2ccccc12, CN(Cc1ccccc1)C(=O)[C@H](Cc1ccc2ccccc2c1)NC(=O)[C@@H]1C[C@@H](O)CN1C(=O)c1cn(C)c2ccccc12	Phase 2	TRUE	ACH-000677
SW900_LUNG_FK-888	NA	NA	1.01018	1.01018	BRD-K83508485-001-02-7	ACH-000669	SW900_LUNG	HTS002	1	1.50136	-4.98515	0.0841665	1.38292	FK-888	tachykinin antagonist	TACR1, TACR2	NA	NA	CN(Cc1ccccc1)C(=O)[C@H](Cc1ccc2ccccc2c1)NC(=O)[C@@H]1C[C@@H](O)CN1C(=O)c1cn(C)c2ccccc12, CN(Cc1ccccc1)C(=O)[C@H](Cc1ccc2ccccc2c1)NC(=O)[C@@H]1C[C@@H](O)CN1C(=O)c1cn(C)c2ccccc12	Phase 2	TRUE	ACH-000669
T3M10_LUNG_FK-888	NA	NA	0.000333045	0.000333045	BRD-K83508485-001-02-7	ACH-000813	T3M10_LUNG	HTS002	1	3.67776	-0.604404	0.268661	1.23959	FK-888	tachykinin antagonist	TACR1, TACR2	NA	NA	CN(Cc1ccccc1)C(=O)[C@H](Cc1ccc2ccccc2c1)NC(=O)[C@@H]1C[C@@H](O)CN1C(=O)c1cn(C)c2ccccc12, CN(Cc1ccccc1)C(=O)[C@H](Cc1ccc2ccccc2c1)NC(=O)[C@@H]1C[C@@H](O)CN1C(=O)c1cn(C)c2ccccc12	Phase 2	TRUE	ACH-000813

## Sheet: homosalate
group	ic50	ic50 (<10)	ec50	ec50 (<10)	broad_id	depmap_id	ccle_name	screen_id	upper_limit	lower_limit	slope	r2	auc	name	moa	target	disease.area	indication	smiles	phase	passed_str_profiling	row_name
A549_LUNG_homosalate	NA	NA	0.0953697	0.0953697	BRD-A34751532-001-06-9	ACH-000681	A549_LUNG	HTS002	1	1.23742	-0.415899	0.202325	1.12244	homosalate	HSP inducer	NA	NA	NA	CC1CC(CC(C)(C)C1)OC(=O)c1ccccc1O	Preclinical	TRUE	ACH-000681
ABC1_LUNG_homosalate	NA	NA	22969.3	NA	BRD-A34751532-001-06-9	ACH-000528	ABC1_LUNG	HTS002	1	1.27091	-0.0607544	-0.0200039	1.18457	homosalate	HSP inducer	NA	NA	NA	CC1CC(CC(C)(C)C1)OC(=O)c1ccccc1O	Preclinical	TRUE	ACH-000528
BEN_LUNG_homosalate	NA	NA	0.0796062	0.0796062	BRD-A34751532-001-06-9	ACH-000603	BEN_LUNG	HTS002	1	1.1329	0.268935	-0.16976	1.0663	homosalate	HSP inducer	NA	NA	NA	CC1CC(CC(C)(C)C1)OC(=O)c1ccccc1O	Preclinical	TRUE	ACH-000603
CORL105_LUNG_homosalate	NA	NA	5.47e-05	5.47e-05	BRD-A34751532-001-06-9	ACH-000161	CORL105_LUNG	HTS002	1	1.32092	0.142469	-0.0913975	1.23452	homosalate	HSP inducer	NA	NA	NA	CC1CC(CC(C)(C)C1)OC(=O)c1ccccc1O	Preclinical	TRUE	ACH-000161
EBC1_LUNG_homosalate	NA	NA	0.00325812	0.00325812	BRD-A34751532-001-06-9	ACH-000563	EBC1_LUNG	HTS002	1	2.29813	-1.00818	-0.0106308	1.24651	homosalate	HSP inducer	NA	NA	NA	CC1CC(CC(C)(C)C1)OC(=O)c1ccccc1O	Preclinical	TRUE	ACH-000563
HCC1195_LUNG_homosalate	NA	NA	7.75559	7.75559	BRD-A34751532-001-06-9	ACH-000868	HCC1195_LUNG	HTS002	1	1.44031	0.108981	-0.132007	1.16728	homosalate	HSP inducer	NA	NA	NA	CC1CC(CC(C)(C)C1)OC(=O)c1ccccc1O	Preclinical	TRUE	ACH-000868
HCC1359_LUNG_homosalate	NA	NA	38130.8	NA	BRD-A34751532-001-06-9	ACH-000901	HCC1359_LUNG	HTS002	1	1.50388	-0.0865836	-0.160677	1.37985	homosalate	HSP inducer	NA	NA	NA	CC1CC(CC(C)(C)C1)OC(=O)c1ccccc1O	Preclinical	TRUE	ACH-000901
HCC1438_LUNG_homosalate	NA	NA	0.338007	0.338007	BRD-A34751532-001-06-9	ACH-000891	HCC1438_LUNG	HTS002	1	1.35481	-0.362827	0.0771434	1.2148	homosalate	HSP inducer	NA	NA	NA	CC1CC(CC(C)(C)C1)OC(=O)c1ccccc1O	Preclinical	TRUE	ACH-000891
HCC15_LUNG_homosalate	NA	NA	230.002	NA	BRD-A34751532-001-06-9	ACH-000878	HCC15_LUNG	HTS002	1	1.31793	-0.0876961	0.000386222	1.21176	homosalate	HSP inducer	NA	NA	NA	CC1CC(CC(C)(C)C1)OC(=O)c1ccccc1O	Preclinical	TRUE	ACH-000878
HCC366_LUNG_homosalate	NA	NA	0.00343014	0.00343014	BRD-A34751532-001-06-9	ACH-000840	HCC366_LUNG	HTS002	1	1.6036	-0.941728	0.143738	1.11921	homosalate	HSP inducer	NA	NA	NA	CC1CC(CC(C)(C)C1)OC(=O)c1ccccc1O	Preclinical	TRUE	ACH-000840
HCC4006_LUNG_homosalate	NA	NA	0.0751289	0.0751289	BRD-A34751532-001-06-9	ACH-000066	HCC4006_LUNG	HTS002	1	1.77612	-0.0235868	-0.00490589	1.38788	homosalate	HSP inducer	NA	NA	NA	CC1CC(CC(C)(C)C1)OC(=O)c1ccccc1O	Preclinical	TRUE	ACH-000066
HCC44_LUNG_homosalate	NA	NA	2.94405	2.94405	BRD-A34751532-001-06-9	ACH-000667	HCC44_LUNG	HTS002	1	1.74687	-2.53431	0.0139374	1.65142	homosalate	HSP inducer	NA	NA	NA	CC1CC(CC(C)(C)C1)OC(=O)c1ccccc1O	Preclinical	TRUE	ACH-000667
HCC78_LUNG_homosalate	NA	NA	0.203362	0.203362	BRD-A34751532-001-06-9	ACH-000562	HCC78_LUNG	HTS002	1	1.43461	-0.916064	-0.0319654	1.25903	homosalate	HSP inducer	NA	NA	NA	CC1CC(CC(C)(C)C1)OC(=O)c1ccccc1O	Preclinical	TRUE	ACH-000562
IALM_LUNG_homosalate	NA	NA	0.0794622	0.0794622	BRD-A34751532-001-06-9	ACH-000672	IALM_LUNG	HTS002	1	0.550981	0.500269	0.175764	0.776149	homosalate	HSP inducer	NA	NA	NA	CC1CC(CC(C)(C)C1)OC(=O)c1ccccc1O	Preclinical	TRUE	ACH-000672
KNS62_LUNG_homosalate	NA	NA	0.12144	0.12144	BRD-A34751532-001-06-9	ACH-000858	KNS62_LUNG	HTS002	1	2.49885	-0.806211	0.36233	1.81484	homosalate	HSP inducer	NA	NA	NA	CC1CC(CC(C)(C)C1)OC(=O)c1ccccc1O	Preclinical	TRUE	ACH-000858
LCLC103H_LUNG_homosalate	NA	NA	0.0742933	0.0742933	BRD-A34751532-001-06-9	ACH-000627	LCLC103H_LUNG	HTS002	1	1.56951	-0.0863595	0.0535286	1.28415	homosalate	HSP inducer	NA	NA	NA	CC1CC(CC(C)(C)C1)OC(=O)c1ccccc1O	Preclinical	TRUE	ACH-000627
LK2_LUNG_homosalate	NA	NA	0.0832874	0.0832874	BRD-A34751532-001-06-9	ACH-000769	LK2_LUNG	HTS002	1	1.59663	0.00731478	0.00124527	1.29825	homosalate	HSP inducer	NA	NA	NA	CC1CC(CC(C)(C)C1)OC(=O)c1ccccc1O	Preclinical	TRUE	ACH-000769
LOUNH91_LUNG_homosalate	NA	NA	0.0395557	0.0395557	BRD-A34751532-001-06-9	ACH-000176	LOUNH91_LUNG	HTS002	1	1.72119	0.278094	-0.088655	1.39028	homosalate	HSP inducer	NA	NA	NA	CC1CC(CC(C)(C)C1)OC(=O)c1ccccc1O	Preclinical	TRUE	ACH-000176
LU99_LUNG_homosalate	NA	NA	0.0023256	0.0023256	BRD-A34751532-001-06-9	ACH-000444	LU99_LUNG	HTS002	1	1.48881	-0.071154	0.0574712	1.2143	homosalate	HSP inducer	NA	NA	NA	CC1CC(CC(C)(C)C1)OC(=O)c1ccccc1O	Preclinical	TRUE	ACH-000444
LUDLU1_LUNG_homosalate	NA	NA	0.0111762	0.0111762	BRD-A34751532-001-06-9	ACH-000390	LUDLU1_LUNG	HTS002	1	1.64514	0.17892	0.19509	1.37497	homosalate	HSP inducer	NA	NA	NA	CC1CC(CC(C)(C)C1)OC(=O)c1ccccc1O	Preclinical	TRUE	ACH-000390
LXF289_LUNG_homosalate	NA	NA	6.51e-05	6.51e-05	BRD-A34751532-001-06-9	ACH-000787	LXF289_LUNG	HTS002	1	1.51403	-0.15257	-0.0942486	1.13438	homosalate	HSP inducer	NA	NA	NA	CC1CC(CC(C)(C)C1)OC(=O)c1ccccc1O	Preclinical	TRUE	ACH-000787
NCIH1355_LUNG_homosalate	NA	NA	0.190008	0.190008	BRD-A34751532-001-06-9	ACH-000666	NCIH1355_LUNG	HTS002	1	2.09972	0.480763	-0.0845656	1.46736	homosalate	HSP inducer	NA	NA	NA	CC1CC(CC(C)(C)C1)OC(=O)c1ccccc1O	Preclinical	TRUE	ACH-000666
NCIH1373_LUNG_homosalate	NA	NA	0.0284205	0.0284205	BRD-A34751532-001-06-9	ACH-000845	NCIH1373_LUNG	HTS002	1	1.59627	-3.99327	0.702728	1.236	homosalate	HSP inducer	NA	NA	NA	CC1CC(CC(C)(C)C1)OC(=O)c1ccccc1O	Preclinical	TRUE	ACH-000845
NCIH1435_LUNG_homosalate	NA	NA	0.182626	0.182626	BRD-A34751532-001-06-9	ACH-000852	NCIH1435_LUNG	HTS002	1	2.25651	0.23811	-0.526116	1.57112	homosalate	HSP inducer	NA	NA	NA	CC1CC(CC(C)(C)C1)OC(=O)c1ccccc1O	Preclinical	TRUE	ACH-000852
NCIH1563_LUNG_homosalate	NA	NA	0.159955	0.159955	BRD-A34751532-001-06-9	ACH-000892	NCIH1563_LUNG	HTS002	1	1.72777	0.110013	-0.172359	1.34988	homosalate	HSP inducer	NA	NA	NA	CC1CC(CC(C)(C)C1)OC(=O)c1ccccc1O	Preclinical	TRUE	ACH-000892
NCIH1573_LUNG_homosalate	NA	NA	16.4825	NA	BRD-A34751532-001-06-9	ACH-000916	NCIH1573_LUNG	HTS002	1	2.1164	0.317312	-0.0183406	1.20974	homosalate	HSP inducer	NA	NA	NA	CC1CC(CC(C)(C)C1)OC(=O)c1ccccc1O	Preclinical	TRUE	ACH-000916
NCIH1581_LUNG_homosalate	NA	NA	0.00846229	0.00846229	BRD-A34751532-001-06-9	ACH-000015	NCIH1581_LUNG	HTS002	1	1.24395	0.00166869	-0.00705245	1.1222	homosalate	HSP inducer	NA	NA	NA	CC1CC(CC(C)(C)C1)OC(=O)c1ccccc1O	Preclinical	TRUE	ACH-000015
NCIH1623_LUNG_homosalate	NA	NA	0.00317633	0.00317633	BRD-A34751532-001-06-9	ACH-000744	NCIH1623_LUNG	HTS002	1	1.35436	0.0728683	-0.0708382	1.19755	homosalate	HSP inducer	NA	NA	NA	CC1CC(CC(C)(C)C1)OC(=O)c1ccccc1O	Preclinical	TRUE	ACH-000744
NCIH1648_LUNG_homosalate	NA	NA	0.0554899	0.0554899	BRD-A34751532-001-06-9	ACH-000766	NCIH1648_LUNG	HTS002	1	1.1433	0.244821	-0.232808	1.07434	homosalate	HSP inducer	NA	NA	NA	CC1CC(CC(C)(C)C1)OC(=O)c1ccccc1O	Preclinical	TRUE	ACH-000766
NCIH1650_LUNG_homosalate	NA	NA	0.163418	0.163418	BRD-A34751532-001-06-9	ACH-000035	NCIH1650_LUNG	HTS002	1	1.61159	-0.132523	-0.270058	1.32024	homosalate	HSP inducer	NA	NA	NA	CC1CC(CC(C)(C)C1)OC(=O)c1ccccc1O	Preclinical	TRUE	ACH-000035
NCIH1651_LUNG_homosalate	NA	NA	0.0849021	0.0849021	BRD-A34751532-001-06-9	ACH-000893	NCIH1651_LUNG	HTS002	1	1.73212	-0.0912619	-0.0842983	1.36743	homosalate	HSP inducer	NA	NA	NA	CC1CC(CC(C)(C)C1)OC(=O)c1ccccc1O	Preclinical	TRUE	ACH-000893
NCIH1703_LUNG_homosalate	NA	NA	0.084791	0.084791	BRD-A34751532-001-06-9	ACH-000747	NCIH1703_LUNG	HTS002	1	1.64279	0.0964094	-0.073942	1.32015	homosalate	HSP inducer	NA	NA	NA	CC1CC(CC(C)(C)C1)OC(=O)c1ccccc1O	Preclinical	TRUE	ACH-000747
NCIH1792_LUNG_homosalate	NA	NA	0.0122349	0.0122349	BRD-A34751532-001-06-9	ACH-000496	NCIH1792_LUNG	HTS002	1	1.70676	-2.98506	0.611518	1.21835	homosalate	HSP inducer	NA	NA	NA	CC1CC(CC(C)(C)C1)OC(=O)c1ccccc1O	Preclinical	TRUE	ACH-000496
NCIH1793_LUNG_homosalate	NA	NA	0.0408215	0.0408215	BRD-A34751532-001-06-9	ACH-000888	NCIH1793_LUNG	HTS002	1	1.41454	0.678046	-0.16432	1.23295	homosalate	HSP inducer	NA	NA	NA	CC1CC(CC(C)(C)C1)OC(=O)c1ccccc1O	Preclinical	TRUE	ACH-000888
NCIH1838_LUNG_homosalate	NA	NA	0.0160141	0.0160141	BRD-A34751532-001-06-9	ACH-000733	NCIH1838_LUNG	HTS002	1	1.52517	0.44545	-0.0425421	1.3296	homosalate	HSP inducer	NA	NA	NA	CC1CC(CC(C)(C)C1)OC(=O)c1ccccc1O	Preclinical	TRUE	ACH-000733
NCIH1915_LUNG_homosalate	NA	NA	0.138802	0.138802	BRD-A34751532-001-06-9	ACH-000434	NCIH1915_LUNG	HTS002	1	1.84609	0.0319749	0.038897	1.41917	homosalate	HSP inducer	NA	NA	NA	CC1CC(CC(C)(C)C1)OC(=O)c1ccccc1O	Preclinical	TRUE	ACH-000434
NCIH1944_LUNG_homosalate	NA	NA	0.0191783	0.0191783	BRD-A34751532-001-06-9	ACH-000414	NCIH1944_LUNG	HTS002	1	1.99252	-0.28549	0.13838	1.41085	homosalate	HSP inducer	NA	NA	NA	CC1CC(CC(C)(C)C1)OC(=O)c1ccccc1O	Preclinical	TRUE	ACH-000414
NCIH1975_LUNG_homosalate	NA	NA	0.0208716	0.0208716	BRD-A34751532-001-06-9	ACH-000587	NCIH1975_LUNG	HTS002	1	1.73745	-0.019104	0.0255636	1.36408	homosalate	HSP inducer	NA	NA	NA	CC1CC(CC(C)(C)C1)OC(=O)c1ccccc1O	Preclinical	TRUE	ACH-000587
NCIH2009_LUNG_homosalate	NA	NA	0.0436159	0.0436159	BRD-A34751532-001-06-9	ACH-000886	NCIH2009_LUNG	HTS002	1	1.28117	-0.351714	-0.00411012	1.12891	homosalate	HSP inducer	NA	NA	NA	CC1CC(CC(C)(C)C1)OC(=O)c1ccccc1O	Preclinical	TRUE	ACH-000886
NCIH2023_LUNG_homosalate	NA	NA	0.000182641	0.000182641	BRD-A34751532-001-06-9	ACH-000781	NCIH2023_LUNG	HTS002	1	1.30237	0.204797	0.0317027	1.23002	homosalate	HSP inducer	NA	NA	NA	CC1CC(CC(C)(C)C1)OC(=O)c1ccccc1O	Preclinical	TRUE	ACH-000781
NCIH2030_LUNG_homosalate	NA	NA	0.133197	0.133197	BRD-A34751532-001-06-9	ACH-000521	NCIH2030_LUNG	HTS002	1	1.61111	-0.015813	0.0310888	1.30685	homosalate	HSP inducer	NA	NA	NA	CC1CC(CC(C)(C)C1)OC(=O)c1ccccc1O	Preclinical	TRUE	ACH-000521
NCIH2087_LUNG_homosalate	NA	NA	0.0217826	0.0217826	BRD-A34751532-001-06-9	ACH-000841	NCIH2087_LUNG	HTS002	1	1.9762	0.00586717	-0.195376	1.48993	homosalate	HSP inducer	NA	NA	NA	CC1CC(CC(C)(C)C1)OC(=O)c1ccccc1O	Preclinical	TRUE	ACH-000841
NCIH2110_LUNG_homosalate	NA	NA	0.0721365	0.0721365	BRD-A34751532-001-06-9	ACH-000929	NCIH2110_LUNG	HTS002	1	1.98635	-0.64234	0.407868	1.48576	homosalate	HSP inducer	NA	NA	NA	CC1CC(CC(C)(C)C1)OC(=O)c1ccccc1O	Preclinical	TRUE	ACH-000929
NCIH2126_LUNG_homosalate	NA	NA	0.217057	0.217057	BRD-A34751532-001-06-9	ACH-000785	NCIH2126_LUNG	HTS002	1	1.92236	-0.122169	0.203111	1.48912	homosalate	HSP inducer	NA	NA	NA	CC1CC(CC(C)(C)C1)OC(=O)c1ccccc1O	Preclinical	TRUE	ACH-000785
NCIH2170_LUNG_homosalate	NA	NA	0.275912	0.275912	BRD-A34751532-001-06-9	ACH-000481	NCIH2170_LUNG	HTS002	1	1.90567	0.293884	0.162474	1.38122	homosalate	HSP inducer	NA	NA	NA	CC1CC(CC(C)(C)C1)OC(=O)c1ccccc1O	Preclinical	TRUE	ACH-000481
NCIH2172_LUNG_homosalate	NA	NA	0.139036	0.139036	BRD-A34751532-001-06-9	ACH-000924	NCIH2172_LUNG	HTS002	1	1.59704	-0.368042	0.527241	1.32375	homosalate	HSP inducer	NA	NA	NA	CC1CC(CC(C)(C)C1)OC(=O)c1ccccc1O	Preclinical	TRUE	ACH-000924
NCIH2228_LUNG_homosalate	NA	NA	0.0082404	0.0082404	BRD-A34751532-001-06-9	ACH-000447	NCIH2228_LUNG	HTS002	1	1.20792	0.149835	-0.0336499	1.12061	homosalate	HSP inducer	NA	NA	NA	CC1CC(CC(C)(C)C1)OC(=O)c1ccccc1O	Preclinical	TRUE	ACH-000447
NCIH226_LUNG_homosalate	19.2257	NA	6.39963	6.39963	BRD-A34751532-001-06-9	ACH-000367	NCIH226_LUNG	HTS002	1	0.498994	5.64405	-0.424333	0.976247	homosalate	HSP inducer	NA	NA	NA	CC1CC(CC(C)(C)C1)OC(=O)c1ccccc1O	Preclinical	TRUE	ACH-000367
NCIH23_LUNG_homosalate	NA	NA	0.0247406	0.0247406	BRD-A34751532-001-06-9	ACH-000900	NCIH23_LUNG	HTS002	1	1.37698	0.421888	-0.166121	1.22267	homosalate	HSP inducer	NA	NA	NA	CC1CC(CC(C)(C)C1)OC(=O)c1ccccc1O	Preclinical	TRUE	ACH-000900
NCIH2347_LUNG_homosalate	NA	NA	0.147297	0.147297	BRD-A34751532-001-06-9	ACH-000875	NCIH2347_LUNG	HTS002	1	2.10153	-0.639673	-0.0399761	1.61642	homosalate	HSP inducer	NA	NA	NA	CC1CC(CC(C)(C)C1)OC(=O)c1ccccc1O	Preclinical	TRUE	ACH-000875
NCIH2444_LUNG_homosalate	NA	NA	0.102299	0.102299	BRD-A34751532-001-06-9	ACH-000186	NCIH2444_LUNG	HTS002	1	0.519881	0.61322	0.0137284	0.771979	homosalate	HSP inducer	NA	NA	NA	CC1CC(CC(C)(C)C1)OC(=O)c1ccccc1O	Preclinical	TRUE	ACH-000186
NCIH292_LUNG_homosalate	NA	NA	0.0585504	0.0585504	BRD-A34751532-001-06-9	ACH-001075	NCIH292_LUNG	HTS002	1	1.72976	0.099258	-0.0774859	1.37	homosalate	HSP inducer	NA	NA	NA	CC1CC(CC(C)(C)C1)OC(=O)c1ccccc1O	Preclinical	TRUE	ACH-001075
NCIH322_LUNG_homosalate	NA	NA	0.13407	0.13407	BRD-A34751532-001-06-9	ACH-000837	NCIH322_LUNG	HTS002	1	1.35715	1.66873	0.406704	1.15871	homosalate	HSP inducer	NA	NA	NA	CC1CC(CC(C)(C)C1)OC(=O)c1ccccc1O	Preclinical	TRUE	ACH-000837
NCIH358_LUNG_homosalate	NA	NA	0.281802	0.281802	BRD-A34751532-001-06-9	ACH-000860	NCIH358_LUNG	HTS002	1	1.10684	-1.14553	-0.0330807	1.0674	homosalate	HSP inducer	NA	NA	NA	CC1CC(CC(C)(C)C1)OC(=O)c1ccccc1O	Preclinical	TRUE	ACH-000860
NCIH520_LUNG_homosalate	NA	NA	0.00953842	0.00953842	BRD-A34751532-001-06-9	ACH-000395	NCIH520_LUNG	HTS002	1	1.77241	-0.425997	-0.237388	1.25986	homosalate	HSP inducer	NA	NA	NA	CC1CC(CC(C)(C)C1)OC(=O)c1ccccc1O	Preclinical	TRUE	ACH-000395
NCIH522_LUNG_homosalate	NA	NA	1.12836	1.12836	BRD-A34751532-001-06-9	ACH-000343	NCIH522_LUNG	HTS002	1	2.03589	-0.00595814	-0.00496402	1.52206	homosalate	HSP inducer	NA	NA	NA	CC1CC(CC(C)(C)C1)OC(=O)c1ccccc1O	Preclinical	TRUE	ACH-000343
NCIH596_LUNG_homosalate	NA	NA	0.00601986	0.00601986	BRD-A34751532-001-06-9	ACH-000628	NCIH596_LUNG	HTS002	1	1.49817	-0.0441357	-0.09194	1.23506	homosalate	HSP inducer	NA	NA	NA	CC1CC(CC(C)(C)C1)OC(=O)c1ccccc1O	Preclinical	TRUE	ACH-000628
NCIH661_LUNG_homosalate	NA	NA	0.131131	0.131131	BRD-A34751532-001-06-9	ACH-000853	NCIH661_LUNG	HTS002	1	2.0018	-0.0272641	-0.0260889	1.50443	homosalate	HSP inducer	NA	NA	NA	CC1CC(CC(C)(C)C1)OC(=O)c1ccccc1O	Preclinical	TRUE	ACH-000853
NCIH838_LUNG_homosalate	NA	NA	0.00466685	0.00466685	BRD-A34751532-001-06-9	ACH-000416	NCIH838_LUNG	HTS002	1	1.23973	0.0315014	-0.145187	1.12517	homosalate	HSP inducer	NA	NA	NA	CC1CC(CC(C)(C)C1)OC(=O)c1ccccc1O	Preclinical	TRUE	ACH-000416
RERFLCAD1_LUNG_homosalate	NA	NA	0.166099	0.166099	BRD-A34751532-001-06-9	ACH-000791	RERFLCAD1_LUNG	HTS002	1	1.89338	-0.172144	-0.131115	1.47408	homosalate	HSP inducer	NA	NA	NA	CC1CC(CC(C)(C)C1)OC(=O)c1ccccc1O	Preclinical	TRUE	ACH-000791
RERFLCAD2_LUNG_homosalate	NA	NA	0.0587189	0.0587189	BRD-A34751532-001-06-9	ACH-000774	RERFLCAD2_LUNG	HTS002	1	0.805946	1.34955	0.0500355	0.89728	homosalate	HSP inducer	NA	NA	NA	CC1CC(CC(C)(C)C1)OC(=O)c1ccccc1O	Preclinical	TRUE	ACH-000774
RERFLCKJ_LUNG_homosalate	NA	NA	0.137192	0.137192	BRD-A34751532-001-06-9	ACH-000482	RERFLCKJ_LUNG	HTS002	1	1.74951	-0.254025	-0.407375	1.39858	homosalate	HSP inducer	NA	NA	NA	CC1CC(CC(C)(C)C1)OC(=O)c1ccccc1O	Preclinical	TRUE	ACH-000482
RERFLCMS_LUNG_homosalate	NA	NA	0.103132	0.103132	BRD-A34751532-001-06-9	ACH-000062	RERFLCMS_LUNG	HTS002	1	1.30445	-0.176859	0.186764	1.15575	homosalate	HSP inducer	NA	NA	NA	CC1CC(CC(C)(C)C1)OC(=O)c1ccccc1O	Preclinical	TRUE	ACH-000062
SKLU1_LUNG_homosalate	NA	NA	4901.01	NA	BRD-A34751532-001-06-9	ACH-000309	SKLU1_LUNG	HTS002	1	2.53318	0.156482	0.00387966	1.24412	homosalate	HSP inducer	NA	NA	NA	CC1CC(CC(C)(C)C1)OC(=O)c1ccccc1O	Preclinical	TRUE	ACH-000309
SKMES1_LUNG_homosalate	NA	NA	0.0627509	0.0627509	BRD-A34751532-001-06-9	ACH-000665	SKMES1_LUNG	HTS002	1	1.58387	-0.697544	0.415188	1.27962	homosalate	HSP inducer	NA	NA	NA	CC1CC(CC(C)(C)C1)OC(=O)c1ccccc1O	Preclinical	TRUE	ACH-000665
SQ1_LUNG_homosalate	NA	NA	0.0437312	0.0437312	BRD-A34751532-001-06-9	ACH-000553	SQ1_LUNG	HTS002	1	2.11015	0.120997	0.107007	1.57401	homosalate	HSP inducer	NA	NA	NA	CC1CC(CC(C)(C)C1)OC(=O)c1ccccc1O	Preclinical	TRUE	ACH-000553
SW1573_LUNG_homosalate	NA	NA	0.157309	0.157309	BRD-A34751532-001-06-9	ACH-000677	SW1573_LUNG	HTS002	1	1.5088	-0.197489	0.191895	1.27073	homosalate	HSP inducer	NA	NA	NA	CC1CC(CC(C)(C)C1)OC(=O)c1ccccc1O	Preclinical	TRUE	ACH-000677
SW900_LUNG_homosalate	NA	NA	0.434686	0.434686	BRD-A34751532-001-06-9	ACH-000669	SW900_LUNG	HTS002	1	0.804033	1.16846	0.0224118	0.936247	homosalate	HSP inducer	NA	NA	NA	CC1CC(CC(C)(C)C1)OC(=O)c1ccccc1O	Preclinical	TRUE	ACH-000669
T3M10_LUNG_homosalate	NA	NA	0.26287	0.26287	BRD-A34751532-001-06-9	ACH-000813	T3M10_LUNG	HTS002	1	2.7066	-0.135056	-0.040362	1.92068	homosalate	HSP inducer	NA	NA	NA	CC1CC(CC(C)(C)C1)OC(=O)c1ccccc1O	Preclinical	TRUE	ACH-000813

## Sheet: lestaurtinib
group	ic50	ic50 (<10)	ec50	ec50 (<10)	broad_id	depmap_id	ccle_name	screen_id	upper_limit	lower_limit	slope	r2	auc	name	moa	target	disease.area	indication	smiles	phase	passed_str_profiling	row_name
A549_LUNG_lestaurtinib	0.625183	0.625183	0.551745	0.551745	BRD-A27376179-001-01-3	ACH-000681	A549_LUNG	HTS002	1	0.188139	3.77768	0.583409	0.75761	lestaurtinib	FLT3 inhibitor, growth factor receptor inhibitor, JAK inhibitor	FLT3, NTRK1	NA	NA	C[C@]12OC(C[C@]1(O)CO)n1c3ccccc3c3c4C(=O)NCc4c4c5ccccc5n2c4c13	Phase 3	TRUE	ACH-000681
ABC1_LUNG_lestaurtinib	0.842236	0.842236	0.842748	0.842748	BRD-A27376179-001-01-3	ACH-000528	ABC1_LUNG	HTS002	1	-0.000296527	0.976039	0.758938	0.736137	lestaurtinib	FLT3 inhibitor, growth factor receptor inhibitor, JAK inhibitor	FLT3, NTRK1	NA	NA	C[C@]12OC(C[C@]1(O)CO)n1c3ccccc3c3c4C(=O)NCc4c4c5ccccc5n2c4c13	Phase 3	TRUE	ACH-000528
BEN_LUNG_lestaurtinib	1.08316	1.08316	1.04436	1.04436	BRD-A27376179-001-01-3	ACH-000603	BEN_LUNG	HTS002	1	0.0242565	1.36333	0.794513	0.769528	lestaurtinib	FLT3 inhibitor, growth factor receptor inhibitor, JAK inhibitor	FLT3, NTRK1	NA	NA	C[C@]12OC(C[C@]1(O)CO)n1c3ccccc3c3c4C(=O)NCc4c4c5ccccc5n2c4c13	Phase 3	TRUE	ACH-000603
CALU6_LUNG_lestaurtinib	0.268412	0.268412	0.258111	0.258111	BRD-A27376179-001-01-3	ACH-000264	CALU6_LUNG	HTS002	1	0.0313922	1.65701	0.851594	0.634845	lestaurtinib	FLT3 inhibitor, growth factor receptor inhibitor, JAK inhibitor	FLT3, NTRK1	NA	NA	C[C@]12OC(C[C@]1(O)CO)n1c3ccccc3c3c4C(=O)NCc4c4c5ccccc5n2c4c13	Phase 3	TRUE	ACH-000264
CORL105_LUNG_lestaurtinib	0.279438	0.279438	0.428629	0.428629	BRD-A27376179-001-01-3	ACH-000161	CORL105_LUNG	HTS002	1	-0.136586	0.56453	0.568745	0.651381	lestaurtinib	FLT3 inhibitor, growth factor receptor inhibitor, JAK inhibitor	FLT3, NTRK1	NA	NA	C[C@]12OC(C[C@]1(O)CO)n1c3ccccc3c3c4C(=O)NCc4c4c5ccccc5n2c4c13	Phase 3	TRUE	ACH-000161
CORL23_LUNG_lestaurtinib	0.51986	0.51986	0.748152	0.748152	BRD-A27376179-001-01-3	ACH-000662	CORL23_LUNG	HTS002	1	-0.135135	0.657139	0.410861	0.708058	lestaurtinib	FLT3 inhibitor, growth factor receptor inhibitor, JAK inhibitor	FLT3, NTRK1	NA	NA	C[C@]12OC(C[C@]1(O)CO)n1c3ccccc3c3c4C(=O)NCc4c4c5ccccc5n2c4c13	Phase 3	TRUE	ACH-000662
EBC1_LUNG_lestaurtinib	2.60108	2.60108	2.58019	2.58019	BRD-A27376179-001-01-3	ACH-000563	EBC1_LUNG	HTS002	1	0.0156476	3.94237	0.764953	0.862458	lestaurtinib	FLT3 inhibitor, growth factor receptor inhibitor, JAK inhibitor	FLT3, NTRK1	NA	NA	C[C@]12OC(C[C@]1(O)CO)n1c3ccccc3c3c4C(=O)NCc4c4c5ccccc5n2c4c13	Phase 3	TRUE	ACH-000563
HARA_LUNG_lestaurtinib	0.259295	0.259295	0.19709	0.19709	BRD-A27376179-001-01-3	ACH-000843	HARA_LUNG	HTS002	1	0.239154	2.3721	0.784689	0.692126	lestaurtinib	FLT3 inhibitor, growth factor receptor inhibitor, JAK inhibitor	FLT3, NTRK1	NA	NA	C[C@]12OC(C[C@]1(O)CO)n1c3ccccc3c3c4C(=O)NCc4c4c5ccccc5n2c4c13	Phase 3	TRUE	ACH-000843
HCC1195_LUNG_lestaurtinib	1.13022	1.13022	1.12625	1.12625	BRD-A27376179-001-01-3	ACH-000868	HCC1195_LUNG	HTS002	1	0.0034893	1.98952	0.619302	0.775091	lestaurtinib	FLT3 inhibitor, growth factor receptor inhibitor, JAK inhibitor	FLT3, NTRK1	NA	NA	C[C@]12OC(C[C@]1(O)CO)n1c3ccccc3c3c4C(=O)NCc4c4c5ccccc5n2c4c13	Phase 3	TRUE	ACH-000868
HCC1359_LUNG_lestaurtinib	0.782986	0.782986	0.844377	0.844377	BRD-A27376179-001-01-3	ACH-000901	HCC1359_LUNG	HTS002	1	-0.0435203	1.10565	0.709004	0.739447	lestaurtinib	FLT3 inhibitor, growth factor receptor inhibitor, JAK inhibitor	FLT3, NTRK1	NA	NA	C[C@]12OC(C[C@]1(O)CO)n1c3ccccc3c3c4C(=O)NCc4c4c5ccccc5n2c4c13	Phase 3	TRUE	ACH-000901
HCC1438_LUNG_lestaurtinib	0.450291	0.450291	0.44585	0.44585	BRD-A27376179-001-01-3	ACH-000891	HCC1438_LUNG	HTS002	1	0.0287684	5.97833	0.807981	0.6887	lestaurtinib	FLT3 inhibitor, growth factor receptor inhibitor, JAK inhibitor	FLT3, NTRK1	NA	NA	C[C@]12OC(C[C@]1(O)CO)n1c3ccccc3c3c4C(=O)NCc4c4c5ccccc5n2c4c13	Phase 3	TRUE	ACH-000891
HCC15_LUNG_lestaurtinib	0.851727	0.851727	1.21033	1.21033	BRD-A27376179-001-01-3	ACH-000878	HCC15_LUNG	HTS002	1	-0.152982	0.759686	0.874225	0.757965	lestaurtinib	FLT3 inhibitor, growth factor receptor inhibitor, JAK inhibitor	FLT3, NTRK1	NA	NA	C[C@]12OC(C[C@]1(O)CO)n1c3ccccc3c3c4C(=O)NCc4c4c5ccccc5n2c4c13	Phase 3	TRUE	ACH-000878
HCC366_LUNG_lestaurtinib	2.25223	2.25223	2.10419	2.10419	BRD-A27376179-001-01-3	ACH-000840	HCC366_LUNG	HTS002	1	0.135308	4.64112	0.552848	0.8611	lestaurtinib	FLT3 inhibitor, growth factor receptor inhibitor, JAK inhibitor	FLT3, NTRK1	NA	NA	C[C@]12OC(C[C@]1(O)CO)n1c3ccccc3c3c4C(=O)NCc4c4c5ccccc5n2c4c13	Phase 3	TRUE	ACH-000840
HCC4006_LUNG_lestaurtinib	0.635319	0.635319	0.471577	0.471577	BRD-A27376179-001-01-3	ACH-000066	HCC4006_LUNG	HTS002	1	0.275082	2.68038	0.64788	0.771831	lestaurtinib	FLT3 inhibitor, growth factor receptor inhibitor, JAK inhibitor	FLT3, NTRK1	NA	NA	C[C@]12OC(C[C@]1(O)CO)n1c3ccccc3c3c4C(=O)NCc4c4c5ccccc5n2c4c13	Phase 3	TRUE	ACH-000066
HCC44_LUNG_lestaurtinib	0.418501	0.418501	0.407543	0.407543	BRD-A27376179-001-01-3	ACH-000667	HCC44_LUNG	HTS002	1	0.0365861	2.86394	0.830978	0.682283	lestaurtinib	FLT3 inhibitor, growth factor receptor inhibitor, JAK inhibitor	FLT3, NTRK1	NA	NA	C[C@]12OC(C[C@]1(O)CO)n1c3ccccc3c3c4C(=O)NCc4c4c5ccccc5n2c4c13	Phase 3	TRUE	ACH-000667
HCC78_LUNG_lestaurtinib	0.138376	0.138376	0.126628	0.126628	BRD-A27376179-001-01-3	ACH-000562	HCC78_LUNG	HTS002	1	0.193932	5.53208	0.794193	0.637082	lestaurtinib	FLT3 inhibitor, growth factor receptor inhibitor, JAK inhibitor	FLT3, NTRK1	NA	NA	C[C@]12OC(C[C@]1(O)CO)n1c3ccccc3c3c4C(=O)NCc4c4c5ccccc5n2c4c13	Phase 3	TRUE	ACH-000562
HCC827_LUNG_lestaurtinib	0.58311	0.58311	0.572436	0.572436	BRD-A27376179-001-01-3	ACH-000012	HCC827_LUNG	HTS002	1	0.0718502	8.39688	0.749155	0.726412	lestaurtinib	FLT3 inhibitor, growth factor receptor inhibitor, JAK inhibitor	FLT3, NTRK1	NA	NA	C[C@]12OC(C[C@]1(O)CO)n1c3ccccc3c3c4C(=O)NCc4c4c5ccccc5n2c4c13	Phase 3	TRUE	ACH-000012
KNS62_LUNG_lestaurtinib	0.962049	0.962049	0.943497	0.943497	BRD-A27376179-001-01-3	ACH-000858	KNS62_LUNG	HTS002	1	0.0315874	3.35136	0.438028	0.764399	lestaurtinib	FLT3 inhibitor, growth factor receptor inhibitor, JAK inhibitor	FLT3, NTRK1	NA	NA	C[C@]12OC(C[C@]1(O)CO)n1c3ccccc3c3c4C(=O)NCc4c4c5ccccc5n2c4c13	Phase 3	TRUE	ACH-000858
LC1SQSF_LUNG_lestaurtinib	0.52374	0.52374	0.581908	0.581908	BRD-A27376179-001-01-3	ACH-001113	LC1SQSF_LUNG	HTS002	1	-0.0510575	0.923233	0.785938	0.699321	lestaurtinib	FLT3 inhibitor, growth factor receptor inhibitor, JAK inhibitor	FLT3, NTRK1	NA	NA	C[C@]12OC(C[C@]1(O)CO)n1c3ccccc3c3c4C(=O)NCc4c4c5ccccc5n2c4c13	Phase 3	TRUE	ACH-001113
LCLC103H_LUNG_lestaurtinib	0.305794	0.305794	0.2952	0.2952	BRD-A27376179-001-01-3	ACH-000627	LCLC103H_LUNG	HTS002	1	0.0266059	1.55095	0.916037	0.646378	lestaurtinib	FLT3 inhibitor, growth factor receptor inhibitor, JAK inhibitor	FLT3, NTRK1	NA	NA	C[C@]12OC(C[C@]1(O)CO)n1c3ccccc3c3c4C(=O)NCc4c4c5ccccc5n2c4c13	Phase 3	TRUE	ACH-000627
LK2_LUNG_lestaurtinib	0.168141	0.168141	0.144932	0.144932	BRD-A27376179-001-01-3	ACH-000769	LK2_LUNG	HTS002	1	0.087897	1.30153	0.792988	0.601798	lestaurtinib	FLT3 inhibitor, growth factor receptor inhibitor, JAK inhibitor	FLT3, NTRK1	NA	NA	C[C@]12OC(C[C@]1(O)CO)n1c3ccccc3c3c4C(=O)NCc4c4c5ccccc5n2c4c13	Phase 3	TRUE	ACH-000769
LOUNH91_LUNG_lestaurtinib	1.31122	1.31122	1.28548	1.28548	BRD-A27376179-001-01-3	ACH-000176	LOUNH91_LUNG	HTS002	1	0.00963905	0.981991	0.589703	0.77768	lestaurtinib	FLT3 inhibitor, growth factor receptor inhibitor, JAK inhibitor	FLT3, NTRK1	NA	NA	C[C@]12OC(C[C@]1(O)CO)n1c3ccccc3c3c4C(=O)NCc4c4c5ccccc5n2c4c13	Phase 3	TRUE	ACH-000176
LU99_LUNG_lestaurtinib	0.0807204	0.0807204	0.08337	0.08337	BRD-A27376179-001-01-3	ACH-000444	LU99_LUNG	HTS002	1	-0.011233	0.687907	0.81489	0.506237	lestaurtinib	FLT3 inhibitor, growth factor receptor inhibitor, JAK inhibitor	FLT3, NTRK1	NA	NA	C[C@]12OC(C[C@]1(O)CO)n1c3ccccc3c3c4C(=O)NCc4c4c5ccccc5n2c4c13	Phase 3	TRUE	ACH-000444
LUDLU1_LUNG_lestaurtinib	0.249367	0.249367	0.350465	0.350465	BRD-A27376179-001-01-3	ACH-000390	LUDLU1_LUNG	HTS002	1	-0.0952342	0.512277	0.691904	0.629054	lestaurtinib	FLT3 inhibitor, growth factor receptor inhibitor, JAK inhibitor	FLT3, NTRK1	NA	NA	C[C@]12OC(C[C@]1(O)CO)n1c3ccccc3c3c4C(=O)NCc4c4c5ccccc5n2c4c13	Phase 3	TRUE	ACH-000390
LXF289_LUNG_lestaurtinib	1.0096	1.0096	1.48554	1.48554	BRD-A27376179-001-01-3	ACH-000787	LXF289_LUNG	HTS002	1	-0.167442	0.747866	0.778371	0.774239	lestaurtinib	FLT3 inhibitor, growth factor receptor inhibitor, JAK inhibitor	FLT3, NTRK1	NA	NA	C[C@]12OC(C[C@]1(O)CO)n1c3ccccc3c3c4C(=O)NCc4c4c5ccccc5n2c4c13	Phase 3	TRUE	ACH-000787
NCIH1355_LUNG_lestaurtinib	0.367019	0.367019	0.351605	0.351605	BRD-A27376179-001-01-3	ACH-000666	NCIH1355_LUNG	HTS002	1	0.0997215	5.18469	0.607426	0.68941	lestaurtinib	FLT3 inhibitor, growth factor receptor inhibitor, JAK inhibitor	FLT3, NTRK1	NA	NA	C[C@]12OC(C[C@]1(O)CO)n1c3ccccc3c3c4C(=O)NCc4c4c5ccccc5n2c4c13	Phase 3	TRUE	ACH-000666
NCIH1373_LUNG_lestaurtinib	0.426083	0.426083	0.322745	0.322745	BRD-A27376179-001-01-3	ACH-000845	NCIH1373_LUNG	HTS002	1	0.101921	0.820662	0.779237	0.676354	lestaurtinib	FLT3 inhibitor, growth factor receptor inhibitor, JAK inhibitor	FLT3, NTRK1	NA	NA	C[C@]12OC(C[C@]1(O)CO)n1c3ccccc3c3c4C(=O)NCc4c4c5ccccc5n2c4c13	Phase 3	TRUE	ACH-000845
NCIH1435_LUNG_lestaurtinib	0.111072	0.111072	0.0925631	0.0925631	BRD-A27376179-001-01-3	ACH-000852	NCIH1435_LUNG	HTS002	1	0.026858	0.30288	0.0878038	0.524073	lestaurtinib	FLT3 inhibitor, growth factor receptor inhibitor, JAK inhibitor	FLT3, NTRK1	NA	NA	C[C@]12OC(C[C@]1(O)CO)n1c3ccccc3c3c4C(=O)NCc4c4c5ccccc5n2c4c13	Phase 3	TRUE	ACH-000852
NCIH1437_LUNG_lestaurtinib	0.349844	0.349844	0.29544	0.29544	BRD-A27376179-001-01-3	ACH-000589	NCIH1437_LUNG	HTS002	1	0.0796402	1.02648	0.921234	0.663684	lestaurtinib	FLT3 inhibitor, growth factor receptor inhibitor, JAK inhibitor	FLT3, NTRK1	NA	NA	C[C@]12OC(C[C@]1(O)CO)n1c3ccccc3c3c4C(=O)NCc4c4c5ccccc5n2c4c13	Phase 3	TRUE	ACH-000589
NCIH1563_LUNG_lestaurtinib	0.897327	0.897327	0.871458	0.871458	BRD-A27376179-001-01-3	ACH-000892	NCIH1563_LUNG	HTS002	1	0.0504096	3.63284	0.421798	0.761213	lestaurtinib	FLT3 inhibitor, growth factor receptor inhibitor, JAK inhibitor	FLT3, NTRK1	NA	NA	C[C@]12OC(C[C@]1(O)CO)n1c3ccccc3c3c4C(=O)NCc4c4c5ccccc5n2c4c13	Phase 3	TRUE	ACH-000892
NCIH1568_LUNG_lestaurtinib	0.20326	0.20326	0.196136	0.196136	BRD-A27376179-001-01-3	ACH-000869	NCIH1568_LUNG	HTS002	1	0.0200242	1.14566	0.851583	0.602118	lestaurtinib	FLT3 inhibitor, growth factor receptor inhibitor, JAK inhibitor	FLT3, NTRK1	NA	NA	C[C@]12OC(C[C@]1(O)CO)n1c3ccccc3c3c4C(=O)NCc4c4c5ccccc5n2c4c13	Phase 3	TRUE	ACH-000869
NCIH1573_LUNG_lestaurtinib	0.189215	0.189215	0.18118	0.18118	BRD-A27376179-001-01-3	ACH-000916	NCIH1573_LUNG	HTS002	1	0.0302742	1.43935	0.770142	0.599	lestaurtinib	FLT3 inhibitor, growth factor receptor inhibitor, JAK inhibitor	FLT3, NTRK1	NA	NA	C[C@]12OC(C[C@]1(O)CO)n1c3ccccc3c3c4C(=O)NCc4c4c5ccccc5n2c4c13	Phase 3	TRUE	ACH-000916
NCIH1648_LUNG_lestaurtinib	0.169354	0.169354	0.16028	0.16028	BRD-A27376179-001-01-3	ACH-000766	NCIH1648_LUNG	HTS002	1	0.0495592	1.89545	0.857795	0.595143	lestaurtinib	FLT3 inhibitor, growth factor receptor inhibitor, JAK inhibitor	FLT3, NTRK1	NA	NA	C[C@]12OC(C[C@]1(O)CO)n1c3ccccc3c3c4C(=O)NCc4c4c5ccccc5n2c4c13	Phase 3	TRUE	ACH-000766
NCIH1650_LUNG_lestaurtinib	1.60184	1.60184	1.52709	1.52709	BRD-A27376179-001-01-3	ACH-000035	NCIH1650_LUNG	HTS002	1	0.0406453	1.77414	0.451713	0.812266	lestaurtinib	FLT3 inhibitor, growth factor receptor inhibitor, JAK inhibitor	FLT3, NTRK1	NA	NA	C[C@]12OC(C[C@]1(O)CO)n1c3ccccc3c3c4C(=O)NCc4c4c5ccccc5n2c4c13	Phase 3	TRUE	ACH-000035
NCIH1651_LUNG_lestaurtinib	0.792618	0.792618	0.744726	0.744726	BRD-A27376179-001-01-3	ACH-000893	NCIH1651_LUNG	HTS002	1	0.109805	3.97857	0.574999	0.761736	lestaurtinib	FLT3 inhibitor, growth factor receptor inhibitor, JAK inhibitor	FLT3, NTRK1	NA	NA	C[C@]12OC(C[C@]1(O)CO)n1c3ccccc3c3c4C(=O)NCc4c4c5ccccc5n2c4c13	Phase 3	TRUE	ACH-000893
NCIH1703_LUNG_lestaurtinib	0.127027	0.127027	0.124948	0.124948	BRD-A27376179-001-01-3	ACH-000747	NCIH1703_LUNG	HTS002	1	0.0141105	1.73473	0.840531	0.55474	lestaurtinib	FLT3 inhibitor, growth factor receptor inhibitor, JAK inhibitor	FLT3, NTRK1	NA	NA	C[C@]12OC(C[C@]1(O)CO)n1c3ccccc3c3c4C(=O)NCc4c4c5ccccc5n2c4c13	Phase 3	TRUE	ACH-000747
NCIH1792_LUNG_lestaurtinib	0.481822	0.481822	0.478995	0.478995	BRD-A27376179-001-01-3	ACH-000496	NCIH1792_LUNG	HTS002	1	0.00406035	1.38579	0.508022	0.687056	lestaurtinib	FLT3 inhibitor, growth factor receptor inhibitor, JAK inhibitor	FLT3, NTRK1	NA	NA	C[C@]12OC(C[C@]1(O)CO)n1c3ccccc3c3c4C(=O)NCc4c4c5ccccc5n2c4c13	Phase 3	TRUE	ACH-000496
NCIH1793_LUNG_lestaurtinib	1.50737	1.50737	1.37253	1.37253	BRD-A27376179-001-01-3	ACH-000888	NCIH1793_LUNG	HTS002	1	0.0846962	1.98052	0.436986	0.81176	lestaurtinib	FLT3 inhibitor, growth factor receptor inhibitor, JAK inhibitor	FLT3, NTRK1	NA	NA	C[C@]12OC(C[C@]1(O)CO)n1c3ccccc3c3c4C(=O)NCc4c4c5ccccc5n2c4c13	Phase 3	TRUE	ACH-000888
NCIH1838_LUNG_lestaurtinib	0.542149	0.542149	0.60474	0.60474	BRD-A27376179-001-01-3	ACH-000733	NCIH1838_LUNG	HTS002	1	-0.0439461	0.771046	0.621299	0.697	lestaurtinib	FLT3 inhibitor, growth factor receptor inhibitor, JAK inhibitor	FLT3, NTRK1	NA	NA	C[C@]12OC(C[C@]1(O)CO)n1c3ccccc3c3c4C(=O)NCc4c4c5ccccc5n2c4c13	Phase 3	TRUE	ACH-000733
NCIH1915_LUNG_lestaurtinib	0.664463	0.664463	0.664892	0.664892	BRD-A27376179-001-01-3	ACH-000434	NCIH1915_LUNG	HTS002	1	-0.000603225	1.8697	0.815624	0.720316	lestaurtinib	FLT3 inhibitor, growth factor receptor inhibitor, JAK inhibitor	FLT3, NTRK1	NA	NA	C[C@]12OC(C[C@]1(O)CO)n1c3ccccc3c3c4C(=O)NCc4c4c5ccccc5n2c4c13	Phase 3	TRUE	ACH-000434
NCIH1944_LUNG_lestaurtinib	0.126882	0.126882	0.125225	0.125225	BRD-A27376179-001-01-3	ACH-000414	NCIH1944_LUNG	HTS002	1	0.0271716	4.25005	0.814841	0.560884	lestaurtinib	FLT3 inhibitor, growth factor receptor inhibitor, JAK inhibitor	FLT3, NTRK1	NA	NA	C[C@]12OC(C[C@]1(O)CO)n1c3ccccc3c3c4C(=O)NCc4c4c5ccccc5n2c4c13	Phase 3	TRUE	ACH-000414
NCIH1975_LUNG_lestaurtinib	0.201548	0.201548	0.192638	0.192638	BRD-A27376179-001-01-3	ACH-000587	NCIH1975_LUNG	HTS002	1	0.0214838	0.971311	0.95813	0.599917	lestaurtinib	FLT3 inhibitor, growth factor receptor inhibitor, JAK inhibitor	FLT3, NTRK1	NA	NA	C[C@]12OC(C[C@]1(O)CO)n1c3ccccc3c3c4C(=O)NCc4c4c5ccccc5n2c4c13	Phase 3	TRUE	ACH-000587
NCIH2009_LUNG_lestaurtinib	0.324969	0.324969	0.332686	0.332686	BRD-A27376179-001-01-3	ACH-000886	NCIH2009_LUNG	HTS002	1	-0.0128313	1.07967	0.717493	0.647022	lestaurtinib	FLT3 inhibitor, growth factor receptor inhibitor, JAK inhibitor	FLT3, NTRK1	NA	NA	C[C@]12OC(C[C@]1(O)CO)n1c3ccccc3c3c4C(=O)NCc4c4c5ccccc5n2c4c13	Phase 3	TRUE	ACH-000886
NCIH2023_LUNG_lestaurtinib	0.588077	0.588077	0.531653	0.531653	BRD-A27376179-001-01-3	ACH-000781	NCIH2023_LUNG	HTS002	1	0.167841	4.0548	0.743087	0.748369	lestaurtinib	FLT3 inhibitor, growth factor receptor inhibitor, JAK inhibitor	FLT3, NTRK1	NA	NA	C[C@]12OC(C[C@]1(O)CO)n1c3ccccc3c3c4C(=O)NCc4c4c5ccccc5n2c4c13	Phase 3	TRUE	ACH-000781
NCIH2030_LUNG_lestaurtinib	0.224276	0.224276	0.283276	0.283276	BRD-A27376179-001-01-3	ACH-000521	NCIH2030_LUNG	HTS002	1	-0.0767617	0.61154	0.782132	0.618582	lestaurtinib	FLT3 inhibitor, growth factor receptor inhibitor, JAK inhibitor	FLT3, NTRK1	NA	NA	C[C@]12OC(C[C@]1(O)CO)n1c3ccccc3c3c4C(=O)NCc4c4c5ccccc5n2c4c13	Phase 3	TRUE	ACH-000521
NCIH2087_LUNG_lestaurtinib	0.290358	0.290358	0.286914	0.286914	BRD-A27376179-001-01-3	ACH-000841	NCIH2087_LUNG	HTS002	1	0.00541165	0.91181	0.651109	0.632119	lestaurtinib	FLT3 inhibitor, growth factor receptor inhibitor, JAK inhibitor	FLT3, NTRK1	NA	NA	C[C@]12OC(C[C@]1(O)CO)n1c3ccccc3c3c4C(=O)NCc4c4c5ccccc5n2c4c13	Phase 3	TRUE	ACH-000841
NCIH2110_LUNG_lestaurtinib	0.516078	0.516078	0.508215	0.508215	BRD-A27376179-001-01-3	ACH-000929	NCIH2110_LUNG	HTS002	1	0.0298053	4.0031	0.615818	0.702121	lestaurtinib	FLT3 inhibitor, growth factor receptor inhibitor, JAK inhibitor	FLT3, NTRK1	NA	NA	C[C@]12OC(C[C@]1(O)CO)n1c3ccccc3c3c4C(=O)NCc4c4c5ccccc5n2c4c13	Phase 3	TRUE	ACH-000929
NCIH2170_LUNG_lestaurtinib	0.543801	0.543801	0.535524	0.535524	BRD-A27376179-001-01-3	ACH-000481	NCIH2170_LUNG	HTS002	1	0.0453118	6.19351	0.833251	0.712032	lestaurtinib	FLT3 inhibitor, growth factor receptor inhibitor, JAK inhibitor	FLT3, NTRK1	NA	NA	C[C@]12OC(C[C@]1(O)CO)n1c3ccccc3c3c4C(=O)NCc4c4c5ccccc5n2c4c13	Phase 3	TRUE	ACH-000481
NCIH2228_LUNG_lestaurtinib	0.106827	0.106827	0.101615	0.101615	BRD-A27376179-001-01-3	ACH-000447	NCIH2228_LUNG	HTS002	1	0.0207509	0.847473	0.722437	0.536042	lestaurtinib	FLT3 inhibitor, growth factor receptor inhibitor, JAK inhibitor	FLT3, NTRK1	NA	NA	C[C@]12OC(C[C@]1(O)CO)n1c3ccccc3c3c4C(=O)NCc4c4c5ccccc5n2c4c13	Phase 3	TRUE	ACH-000447
NCIH226_LUNG_lestaurtinib	1.19884	1.19884	1.16269	1.16269	BRD-A27376179-001-01-3	ACH-000367	NCIH226_LUNG	HTS002	1	0.0323612	2.18554	0.834855	0.785017	lestaurtinib	FLT3 inhibitor, growth factor receptor inhibitor, JAK inhibitor	FLT3, NTRK1	NA	NA	C[C@]12OC(C[C@]1(O)CO)n1c3ccccc3c3c4C(=O)NCc4c4c5ccccc5n2c4c13	Phase 3	TRUE	ACH-000367
NCIH2347_LUNG_lestaurtinib	0.13183	0.13183	0.120102	0.120102	BRD-A27376179-001-01-3	ACH-000875	NCIH2347_LUNG	HTS002	1	0.0450771	1.014	0.812038	0.564223	lestaurtinib	FLT3 inhibitor, growth factor receptor inhibitor, JAK inhibitor	FLT3, NTRK1	NA	NA	C[C@]12OC(C[C@]1(O)CO)n1c3ccccc3c3c4C(=O)NCc4c4c5ccccc5n2c4c13	Phase 3	TRUE	ACH-000875
NCIH292_LUNG_lestaurtinib	0.444555	0.444555	0.428144	0.428144	BRD-A27376179-001-01-3	ACH-001075	NCIH292_LUNG	HTS002	1	0.0352986	1.9464	0.787903	0.686654	lestaurtinib	FLT3 inhibitor, growth factor receptor inhibitor, JAK inhibitor	FLT3, NTRK1	NA	NA	C[C@]12OC(C[C@]1(O)CO)n1c3ccccc3c3c4C(=O)NCc4c4c5ccccc5n2c4c13	Phase 3	TRUE	ACH-001075
NCIH322_LUNG_lestaurtinib	0.337354	0.337354	0.296743	0.296743	BRD-A27376179-001-01-3	ACH-000837	NCIH322_LUNG	HTS002	1	0.064992	1.08558	0.758327	0.659263	lestaurtinib	FLT3 inhibitor, growth factor receptor inhibitor, JAK inhibitor	FLT3, NTRK1	NA	NA	C[C@]12OC(C[C@]1(O)CO)n1c3ccccc3c3c4C(=O)NCc4c4c5ccccc5n2c4c13	Phase 3	TRUE	ACH-000837
NCIH358_LUNG_lestaurtinib	0.751141	0.751141	0.71933	0.71933	BRD-A27376179-001-01-3	ACH-000860	NCIH358_LUNG	HTS002	1	0.052614	2.56935	0.674004	0.742998	lestaurtinib	FLT3 inhibitor, growth factor receptor inhibitor, JAK inhibitor	FLT3, NTRK1	NA	NA	C[C@]12OC(C[C@]1(O)CO)n1c3ccccc3c3c4C(=O)NCc4c4c5ccccc5n2c4c13	Phase 3	TRUE	ACH-000860
NCIH460_LUNG_lestaurtinib	0.330963	0.330963	0.322304	0.322304	BRD-A27376179-001-01-3	ACH-000463	NCIH460_LUNG	HTS002	1	0.022897	1.76808	0.939426	0.654015	lestaurtinib	FLT3 inhibitor, growth factor receptor inhibitor, JAK inhibitor	FLT3, NTRK1	NA	NA	C[C@]12OC(C[C@]1(O)CO)n1c3ccccc3c3c4C(=O)NCc4c4c5ccccc5n2c4c13	Phase 3	TRUE	ACH-000463
NCIH520_LUNG_lestaurtinib	1.22098	1.22098	1.09364	1.09364	BRD-A27376179-001-01-3	ACH-000395	NCIH520_LUNG	HTS002	1	0.0608826	1.17883	0.579075	0.780008	lestaurtinib	FLT3 inhibitor, growth factor receptor inhibitor, JAK inhibitor	FLT3, NTRK1	NA	NA	C[C@]12OC(C[C@]1(O)CO)n1c3ccccc3c3c4C(=O)NCc4c4c5ccccc5n2c4c13	Phase 3	TRUE	ACH-000395
NCIH522_LUNG_lestaurtinib	1.19812	1.19812	1.21239	1.21239	BRD-A27376179-001-01-3	ACH-000343	NCIH522_LUNG	HTS002	1	-0.00776685	1.30171	0.717576	0.777649	lestaurtinib	FLT3 inhibitor, growth factor receptor inhibitor, JAK inhibitor	FLT3, NTRK1	NA	NA	C[C@]12OC(C[C@]1(O)CO)n1c3ccccc3c3c4C(=O)NCc4c4c5ccccc5n2c4c13	Phase 3	TRUE	ACH-000343
NCIH650_LUNG_lestaurtinib	0.337584	0.337584	0.316089	0.316089	BRD-A27376179-001-01-3	ACH-000945	NCIH650_LUNG	HTS002	1	0.0381651	1.2069	0.764306	0.656402	lestaurtinib	FLT3 inhibitor, growth factor receptor inhibitor, JAK inhibitor	FLT3, NTRK1	NA	NA	C[C@]12OC(C[C@]1(O)CO)n1c3ccccc3c3c4C(=O)NCc4c4c5ccccc5n2c4c13	Phase 3	TRUE	ACH-000945
NCIH661_LUNG_lestaurtinib	1.07373	1.07373	1.04779	1.04779	BRD-A27376179-001-01-3	ACH-000853	NCIH661_LUNG	HTS002	1	0.00980542	0.810082	0.732404	0.751327	lestaurtinib	FLT3 inhibitor, growth factor receptor inhibitor, JAK inhibitor	FLT3, NTRK1	NA	NA	C[C@]12OC(C[C@]1(O)CO)n1c3ccccc3c3c4C(=O)NCc4c4c5ccccc5n2c4c13	Phase 3	TRUE	ACH-000853
NCIH838_LUNG_lestaurtinib	0.537324	0.537324	0.463814	0.463814	BRD-A27376179-001-01-3	ACH-000416	NCIH838_LUNG	HTS002	1	0.0264597	0.369576	0.758179	0.638697	lestaurtinib	FLT3 inhibitor, growth factor receptor inhibitor, JAK inhibitor	FLT3, NTRK1	NA	NA	C[C@]12OC(C[C@]1(O)CO)n1c3ccccc3c3c4C(=O)NCc4c4c5ccccc5n2c4c13	Phase 3	TRUE	ACH-000416
RERFLCAD2_LUNG_lestaurtinib	0.253593	0.253593	0.900139	0.900139	BRD-A27376179-001-01-3	ACH-000774	RERFLCAD2_LUNG	HTS002	1	-0.287469	0.358549	0.311505	0.671014	lestaurtinib	FLT3 inhibitor, growth factor receptor inhibitor, JAK inhibitor	FLT3, NTRK1	NA	NA	C[C@]12OC(C[C@]1(O)CO)n1c3ccccc3c3c4C(=O)NCc4c4c5ccccc5n2c4c13	Phase 3	TRUE	ACH-000774
RERFLCAI_LUNG_lestaurtinib	0.246384	0.246384	0.214823	0.214823	BRD-A27376179-001-01-3	ACH-000261	RERFLCAI_LUNG	HTS002	1	0.0797985	1.26843	0.883313	0.63529	lestaurtinib	FLT3 inhibitor, growth factor receptor inhibitor, JAK inhibitor	FLT3, NTRK1	NA	NA	C[C@]12OC(C[C@]1(O)CO)n1c3ccccc3c3c4C(=O)NCc4c4c5ccccc5n2c4c13	Phase 3	TRUE	ACH-000261
RERFLCKJ_LUNG_lestaurtinib	0.601004	0.601004	0.592558	0.592558	BRD-A27376179-001-01-3	ACH-000482	RERFLCKJ_LUNG	HTS002	1	0.0293873	4.28017	0.624414	0.717351	lestaurtinib	FLT3 inhibitor, growth factor receptor inhibitor, JAK inhibitor	FLT3, NTRK1	NA	NA	C[C@]12OC(C[C@]1(O)CO)n1c3ccccc3c3c4C(=O)NCc4c4c5ccccc5n2c4c13	Phase 3	TRUE	ACH-000482
SKLU1_LUNG_lestaurtinib	0.0989445	0.0989445	0.163124	0.163124	BRD-A27376179-001-01-3	ACH-000309	SKLU1_LUNG	HTS002	1	-0.127017	0.452774	0.520764	0.560485	lestaurtinib	FLT3 inhibitor, growth factor receptor inhibitor, JAK inhibitor	FLT3, NTRK1	NA	NA	C[C@]12OC(C[C@]1(O)CO)n1c3ccccc3c3c4C(=O)NCc4c4c5ccccc5n2c4c13	Phase 3	TRUE	ACH-000309
SKMES1_LUNG_lestaurtinib	0.0637746	0.0637746	0.0606371	0.0606371	BRD-A27376179-001-01-3	ACH-000665	SKMES1_LUNG	HTS002	1	0.025285	1.02865	0.742209	0.487537	lestaurtinib	FLT3 inhibitor, growth factor receptor inhibitor, JAK inhibitor	FLT3, NTRK1	NA	NA	C[C@]12OC(C[C@]1(O)CO)n1c3ccccc3c3c4C(=O)NCc4c4c5ccccc5n2c4c13	Phase 3	TRUE	ACH-000665
SW1573_LUNG_lestaurtinib	0.535931	0.535931	0.524458	0.524458	BRD-A27376179-001-01-3	ACH-000677	SW1573_LUNG	HTS002	1	0.0216525	2.04581	0.784999	0.702672	lestaurtinib	FLT3 inhibitor, growth factor receptor inhibitor, JAK inhibitor	FLT3, NTRK1	NA	NA	C[C@]12OC(C[C@]1(O)CO)n1c3ccccc3c3c4C(=O)NCc4c4c5ccccc5n2c4c13	Phase 3	TRUE	ACH-000677
T3M10_LUNG_lestaurtinib	0.028694	0.028694	0.0168795	0.0168795	BRD-A27376179-001-01-3	ACH-000813	T3M10_LUNG	HTS002	1	0.289807	1.63325	0.224935	0.532965	lestaurtinib	FLT3 inhibitor, growth factor receptor inhibitor, JAK inhibitor	FLT3, NTRK1	NA	NA	C[C@]12OC(C[C@]1(O)CO)n1c3ccccc3c3c4C(=O)NCc4c4c5ccccc5n2c4c13	Phase 3	TRUE	ACH-000813

## Sheet: penfluridol
group	ic50	ic50 (<10)	ec50	ec50 (<10)	broad_id	depmap_id	ccle_name	screen_id	upper_limit	lower_limit	slope	r2	auc	name	moa	target	disease.area	indication	smiles	phase	passed_str_profiling	row_name
A549_LUNG_penfluridol	1.54691	1.54691	1.54811	1.54811	BRD-K15409150-001-05-8	ACH-000681	A549_LUNG	HTS002	1	-0.000826127	2.11576	0.532581	0.806825	penfluridol	T-type calcium channel blocker	CACNA1G	neurology/psychiatry	schizophrenia	OC1(CCN(CCCC(c2ccc(F)cc2)c2ccc(F)cc2)CC1)c1ccc(Cl)c(c1)C(F)(F)F, OC1(CCN(CCCC(c2ccc(F)cc2)c2ccc(F)cc2)CC1)c1ccc(Cl)c(c1)C(F)(F)F	Launched	TRUE	ACH-000681
ABC1_LUNG_penfluridol	0.279325	0.279325	0.274939	0.274939	BRD-K15409150-001-05-8	ACH-000528	ABC1_LUNG	HTS002	1	0.010177	1.29925	0.612316	0.632726	penfluridol	T-type calcium channel blocker	CACNA1G	neurology/psychiatry	schizophrenia	OC1(CCN(CCCC(c2ccc(F)cc2)c2ccc(F)cc2)CC1)c1ccc(Cl)c(c1)C(F)(F)F, OC1(CCN(CCCC(c2ccc(F)cc2)c2ccc(F)cc2)CC1)c1ccc(Cl)c(c1)C(F)(F)F	Launched	TRUE	ACH-000528
BEN_LUNG_penfluridol	1.96269	1.96269	1.96385	1.96385	BRD-K15409150-001-05-8	ACH-000603	BEN_LUNG	HTS002	1	-0.00116257	3.92412	0.586994	0.832225	penfluridol	T-type calcium channel blocker	CACNA1G	neurology/psychiatry	schizophrenia	OC1(CCN(CCCC(c2ccc(F)cc2)c2ccc(F)cc2)CC1)c1ccc(Cl)c(c1)C(F)(F)F, OC1(CCN(CCCC(c2ccc(F)cc2)c2ccc(F)cc2)CC1)c1ccc(Cl)c(c1)C(F)(F)F	Launched	TRUE	ACH-000603
CAL12T_LUNG_penfluridol	2.38513	2.38513	2.38433	2.38433	BRD-K15409150-001-05-8	ACH-000826	CAL12T_LUNG	HTS002	1	0.00287742	17.3361	0.309879	0.852687	penfluridol	T-type calcium channel blocker	CACNA1G	neurology/psychiatry	schizophrenia	OC1(CCN(CCCC(c2ccc(F)cc2)c2ccc(F)cc2)CC1)c1ccc(Cl)c(c1)C(F)(F)F, OC1(CCN(CCCC(c2ccc(F)cc2)c2ccc(F)cc2)CC1)c1ccc(Cl)c(c1)C(F)(F)F	Launched	TRUE	ACH-000826
CALU6_LUNG_penfluridol	0.620733	0.620733	0.620719	0.620719	BRD-K15409150-001-05-8	ACH-000264	CALU6_LUNG	HTS002	1	2.78e-05	2.61437	0.551295	0.713558	penfluridol	T-type calcium channel blocker	CACNA1G	neurology/psychiatry	schizophrenia	OC1(CCN(CCCC(c2ccc(F)cc2)c2ccc(F)cc2)CC1)c1ccc(Cl)c(c1)C(F)(F)F, OC1(CCN(CCCC(c2ccc(F)cc2)c2ccc(F)cc2)CC1)c1ccc(Cl)c(c1)C(F)(F)F	Launched	TRUE	ACH-000264
CORL105_LUNG_penfluridol	0.629367	0.629367	0.629492	0.629492	BRD-K15409150-001-05-8	ACH-000161	CORL105_LUNG	HTS002	1	-0.000147107	1.47838	0.417604	0.713868	penfluridol	T-type calcium channel blocker	CACNA1G	neurology/psychiatry	schizophrenia	OC1(CCN(CCCC(c2ccc(F)cc2)c2ccc(F)cc2)CC1)c1ccc(Cl)c(c1)C(F)(F)F, OC1(CCN(CCCC(c2ccc(F)cc2)c2ccc(F)cc2)CC1)c1ccc(Cl)c(c1)C(F)(F)F	Launched	TRUE	ACH-000161
CORL23_LUNG_penfluridol	1.0075	1.0075	1.00162	1.00162	BRD-K15409150-001-05-8	ACH-000662	CORL23_LUNG	HTS002	1	0.00749677	2.58125	0.442264	0.76456	penfluridol	T-type calcium channel blocker	CACNA1G	neurology/psychiatry	schizophrenia	OC1(CCN(CCCC(c2ccc(F)cc2)c2ccc(F)cc2)CC1)c1ccc(Cl)c(c1)C(F)(F)F, OC1(CCN(CCCC(c2ccc(F)cc2)c2ccc(F)cc2)CC1)c1ccc(Cl)c(c1)C(F)(F)F	Launched	TRUE	ACH-000662
EBC1_LUNG_penfluridol	0.1816	0.1816	0.176965	0.176965	BRD-K15409150-001-05-8	ACH-000563	EBC1_LUNG	HTS002	1	0.0230018	1.82186	0.616488	0.593788	penfluridol	T-type calcium channel blocker	CACNA1G	neurology/psychiatry	schizophrenia	OC1(CCN(CCCC(c2ccc(F)cc2)c2ccc(F)cc2)CC1)c1ccc(Cl)c(c1)C(F)(F)F, OC1(CCN(CCCC(c2ccc(F)cc2)c2ccc(F)cc2)CC1)c1ccc(Cl)c(c1)C(F)(F)F	Launched	TRUE	ACH-000563
HARA_LUNG_penfluridol	0.48315	0.48315	0.483353	0.483353	BRD-K15409150-001-05-8	ACH-000843	HARA_LUNG	HTS002	1	-0.000840871	3.99619	0.598275	0.687802	penfluridol	T-type calcium channel blocker	CACNA1G	neurology/psychiatry	schizophrenia	OC1(CCN(CCCC(c2ccc(F)cc2)c2ccc(F)cc2)CC1)c1ccc(Cl)c(c1)C(F)(F)F, OC1(CCN(CCCC(c2ccc(F)cc2)c2ccc(F)cc2)CC1)c1ccc(Cl)c(c1)C(F)(F)F	Launched	TRUE	ACH-000843
HCC1195_LUNG_penfluridol	1.31682	1.31682	1.34926	1.34926	BRD-K15409150-001-05-8	ACH-000868	HCC1195_LUNG	HTS002	1	-0.0227293	1.82656	0.357829	0.792154	penfluridol	T-type calcium channel blocker	CACNA1G	neurology/psychiatry	schizophrenia	OC1(CCN(CCCC(c2ccc(F)cc2)c2ccc(F)cc2)CC1)c1ccc(Cl)c(c1)C(F)(F)F, OC1(CCN(CCCC(c2ccc(F)cc2)c2ccc(F)cc2)CC1)c1ccc(Cl)c(c1)C(F)(F)F	Launched	TRUE	ACH-000868
HCC1359_LUNG_penfluridol	1.1517	1.1517	1.1505	1.1505	BRD-K15409150-001-05-8	ACH-000901	HCC1359_LUNG	HTS002	1	0.0111545	21.5341	0.368406	0.779652	penfluridol	T-type calcium channel blocker	CACNA1G	neurology/psychiatry	schizophrenia	OC1(CCN(CCCC(c2ccc(F)cc2)c2ccc(F)cc2)CC1)c1ccc(Cl)c(c1)C(F)(F)F, OC1(CCN(CCCC(c2ccc(F)cc2)c2ccc(F)cc2)CC1)c1ccc(Cl)c(c1)C(F)(F)F	Launched	TRUE	ACH-000901
HCC1438_LUNG_penfluridol	0.554871	0.554871	0.55487	0.55487	BRD-K15409150-001-05-8	ACH-000891	HCC1438_LUNG	HTS002	1	6.68e-06	11.6331	0.595544	0.702024	penfluridol	T-type calcium channel blocker	CACNA1G	neurology/psychiatry	schizophrenia	OC1(CCN(CCCC(c2ccc(F)cc2)c2ccc(F)cc2)CC1)c1ccc(Cl)c(c1)C(F)(F)F, OC1(CCN(CCCC(c2ccc(F)cc2)c2ccc(F)cc2)CC1)c1ccc(Cl)c(c1)C(F)(F)F	Launched	TRUE	ACH-000891
HCC15_LUNG_penfluridol	0.646481	0.646481	0.634171	0.634171	BRD-K15409150-001-05-8	ACH-000878	HCC15_LUNG	HTS002	1	0.0149736	1.58149	0.719015	0.719231	penfluridol	T-type calcium channel blocker	CACNA1G	neurology/psychiatry	schizophrenia	OC1(CCN(CCCC(c2ccc(F)cc2)c2ccc(F)cc2)CC1)c1ccc(Cl)c(c1)C(F)(F)F, OC1(CCN(CCCC(c2ccc(F)cc2)c2ccc(F)cc2)CC1)c1ccc(Cl)c(c1)C(F)(F)F	Launched	TRUE	ACH-000878
HCC366_LUNG_penfluridol	0.331332	0.331332	0.331402	0.331402	BRD-K15409150-001-05-8	ACH-000840	HCC366_LUNG	HTS002	1	-0.000110796	1.04497	0.66774	0.646282	penfluridol	T-type calcium channel blocker	CACNA1G	neurology/psychiatry	schizophrenia	OC1(CCN(CCCC(c2ccc(F)cc2)c2ccc(F)cc2)CC1)c1ccc(Cl)c(c1)C(F)(F)F, OC1(CCN(CCCC(c2ccc(F)cc2)c2ccc(F)cc2)CC1)c1ccc(Cl)c(c1)C(F)(F)F	Launched	TRUE	ACH-000840
HCC4006_LUNG_penfluridol	0.885268	0.885268	0.920429	0.920429	BRD-K15409150-001-05-8	ACH-000066	HCC4006_LUNG	HTS002	1	-0.027319	1.36579	0.544882	0.751331	penfluridol	T-type calcium channel blocker	CACNA1G	neurology/psychiatry	schizophrenia	OC1(CCN(CCCC(c2ccc(F)cc2)c2ccc(F)cc2)CC1)c1ccc(Cl)c(c1)C(F)(F)F, OC1(CCN(CCCC(c2ccc(F)cc2)c2ccc(F)cc2)CC1)c1ccc(Cl)c(c1)C(F)(F)F	Launched	TRUE	ACH-000066
HCC44_LUNG_penfluridol	0.557432	0.557432	0.557136	0.557136	BRD-K15409150-001-05-8	ACH-000667	HCC44_LUNG	HTS002	1	0.00118447	4.4593	0.578048	0.702794	penfluridol	T-type calcium channel blocker	CACNA1G	neurology/psychiatry	schizophrenia	OC1(CCN(CCCC(c2ccc(F)cc2)c2ccc(F)cc2)CC1)c1ccc(Cl)c(c1)C(F)(F)F, OC1(CCN(CCCC(c2ccc(F)cc2)c2ccc(F)cc2)CC1)c1ccc(Cl)c(c1)C(F)(F)F	Launched	TRUE	ACH-000667
HCC78_LUNG_penfluridol	1.71976	1.71976	1.71481	1.71481	BRD-K15409150-001-05-8	ACH-000562	HCC78_LUNG	HTS002	1	0.00515268	3.59105	0.375223	0.81918	penfluridol	T-type calcium channel blocker	CACNA1G	neurology/psychiatry	schizophrenia	OC1(CCN(CCCC(c2ccc(F)cc2)c2ccc(F)cc2)CC1)c1ccc(Cl)c(c1)C(F)(F)F, OC1(CCN(CCCC(c2ccc(F)cc2)c2ccc(F)cc2)CC1)c1ccc(Cl)c(c1)C(F)(F)F	Launched	TRUE	ACH-000562
HCC827_LUNG_penfluridol	0.727088	0.727088	0.727879	0.727879	BRD-K15409150-001-05-8	ACH-000012	HCC827_LUNG	HTS002	1	-0.00117368	2.15755	0.571452	0.729822	penfluridol	T-type calcium channel blocker	CACNA1G	neurology/psychiatry	schizophrenia	OC1(CCN(CCCC(c2ccc(F)cc2)c2ccc(F)cc2)CC1)c1ccc(Cl)c(c1)C(F)(F)F, OC1(CCN(CCCC(c2ccc(F)cc2)c2ccc(F)cc2)CC1)c1ccc(Cl)c(c1)C(F)(F)F	Launched	TRUE	ACH-000012
IALM_LUNG_penfluridol	0.664568	0.664568	0.663963	0.663963	BRD-K15409150-001-05-8	ACH-000672	IALM_LUNG	HTS002	1	0.00234501	5.1568	0.199156	0.721174	penfluridol	T-type calcium channel blocker	CACNA1G	neurology/psychiatry	schizophrenia	OC1(CCN(CCCC(c2ccc(F)cc2)c2ccc(F)cc2)CC1)c1ccc(Cl)c(c1)C(F)(F)F, OC1(CCN(CCCC(c2ccc(F)cc2)c2ccc(F)cc2)CC1)c1ccc(Cl)c(c1)C(F)(F)F	Launched	TRUE	ACH-000672
KNS62_LUNG_penfluridol	1.06322	1.06322	1.27995	1.27995	BRD-K15409150-001-05-8	ACH-000858	KNS62_LUNG	HTS002	1	-0.108282	1.05664	0.259966	0.777663	penfluridol	T-type calcium channel blocker	CACNA1G	neurology/psychiatry	schizophrenia	OC1(CCN(CCCC(c2ccc(F)cc2)c2ccc(F)cc2)CC1)c1ccc(Cl)c(c1)C(F)(F)F, OC1(CCN(CCCC(c2ccc(F)cc2)c2ccc(F)cc2)CC1)c1ccc(Cl)c(c1)C(F)(F)F	Launched	TRUE	ACH-000858
LC1SQSF_LUNG_penfluridol	0.559938	0.559938	0.559245	0.559245	BRD-K15409150-001-05-8	ACH-001113	LC1SQSF_LUNG	HTS002	1	0.00330661	5.3596	0.277775	0.703813	penfluridol	T-type calcium channel blocker	CACNA1G	neurology/psychiatry	schizophrenia	OC1(CCN(CCCC(c2ccc(F)cc2)c2ccc(F)cc2)CC1)c1ccc(Cl)c(c1)C(F)(F)F, OC1(CCN(CCCC(c2ccc(F)cc2)c2ccc(F)cc2)CC1)c1ccc(Cl)c(c1)C(F)(F)F	Launched	TRUE	ACH-001113
LCLC103H_LUNG_penfluridol	0.530143	0.530143	0.528132	0.528132	BRD-K15409150-001-05-8	ACH-000627	LCLC103H_LUNG	HTS002	1	0.00363933	1.92195	0.807844	0.697848	penfluridol	T-type calcium channel blocker	CACNA1G	neurology/psychiatry	schizophrenia	OC1(CCN(CCCC(c2ccc(F)cc2)c2ccc(F)cc2)CC1)c1ccc(Cl)c(c1)C(F)(F)F, OC1(CCN(CCCC(c2ccc(F)cc2)c2ccc(F)cc2)CC1)c1ccc(Cl)c(c1)C(F)(F)F	Launched	TRUE	ACH-000627
LK2_LUNG_penfluridol	0.494222	0.494222	0.491642	0.491642	BRD-K15409150-001-05-8	ACH-000769	LK2_LUNG	HTS002	1	0.0177774	6.91845	0.568716	0.695073	penfluridol	T-type calcium channel blocker	CACNA1G	neurology/psychiatry	schizophrenia	OC1(CCN(CCCC(c2ccc(F)cc2)c2ccc(F)cc2)CC1)c1ccc(Cl)c(c1)C(F)(F)F, OC1(CCN(CCCC(c2ccc(F)cc2)c2ccc(F)cc2)CC1)c1ccc(Cl)c(c1)C(F)(F)F	Launched	TRUE	ACH-000769
LOUNH91_LUNG_penfluridol	2.21145	2.21145	2.20091	2.20091	BRD-K15409150-001-05-8	ACH-000176	LOUNH91_LUNG	HTS002	1	0.0139956	5.94264	0.2835	0.846194	penfluridol	T-type calcium channel blocker	CACNA1G	neurology/psychiatry	schizophrenia	OC1(CCN(CCCC(c2ccc(F)cc2)c2ccc(F)cc2)CC1)c1ccc(Cl)c(c1)C(F)(F)F, OC1(CCN(CCCC(c2ccc(F)cc2)c2ccc(F)cc2)CC1)c1ccc(Cl)c(c1)C(F)(F)F	Launched	TRUE	ACH-000176
LU99_LUNG_penfluridol	1.16287	1.16287	1.15966	1.15966	BRD-K15409150-001-05-8	ACH-000444	LU99_LUNG	HTS002	1	0.00313212	2.26801	0.38735	0.778339	penfluridol	T-type calcium channel blocker	CACNA1G	neurology/psychiatry	schizophrenia	OC1(CCN(CCCC(c2ccc(F)cc2)c2ccc(F)cc2)CC1)c1ccc(Cl)c(c1)C(F)(F)F, OC1(CCN(CCCC(c2ccc(F)cc2)c2ccc(F)cc2)CC1)c1ccc(Cl)c(c1)C(F)(F)F	Launched	TRUE	ACH-000444
LUDLU1_LUNG_penfluridol	0.235531	0.235531	0.235521	0.235521	BRD-K15409150-001-05-8	ACH-000390	LUDLU1_LUNG	HTS002	1	0.000148453	7.13934	0.600741	0.613772	penfluridol	T-type calcium channel blocker	CACNA1G	neurology/psychiatry	schizophrenia	OC1(CCN(CCCC(c2ccc(F)cc2)c2ccc(F)cc2)CC1)c1ccc(Cl)c(c1)C(F)(F)F, OC1(CCN(CCCC(c2ccc(F)cc2)c2ccc(F)cc2)CC1)c1ccc(Cl)c(c1)C(F)(F)F	Launched	TRUE	ACH-000390
LXF289_LUNG_penfluridol	0.493137	0.493137	0.493344	0.493344	BRD-K15409150-001-05-8	ACH-000787	LXF289_LUNG	HTS002	1	-0.000722418	3.43298	0.23386	0.68991	penfluridol	T-type calcium channel blocker	CACNA1G	neurology/psychiatry	schizophrenia	OC1(CCN(CCCC(c2ccc(F)cc2)c2ccc(F)cc2)CC1)c1ccc(Cl)c(c1)C(F)(F)F, OC1(CCN(CCCC(c2ccc(F)cc2)c2ccc(F)cc2)CC1)c1ccc(Cl)c(c1)C(F)(F)F	Launched	TRUE	ACH-000787
NCIH1299_LUNG_penfluridol	0.443182	0.443182	0.436541	0.436541	BRD-K15409150-001-05-8	ACH-000510	NCIH1299_LUNG	HTS002	1	0.0231207	3.13599	0.596485	0.684764	penfluridol	T-type calcium channel blocker	CACNA1G	neurology/psychiatry	schizophrenia	OC1(CCN(CCCC(c2ccc(F)cc2)c2ccc(F)cc2)CC1)c1ccc(Cl)c(c1)C(F)(F)F, OC1(CCN(CCCC(c2ccc(F)cc2)c2ccc(F)cc2)CC1)c1ccc(Cl)c(c1)C(F)(F)F	Launched	TRUE	ACH-000510
NCIH1355_LUNG_penfluridol	0.219409	0.219409	0.219451	0.219451	BRD-K15409150-001-05-8	ACH-000666	NCIH1355_LUNG	HTS002	1	-0.000392706	4.15468	0.225305	0.606432	penfluridol	T-type calcium channel blocker	CACNA1G	neurology/psychiatry	schizophrenia	OC1(CCN(CCCC(c2ccc(F)cc2)c2ccc(F)cc2)CC1)c1ccc(Cl)c(c1)C(F)(F)F, OC1(CCN(CCCC(c2ccc(F)cc2)c2ccc(F)cc2)CC1)c1ccc(Cl)c(c1)C(F)(F)F	Launched	TRUE	ACH-000666
NCIH1373_LUNG_penfluridol	1.32067	1.32067	1.32135	1.32135	BRD-K15409150-001-05-8	ACH-000845	NCIH1373_LUNG	HTS002	1	-0.000536976	2.0856	0.493549	0.790715	penfluridol	T-type calcium channel blocker	CACNA1G	neurology/psychiatry	schizophrenia	OC1(CCN(CCCC(c2ccc(F)cc2)c2ccc(F)cc2)CC1)c1ccc(Cl)c(c1)C(F)(F)F, OC1(CCN(CCCC(c2ccc(F)cc2)c2ccc(F)cc2)CC1)c1ccc(Cl)c(c1)C(F)(F)F	Launched	TRUE	ACH-000845
NCIH1435_LUNG_penfluridol	17.2428	NA	17.2427	NA	BRD-K15409150-001-05-8	ACH-000852	NCIH1435_LUNG	HTS002	1	0.000166788	42.3314	-0.00393735	1	penfluridol	T-type calcium channel blocker	CACNA1G	neurology/psychiatry	schizophrenia	OC1(CCN(CCCC(c2ccc(F)cc2)c2ccc(F)cc2)CC1)c1ccc(Cl)c(c1)C(F)(F)F, OC1(CCN(CCCC(c2ccc(F)cc2)c2ccc(F)cc2)CC1)c1ccc(Cl)c(c1)C(F)(F)F	Launched	TRUE	ACH-000852
NCIH1437_LUNG_penfluridol	0.448161	0.448161	0.450142	0.450142	BRD-K15409150-001-05-8	ACH-000589	NCIH1437_LUNG	HTS002	1	-0.00364454	1.64716	0.778126	0.68009	penfluridol	T-type calcium channel blocker	CACNA1G	neurology/psychiatry	schizophrenia	OC1(CCN(CCCC(c2ccc(F)cc2)c2ccc(F)cc2)CC1)c1ccc(Cl)c(c1)C(F)(F)F, OC1(CCN(CCCC(c2ccc(F)cc2)c2ccc(F)cc2)CC1)c1ccc(Cl)c(c1)C(F)(F)F	Launched	TRUE	ACH-000589
NCIH1563_LUNG_penfluridol	0.863864	0.863864	0.864592	0.864592	BRD-K15409150-001-05-8	ACH-000892	NCIH1563_LUNG	HTS002	1	-0.000489225	1.16046	0.723007	0.742708	penfluridol	T-type calcium channel blocker	CACNA1G	neurology/psychiatry	schizophrenia	OC1(CCN(CCCC(c2ccc(F)cc2)c2ccc(F)cc2)CC1)c1ccc(Cl)c(c1)C(F)(F)F, OC1(CCN(CCCC(c2ccc(F)cc2)c2ccc(F)cc2)CC1)c1ccc(Cl)c(c1)C(F)(F)F	Launched	TRUE	ACH-000892
NCIH1568_LUNG_penfluridol	1.19254	1.19254	1.17446	1.17446	BRD-K15409150-001-05-8	ACH-000869	NCIH1568_LUNG	HTS002	1	0.0110776	1.46664	0.587544	0.778796	penfluridol	T-type calcium channel blocker	CACNA1G	neurology/psychiatry	schizophrenia	OC1(CCN(CCCC(c2ccc(F)cc2)c2ccc(F)cc2)CC1)c1ccc(Cl)c(c1)C(F)(F)F, OC1(CCN(CCCC(c2ccc(F)cc2)c2ccc(F)cc2)CC1)c1ccc(Cl)c(c1)C(F)(F)F	Launched	TRUE	ACH-000869
NCIH1573_LUNG_penfluridol	0.591597	0.591597	0.586188	0.586188	BRD-K15409150-001-05-8	ACH-000916	NCIH1573_LUNG	HTS002	1	0.0278518	6.24007	0.429682	0.715821	penfluridol	T-type calcium channel blocker	CACNA1G	neurology/psychiatry	schizophrenia	OC1(CCN(CCCC(c2ccc(F)cc2)c2ccc(F)cc2)CC1)c1ccc(Cl)c(c1)C(F)(F)F, OC1(CCN(CCCC(c2ccc(F)cc2)c2ccc(F)cc2)CC1)c1ccc(Cl)c(c1)C(F)(F)F	Launched	TRUE	ACH-000916
NCIH1581_LUNG_penfluridol	1.55439	1.55439	1.55259	1.55259	BRD-K15409150-001-05-8	ACH-000015	NCIH1581_LUNG	HTS002	1	0.0179402	31.447	0.177129	0.811497	penfluridol	T-type calcium channel blocker	CACNA1G	neurology/psychiatry	schizophrenia	OC1(CCN(CCCC(c2ccc(F)cc2)c2ccc(F)cc2)CC1)c1ccc(Cl)c(c1)C(F)(F)F, OC1(CCN(CCCC(c2ccc(F)cc2)c2ccc(F)cc2)CC1)c1ccc(Cl)c(c1)C(F)(F)F	Launched	TRUE	ACH-000015
NCIH1623_LUNG_penfluridol	1.69052	1.69052	1.72927	1.72927	BRD-K15409150-001-05-8	ACH-000744	NCIH1623_LUNG	HTS002	1	-0.0226699	1.9566	0.438228	0.817487	penfluridol	T-type calcium channel blocker	CACNA1G	neurology/psychiatry	schizophrenia	OC1(CCN(CCCC(c2ccc(F)cc2)c2ccc(F)cc2)CC1)c1ccc(Cl)c(c1)C(F)(F)F, OC1(CCN(CCCC(c2ccc(F)cc2)c2ccc(F)cc2)CC1)c1ccc(Cl)c(c1)C(F)(F)F	Launched	TRUE	ACH-000744
NCIH1648_LUNG_penfluridol	0.543585	0.543585	0.540097	0.540097	BRD-K15409150-001-05-8	ACH-000766	NCIH1648_LUNG	HTS002	1	0.0116532	3.66344	0.776819	0.702745	penfluridol	T-type calcium channel blocker	CACNA1G	neurology/psychiatry	schizophrenia	OC1(CCN(CCCC(c2ccc(F)cc2)c2ccc(F)cc2)CC1)c1ccc(Cl)c(c1)C(F)(F)F, OC1(CCN(CCCC(c2ccc(F)cc2)c2ccc(F)cc2)CC1)c1ccc(Cl)c(c1)C(F)(F)F	Launched	TRUE	ACH-000766
NCIH1650_LUNG_penfluridol	0.678359	0.678359	0.676728	0.676728	BRD-K15409150-001-05-8	ACH-000035	NCIH1650_LUNG	HTS002	1	0.00147667	1.22847	0.345504	0.719897	penfluridol	T-type calcium channel blocker	CACNA1G	neurology/psychiatry	schizophrenia	OC1(CCN(CCCC(c2ccc(F)cc2)c2ccc(F)cc2)CC1)c1ccc(Cl)c(c1)C(F)(F)F, OC1(CCN(CCCC(c2ccc(F)cc2)c2ccc(F)cc2)CC1)c1ccc(Cl)c(c1)C(F)(F)F	Launched	TRUE	ACH-000035
NCIH1651_LUNG_penfluridol	0.509995	0.509995	0.505192	0.505192	BRD-K15409150-001-05-8	ACH-000893	NCIH1651_LUNG	HTS002	1	0.0201734	4.35274	0.45634	0.698562	penfluridol	T-type calcium channel blocker	CACNA1G	neurology/psychiatry	schizophrenia	OC1(CCN(CCCC(c2ccc(F)cc2)c2ccc(F)cc2)CC1)c1ccc(Cl)c(c1)C(F)(F)F, OC1(CCN(CCCC(c2ccc(F)cc2)c2ccc(F)cc2)CC1)c1ccc(Cl)c(c1)C(F)(F)F	Launched	TRUE	ACH-000893
NCIH1693_LUNG_penfluridol	1.71621	1.71621	1.71556	1.71556	BRD-K15409150-001-05-8	ACH-000021	NCIH1693_LUNG	HTS002	1	0.00257275	13.6741	0.219978	0.818807	penfluridol	T-type calcium channel blocker	CACNA1G	neurology/psychiatry	schizophrenia	OC1(CCN(CCCC(c2ccc(F)cc2)c2ccc(F)cc2)CC1)c1ccc(Cl)c(c1)C(F)(F)F, OC1(CCN(CCCC(c2ccc(F)cc2)c2ccc(F)cc2)CC1)c1ccc(Cl)c(c1)C(F)(F)F	Launched	TRUE	ACH-000021
NCIH1703_LUNG_penfluridol	0.388226	0.388226	0.388481	0.388481	BRD-K15409150-001-05-8	ACH-000747	NCIH1703_LUNG	HTS002	1	-0.00043457	1.32502	0.766116	0.664256	penfluridol	T-type calcium channel blocker	CACNA1G	neurology/psychiatry	schizophrenia	OC1(CCN(CCCC(c2ccc(F)cc2)c2ccc(F)cc2)CC1)c1ccc(Cl)c(c1)C(F)(F)F, OC1(CCN(CCCC(c2ccc(F)cc2)c2ccc(F)cc2)CC1)c1ccc(Cl)c(c1)C(F)(F)F	Launched	TRUE	ACH-000747
NCIH1792_LUNG_penfluridol	0.381209	0.381209	0.377556	0.377556	BRD-K15409150-001-05-8	ACH-000496	NCIH1792_LUNG	HTS002	1	0.0124077	2.60989	0.401577	0.666528	penfluridol	T-type calcium channel blocker	CACNA1G	neurology/psychiatry	schizophrenia	OC1(CCN(CCCC(c2ccc(F)cc2)c2ccc(F)cc2)CC1)c1ccc(Cl)c(c1)C(F)(F)F, OC1(CCN(CCCC(c2ccc(F)cc2)c2ccc(F)cc2)CC1)c1ccc(Cl)c(c1)C(F)(F)F	Launched	TRUE	ACH-000496
NCIH1793_LUNG_penfluridol	0.783027	0.783027	0.783076	0.783076	BRD-K15409150-001-05-8	ACH-000888	NCIH1793_LUNG	HTS002	1	-4.8e-05	1.55148	0.455916	0.736258	penfluridol	T-type calcium channel blocker	CACNA1G	neurology/psychiatry	schizophrenia	OC1(CCN(CCCC(c2ccc(F)cc2)c2ccc(F)cc2)CC1)c1ccc(Cl)c(c1)C(F)(F)F, OC1(CCN(CCCC(c2ccc(F)cc2)c2ccc(F)cc2)CC1)c1ccc(Cl)c(c1)C(F)(F)F	Launched	TRUE	ACH-000888
NCIH1838_LUNG_penfluridol	2.7865	2.7865	2.79482	2.79482	BRD-K15409150-001-05-8	ACH-000733	NCIH1838_LUNG	HTS002	1	-0.00526717	3.51402	0.0355931	0.8683	penfluridol	T-type calcium channel blocker	CACNA1G	neurology/psychiatry	schizophrenia	OC1(CCN(CCCC(c2ccc(F)cc2)c2ccc(F)cc2)CC1)c1ccc(Cl)c(c1)C(F)(F)F, OC1(CCN(CCCC(c2ccc(F)cc2)c2ccc(F)cc2)CC1)c1ccc(Cl)c(c1)C(F)(F)F	Launched	TRUE	ACH-000733
NCIH1915_LUNG_penfluridol	1.64287	1.64287	1.6425	1.6425	BRD-K15409150-001-05-8	ACH-000434	NCIH1915_LUNG	HTS002	1	0.000892532	7.97397	0.513741	0.814021	penfluridol	T-type calcium channel blocker	CACNA1G	neurology/psychiatry	schizophrenia	OC1(CCN(CCCC(c2ccc(F)cc2)c2ccc(F)cc2)CC1)c1ccc(Cl)c(c1)C(F)(F)F, OC1(CCN(CCCC(c2ccc(F)cc2)c2ccc(F)cc2)CC1)c1ccc(Cl)c(c1)C(F)(F)F	Launched	TRUE	ACH-000434
NCIH1944_LUNG_penfluridol	1.42345	1.42345	1.42279	1.42279	BRD-K15409150-001-05-8	ACH-000414	NCIH1944_LUNG	HTS002	1	0.00455032	19.6632	0.419258	0.799971	penfluridol	T-type calcium channel blocker	CACNA1G	neurology/psychiatry	schizophrenia	OC1(CCN(CCCC(c2ccc(F)cc2)c2ccc(F)cc2)CC1)c1ccc(Cl)c(c1)C(F)(F)F, OC1(CCN(CCCC(c2ccc(F)cc2)c2ccc(F)cc2)CC1)c1ccc(Cl)c(c1)C(F)(F)F	Launched	TRUE	ACH-000414
NCIH1975_LUNG_penfluridol	0.43944	0.43944	0.431254	0.431254	BRD-K15409150-001-05-8	ACH-000587	NCIH1975_LUNG	HTS002	1	0.0186498	2.02152	0.783445	0.682004	penfluridol	T-type calcium channel blocker	CACNA1G	neurology/psychiatry	schizophrenia	OC1(CCN(CCCC(c2ccc(F)cc2)c2ccc(F)cc2)CC1)c1ccc(Cl)c(c1)C(F)(F)F, OC1(CCN(CCCC(c2ccc(F)cc2)c2ccc(F)cc2)CC1)c1ccc(Cl)c(c1)C(F)(F)F	Launched	TRUE	ACH-000587
NCIH2009_LUNG_penfluridol	0.486258	0.486258	0.484945	0.484945	BRD-K15409150-001-05-8	ACH-000886	NCIH2009_LUNG	HTS002	1	0.0069212	5.15342	0.591728	0.690299	penfluridol	T-type calcium channel blocker	CACNA1G	neurology/psychiatry	schizophrenia	OC1(CCN(CCCC(c2ccc(F)cc2)c2ccc(F)cc2)CC1)c1ccc(Cl)c(c1)C(F)(F)F, OC1(CCN(CCCC(c2ccc(F)cc2)c2ccc(F)cc2)CC1)c1ccc(Cl)c(c1)C(F)(F)F	Launched	TRUE	ACH-000886
NCIH2023_LUNG_penfluridol	2.04451	2.04451	2.04499	2.04499	BRD-K15409150-001-05-8	ACH-000781	NCIH2023_LUNG	HTS002	1	-0.000514651	4.40546	0.329061	0.836419	penfluridol	T-type calcium channel blocker	CACNA1G	neurology/psychiatry	schizophrenia	OC1(CCN(CCCC(c2ccc(F)cc2)c2ccc(F)cc2)CC1)c1ccc(Cl)c(c1)C(F)(F)F, OC1(CCN(CCCC(c2ccc(F)cc2)c2ccc(F)cc2)CC1)c1ccc(Cl)c(c1)C(F)(F)F	Launched	TRUE	ACH-000781
NCIH2030_LUNG_penfluridol	0.891491	0.891491	0.892859	0.892859	BRD-K15409150-001-05-8	ACH-000521	NCIH2030_LUNG	HTS002	1	-0.00124349	1.62006	0.590964	0.749785	penfluridol	T-type calcium channel blocker	CACNA1G	neurology/psychiatry	schizophrenia	OC1(CCN(CCCC(c2ccc(F)cc2)c2ccc(F)cc2)CC1)c1ccc(Cl)c(c1)C(F)(F)F, OC1(CCN(CCCC(c2ccc(F)cc2)c2ccc(F)cc2)CC1)c1ccc(Cl)c(c1)C(F)(F)F	Launched	TRUE	ACH-000521
NCIH2087_LUNG_penfluridol	1.51065	1.51065	1.50853	1.50853	BRD-K15409150-001-05-8	ACH-000841	NCIH2087_LUNG	HTS002	1	0.00495723	7.11014	0.42667	0.806054	penfluridol	T-type calcium channel blocker	CACNA1G	neurology/psychiatry	schizophrenia	OC1(CCN(CCCC(c2ccc(F)cc2)c2ccc(F)cc2)CC1)c1ccc(Cl)c(c1)C(F)(F)F, OC1(CCN(CCCC(c2ccc(F)cc2)c2ccc(F)cc2)CC1)c1ccc(Cl)c(c1)C(F)(F)F	Launched	TRUE	ACH-000841
NCIH2110_LUNG_penfluridol	0.755837	0.755837	0.748352	0.748352	BRD-K15409150-001-05-8	ACH-000929	NCIH2110_LUNG	HTS002	1	0.0466317	9.83756	0.452105	0.745305	penfluridol	T-type calcium channel blocker	CACNA1G	neurology/psychiatry	schizophrenia	OC1(CCN(CCCC(c2ccc(F)cc2)c2ccc(F)cc2)CC1)c1ccc(Cl)c(c1)C(F)(F)F, OC1(CCN(CCCC(c2ccc(F)cc2)c2ccc(F)cc2)CC1)c1ccc(Cl)c(c1)C(F)(F)F	Launched	TRUE	ACH-000929
NCIH2126_LUNG_penfluridol	4.27486	4.27486	4.2711	4.2711	BRD-K15409150-001-05-8	ACH-000785	NCIH2126_LUNG	HTS002	1	0.0171718	39.7327	0.24465	0.91384	penfluridol	T-type calcium channel blocker	CACNA1G	neurology/psychiatry	schizophrenia	OC1(CCN(CCCC(c2ccc(F)cc2)c2ccc(F)cc2)CC1)c1ccc(Cl)c(c1)C(F)(F)F, OC1(CCN(CCCC(c2ccc(F)cc2)c2ccc(F)cc2)CC1)c1ccc(Cl)c(c1)C(F)(F)F	Launched	TRUE	ACH-000785
NCIH2170_LUNG_penfluridol	0.87891	0.87891	0.8766	0.8766	BRD-K15409150-001-05-8	ACH-000481	NCIH2170_LUNG	HTS002	1	0.0042851	3.27171	0.627664	0.750212	penfluridol	T-type calcium channel blocker	CACNA1G	neurology/psychiatry	schizophrenia	OC1(CCN(CCCC(c2ccc(F)cc2)c2ccc(F)cc2)CC1)c1ccc(Cl)c(c1)C(F)(F)F, OC1(CCN(CCCC(c2ccc(F)cc2)c2ccc(F)cc2)CC1)c1ccc(Cl)c(c1)C(F)(F)F	Launched	TRUE	ACH-000481
NCIH2172_LUNG_penfluridol	0.691264	0.691264	0.688882	0.688882	BRD-K15409150-001-05-8	ACH-000924	NCIH2172_LUNG	HTS002	1	0.00394827	2.29674	0.766174	0.725308	penfluridol	T-type calcium channel blocker	CACNA1G	neurology/psychiatry	schizophrenia	OC1(CCN(CCCC(c2ccc(F)cc2)c2ccc(F)cc2)CC1)c1ccc(Cl)c(c1)C(F)(F)F, OC1(CCN(CCCC(c2ccc(F)cc2)c2ccc(F)cc2)CC1)c1ccc(Cl)c(c1)C(F)(F)F	Launched	TRUE	ACH-000924
NCIH2228_LUNG_penfluridol	0.605991	0.605991	0.598816	0.598816	BRD-K15409150-001-05-8	ACH-000447	NCIH2228_LUNG	HTS002	1	0.0165116	2.81932	0.571233	0.714654	penfluridol	T-type calcium channel blocker	CACNA1G	neurology/psychiatry	schizophrenia	OC1(CCN(CCCC(c2ccc(F)cc2)c2ccc(F)cc2)CC1)c1ccc(Cl)c(c1)C(F)(F)F, OC1(CCN(CCCC(c2ccc(F)cc2)c2ccc(F)cc2)CC1)c1ccc(Cl)c(c1)C(F)(F)F	Launched	TRUE	ACH-000447
NCIH226_LUNG_penfluridol	1.23618	1.23618	1.24017	1.24017	BRD-K15409150-001-05-8	ACH-000367	NCIH226_LUNG	HTS002	1	-0.00357671	2.2085	0.321071	0.784439	penfluridol	T-type calcium channel blocker	CACNA1G	neurology/psychiatry	schizophrenia	OC1(CCN(CCCC(c2ccc(F)cc2)c2ccc(F)cc2)CC1)c1ccc(Cl)c(c1)C(F)(F)F, OC1(CCN(CCCC(c2ccc(F)cc2)c2ccc(F)cc2)CC1)c1ccc(Cl)c(c1)C(F)(F)F	Launched	TRUE	ACH-000367
NCIH23_LUNG_penfluridol	0.593142	0.593142	0.591629	0.591629	BRD-K15409150-001-05-8	ACH-000900	NCIH23_LUNG	HTS002	1	0.0123237	9.76755	0.456117	0.712222	penfluridol	T-type calcium channel blocker	CACNA1G	neurology/psychiatry	schizophrenia	OC1(CCN(CCCC(c2ccc(F)cc2)c2ccc(F)cc2)CC1)c1ccc(Cl)c(c1)C(F)(F)F, OC1(CCN(CCCC(c2ccc(F)cc2)c2ccc(F)cc2)CC1)c1ccc(Cl)c(c1)C(F)(F)F	Launched	TRUE	ACH-000900
NCIH2347_LUNG_penfluridol	0.132976	0.132976	0.132975	0.132975	BRD-K15409150-001-05-8	ACH-000875	NCIH2347_LUNG	HTS002	1	7.5e-06	1.29789	0.682297	0.554593	penfluridol	T-type calcium channel blocker	CACNA1G	neurology/psychiatry	schizophrenia	OC1(CCN(CCCC(c2ccc(F)cc2)c2ccc(F)cc2)CC1)c1ccc(Cl)c(c1)C(F)(F)F, OC1(CCN(CCCC(c2ccc(F)cc2)c2ccc(F)cc2)CC1)c1ccc(Cl)c(c1)C(F)(F)F	Launched	TRUE	ACH-000875
NCIH2444_LUNG_penfluridol	0.0889724	0.0889724	0.0814559	0.0814559	BRD-K15409150-001-05-8	ACH-000186	NCIH2444_LUNG	HTS002	1	0.105508	2.68522	0.508285	0.556603	penfluridol	T-type calcium channel blocker	CACNA1G	neurology/psychiatry	schizophrenia	OC1(CCN(CCCC(c2ccc(F)cc2)c2ccc(F)cc2)CC1)c1ccc(Cl)c(c1)C(F)(F)F, OC1(CCN(CCCC(c2ccc(F)cc2)c2ccc(F)cc2)CC1)c1ccc(Cl)c(c1)C(F)(F)F	Launched	TRUE	ACH-000186
NCIH292_LUNG_penfluridol	1.19713	1.19713	1.20191	1.20191	BRD-K15409150-001-05-8	ACH-001075	NCIH292_LUNG	HTS002	1	-0.00442314	2.20877	0.494481	0.781241	penfluridol	T-type calcium channel blocker	CACNA1G	neurology/psychiatry	schizophrenia	OC1(CCN(CCCC(c2ccc(F)cc2)c2ccc(F)cc2)CC1)c1ccc(Cl)c(c1)C(F)(F)F, OC1(CCN(CCCC(c2ccc(F)cc2)c2ccc(F)cc2)CC1)c1ccc(Cl)c(c1)C(F)(F)F	Launched	TRUE	ACH-001075
NCIH322_LUNG_penfluridol	0.768962	0.768962	0.769185	0.769185	BRD-K15409150-001-05-8	ACH-000837	NCIH322_LUNG	HTS002	1	-0.000193158	1.33213	0.652832	0.733185	penfluridol	T-type calcium channel blocker	CACNA1G	neurology/psychiatry	schizophrenia	OC1(CCN(CCCC(c2ccc(F)cc2)c2ccc(F)cc2)CC1)c1ccc(Cl)c(c1)C(F)(F)F, OC1(CCN(CCCC(c2ccc(F)cc2)c2ccc(F)cc2)CC1)c1ccc(Cl)c(c1)C(F)(F)F	Launched	TRUE	ACH-000837
NCIH358_LUNG_penfluridol	0.348284	0.348284	0.319784	0.319784	BRD-K15409150-001-05-8	ACH-000860	NCIH358_LUNG	HTS002	1	0.0542138	1.34434	0.538493	0.663777	penfluridol	T-type calcium channel blocker	CACNA1G	neurology/psychiatry	schizophrenia	OC1(CCN(CCCC(c2ccc(F)cc2)c2ccc(F)cc2)CC1)c1ccc(Cl)c(c1)C(F)(F)F, OC1(CCN(CCCC(c2ccc(F)cc2)c2ccc(F)cc2)CC1)c1ccc(Cl)c(c1)C(F)(F)F	Launched	TRUE	ACH-000860
NCIH460_LUNG_penfluridol	0.521539	0.521539	0.520106	0.520106	BRD-K15409150-001-05-8	ACH-000463	NCIH460_LUNG	HTS002	1	0.0136267	10.0422	0.728405	0.699505	penfluridol	T-type calcium channel blocker	CACNA1G	neurology/psychiatry	schizophrenia	OC1(CCN(CCCC(c2ccc(F)cc2)c2ccc(F)cc2)CC1)c1ccc(Cl)c(c1)C(F)(F)F, OC1(CCN(CCCC(c2ccc(F)cc2)c2ccc(F)cc2)CC1)c1ccc(Cl)c(c1)C(F)(F)F	Launched	TRUE	ACH-000463
NCIH520_LUNG_penfluridol	0.947207	0.947207	0.947574	0.947574	BRD-K15409150-001-05-8	ACH-000395	NCIH520_LUNG	HTS002	1	-0.000239777	1.23749	0.524218	0.752789	penfluridol	T-type calcium channel blocker	CACNA1G	neurology/psychiatry	schizophrenia	OC1(CCN(CCCC(c2ccc(F)cc2)c2ccc(F)cc2)CC1)c1ccc(Cl)c(c1)C(F)(F)F, OC1(CCN(CCCC(c2ccc(F)cc2)c2ccc(F)cc2)CC1)c1ccc(Cl)c(c1)C(F)(F)F	Launched	TRUE	ACH-000395
NCIH522_LUNG_penfluridol	0.622629	0.622629	0.622742	0.622742	BRD-K15409150-001-05-8	ACH-000343	NCIH522_LUNG	HTS002	1	-0.000143037	1.581	0.379127	0.71311	penfluridol	T-type calcium channel blocker	CACNA1G	neurology/psychiatry	schizophrenia	OC1(CCN(CCCC(c2ccc(F)cc2)c2ccc(F)cc2)CC1)c1ccc(Cl)c(c1)C(F)(F)F, OC1(CCN(CCCC(c2ccc(F)cc2)c2ccc(F)cc2)CC1)c1ccc(Cl)c(c1)C(F)(F)F	Launched	TRUE	ACH-000343
NCIH596_LUNG_penfluridol	0.781626	0.781626	0.781321	0.781321	BRD-K15409150-001-05-8	ACH-000628	NCIH596_LUNG	HTS002	1	0.000295314	1.51355	0.693228	0.735948	penfluridol	T-type calcium channel blocker	CACNA1G	neurology/psychiatry	schizophrenia	OC1(CCN(CCCC(c2ccc(F)cc2)c2ccc(F)cc2)CC1)c1ccc(Cl)c(c1)C(F)(F)F, OC1(CCN(CCCC(c2ccc(F)cc2)c2ccc(F)cc2)CC1)c1ccc(Cl)c(c1)C(F)(F)F	Launched	TRUE	ACH-000628
NCIH661_LUNG_penfluridol	0.392115	0.392115	0.392558	0.392558	BRD-K15409150-001-05-8	ACH-000853	NCIH661_LUNG	HTS002	1	-0.000763105	1.34987	0.568887	0.665414	penfluridol	T-type calcium channel blocker	CACNA1G	neurology/psychiatry	schizophrenia	OC1(CCN(CCCC(c2ccc(F)cc2)c2ccc(F)cc2)CC1)c1ccc(Cl)c(c1)C(F)(F)F, OC1(CCN(CCCC(c2ccc(F)cc2)c2ccc(F)cc2)CC1)c1ccc(Cl)c(c1)C(F)(F)F	Launched	TRUE	ACH-000853
NCIH838_LUNG_penfluridol	5.96092	5.96092	6.00752	6.00752	BRD-K15409150-001-05-8	ACH-000416	NCIH838_LUNG	HTS002	1	-0.0253459	6.35003	0.401261	0.946863	penfluridol	T-type calcium channel blocker	CACNA1G	neurology/psychiatry	schizophrenia	OC1(CCN(CCCC(c2ccc(F)cc2)c2ccc(F)cc2)CC1)c1ccc(Cl)c(c1)C(F)(F)F, OC1(CCN(CCCC(c2ccc(F)cc2)c2ccc(F)cc2)CC1)c1ccc(Cl)c(c1)C(F)(F)F	Launched	TRUE	ACH-000416
RERFLCAD1_LUNG_penfluridol	0.905739	0.905739	0.925959	0.925959	BRD-K15409150-001-05-8	ACH-000791	RERFLCAD1_LUNG	HTS002	1	-0.0172853	1.53936	0.514761	0.753098	penfluridol	T-type calcium channel blocker	CACNA1G	neurology/psychiatry	schizophrenia	OC1(CCN(CCCC(c2ccc(F)cc2)c2ccc(F)cc2)CC1)c1ccc(Cl)c(c1)C(F)(F)F, OC1(CCN(CCCC(c2ccc(F)cc2)c2ccc(F)cc2)CC1)c1ccc(Cl)c(c1)C(F)(F)F	Launched	TRUE	ACH-000791
RERFLCAD2_LUNG_penfluridol	1.34235	1.34235	1.33037	1.33037	BRD-K15409150-001-05-8	ACH-000774	RERFLCAD2_LUNG	HTS002	1	0.0391251	9.09296	-0.314277	0.800269	penfluridol	T-type calcium channel blocker	CACNA1G	neurology/psychiatry	schizophrenia	OC1(CCN(CCCC(c2ccc(F)cc2)c2ccc(F)cc2)CC1)c1ccc(Cl)c(c1)C(F)(F)F, OC1(CCN(CCCC(c2ccc(F)cc2)c2ccc(F)cc2)CC1)c1ccc(Cl)c(c1)C(F)(F)F	Launched	TRUE	ACH-000774
RERFLCAI_LUNG_penfluridol	0.730105	0.730105	0.72689	0.72689	BRD-K15409150-001-05-8	ACH-000261	RERFLCAI_LUNG	HTS002	1	0.00732991	3.34681	0.563975	0.731825	penfluridol	T-type calcium channel blocker	CACNA1G	neurology/psychiatry	schizophrenia	OC1(CCN(CCCC(c2ccc(F)cc2)c2ccc(F)cc2)CC1)c1ccc(Cl)c(c1)C(F)(F)F, OC1(CCN(CCCC(c2ccc(F)cc2)c2ccc(F)cc2)CC1)c1ccc(Cl)c(c1)C(F)(F)F	Launched	TRUE	ACH-000261
RERFLCKJ_LUNG_penfluridol	1.73961	1.73961	1.73859	1.73859	BRD-K15409150-001-05-8	ACH-000482	RERFLCKJ_LUNG	HTS002	1	0.0011532	3.95325	0.329588	0.819896	penfluridol	T-type calcium channel blocker	CACNA1G	neurology/psychiatry	schizophrenia	OC1(CCN(CCCC(c2ccc(F)cc2)c2ccc(F)cc2)CC1)c1ccc(Cl)c(c1)C(F)(F)F, OC1(CCN(CCCC(c2ccc(F)cc2)c2ccc(F)cc2)CC1)c1ccc(Cl)c(c1)C(F)(F)F	Launched	TRUE	ACH-000482
RERFLCMS_LUNG_penfluridol	0.642033	0.642033	0.637102	0.637102	BRD-K15409150-001-05-8	ACH-000062	RERFLCMS_LUNG	HTS002	1	0.0107537	2.81993	0.612741	0.719298	penfluridol	T-type calcium channel blocker	CACNA1G	neurology/psychiatry	schizophrenia	OC1(CCN(CCCC(c2ccc(F)cc2)c2ccc(F)cc2)CC1)c1ccc(Cl)c(c1)C(F)(F)F, OC1(CCN(CCCC(c2ccc(F)cc2)c2ccc(F)cc2)CC1)c1ccc(Cl)c(c1)C(F)(F)F	Launched	TRUE	ACH-000062
SKLU1_LUNG_penfluridol	0.590601	0.590601	0.589368	0.589368	BRD-K15409150-001-05-8	ACH-000309	SKLU1_LUNG	HTS002	1	0.00996019	9.62831	0.170519	0.711143	penfluridol	T-type calcium channel blocker	CACNA1G	neurology/psychiatry	schizophrenia	OC1(CCN(CCCC(c2ccc(F)cc2)c2ccc(F)cc2)CC1)c1ccc(Cl)c(c1)C(F)(F)F, OC1(CCN(CCCC(c2ccc(F)cc2)c2ccc(F)cc2)CC1)c1ccc(Cl)c(c1)C(F)(F)F	Launched	TRUE	ACH-000309
SKMES1_LUNG_penfluridol	0.899117	0.899117	1.20879	1.20879	BRD-K15409150-001-05-8	ACH-000665	SKMES1_LUNG	HTS002	1	-0.153803	0.906206	0.668543	0.766744	penfluridol	T-type calcium channel blocker	CACNA1G	neurology/psychiatry	schizophrenia	OC1(CCN(CCCC(c2ccc(F)cc2)c2ccc(F)cc2)CC1)c1ccc(Cl)c(c1)C(F)(F)F, OC1(CCN(CCCC(c2ccc(F)cc2)c2ccc(F)cc2)CC1)c1ccc(Cl)c(c1)C(F)(F)F	Launched	TRUE	ACH-000665
SQ1_LUNG_penfluridol	0.712402	0.712402	0.71312	0.71312	BRD-K15409150-001-05-8	ACH-000553	SQ1_LUNG	HTS002	1	-0.000946915	1.87858	0.661907	0.727495	penfluridol	T-type calcium channel blocker	CACNA1G	neurology/psychiatry	schizophrenia	OC1(CCN(CCCC(c2ccc(F)cc2)c2ccc(F)cc2)CC1)c1ccc(Cl)c(c1)C(F)(F)F, OC1(CCN(CCCC(c2ccc(F)cc2)c2ccc(F)cc2)CC1)c1ccc(Cl)c(c1)C(F)(F)F	Launched	TRUE	ACH-000553
SW1573_LUNG_penfluridol	2.18114	2.18114	2.1809	2.1809	BRD-K15409150-001-05-8	ACH-000677	SW1573_LUNG	HTS002	1	0.000326329	5.82183	0.647052	0.84312	penfluridol	T-type calcium channel blocker	CACNA1G	neurology/psychiatry	schizophrenia	OC1(CCN(CCCC(c2ccc(F)cc2)c2ccc(F)cc2)CC1)c1ccc(Cl)c(c1)C(F)(F)F, OC1(CCN(CCCC(c2ccc(F)cc2)c2ccc(F)cc2)CC1)c1ccc(Cl)c(c1)C(F)(F)F	Launched	TRUE	ACH-000677
SW900_LUNG_penfluridol	0.627288	0.627288	0.627343	0.627343	BRD-K15409150-001-05-8	ACH-000669	SW900_LUNG	HTS002	1	-0.000266443	5.9873	0.404475	0.714672	penfluridol	T-type calcium channel blocker	CACNA1G	neurology/psychiatry	schizophrenia	OC1(CCN(CCCC(c2ccc(F)cc2)c2ccc(F)cc2)CC1)c1ccc(Cl)c(c1)C(F)(F)F, OC1(CCN(CCCC(c2ccc(F)cc2)c2ccc(F)cc2)CC1)c1ccc(Cl)c(c1)C(F)(F)F	Launched	TRUE	ACH-000669
T3M10_LUNG_penfluridol	0.0568373	0.0568373	0.0553225	0.0553225	BRD-K15409150-001-05-8	ACH-000813	T3M10_LUNG	HTS002	1	0.0133544	1.00216	-0.00623099	0.472137	penfluridol	T-type calcium channel blocker	CACNA1G	neurology/psychiatry	schizophrenia	OC1(CCN(CCCC(c2ccc(F)cc2)c2ccc(F)cc2)CC1)c1ccc(Cl)c(c1)C(F)(F)F, OC1(CCN(CCCC(c2ccc(F)cc2)c2ccc(F)cc2)CC1)c1ccc(Cl)c(c1)C(F)(F)F	Launched	TRUE	ACH-000813

## Sheet: all_compounds
Name	Type	Perturbagen.Id	Target	MOA	geneSet
berbamine	trt_cp	BRD-K50464341	CALM1	Calmodulin antagonist	CP_CALMODULIN_ANTAGONIST
W-13	trt_cp	BRD-K45068323	CALM1, MYLK, PDE1A	Calmodulin antagonist	CP_CALMODULIN_ANTAGONIST
W-9	trt_cp	BRD-K68341547	CALM2	Calmodulin antagonist	CP_CALMODULIN_ANTAGONIST
NU-7026	trt_cp	BRD-K09537769	PRKDC	DNA dependent protein kinase inhibitor, MTOR inhibitor, PI3K inhibitor	CP_DNA_DEPENDENT_PROTEIN_KINASE_INHIBITOR
VAMA-37	trt_cp	BRD-K51018020	PRKDC	DNA dependent protein kinase inhibitor	CP_DNA_DEPENDENT_PROTEIN_KINASE_INHIBITOR
KU-0060648	trt_cp	BRD-K09499853	PIK3CA, PIK3CB, PIK3CD, PIK3CG, PRKDC	DNA dependent protein kinase inhibitor, PI3K inhibitor	CP_DNA_DEPENDENT_PROTEIN_KINASE_INHIBITOR
NU-7441	trt_cp	BRD-K00337317	PRKDC, ABCB1	DNA dependent protein kinase inhibitor, P-glycoprotein inhibitor	CP_DNA_DEPENDENT_PROTEIN_KINASE_INHIBITOR
JAK3-inhibitor-I	trt_cp	BRD-K72541103	JAK3	JAK inhibitor	CP_JAK_INHIBITOR
JAK3-Inhibitor-II	trt_cp	BRD-K52850071	EGFR, ALK, JAK1, JAK2, JAK3	JAK inhibitor	CP_JAK_INHIBITOR
JAK3-inhibitor-VI	trt_cp	BRD-K04546108	JAK3	JAK inhibitor	CP_JAK_INHIBITOR
TG-101348	trt_cp	BRD-K12502280	JAK2, FLT3, BRD4, JAK1, JAK3, RET, TYK2	FLT3 inhibitor, JAK inhibitor	CP_JAK_INHIBITOR
lestaurtinib	trt_cp	BRD-K23192422	FLT3, NTRK1, JAK2, NTRK2, NTRK3	FLT3 inhibitor, Growth factor receptor inhibitor, JAK inhibitor	CP_JAK_INHIBITOR
dichlorobenzamil	trt_cp	BRD-K12906962		Sodium/calcium exchange inhibitor	CP_T_TYPE_CALCIUM_CHANNEL_BLOCKER
KB-R7943	trt_cp	BRD-K17743697	SLC8A1, TRPC3, TRPC5, TRPC6	Sodium/calcium exchange inhibitor	CP_T_TYPE_CALCIUM_CHANNEL_BLOCKER
mibefradil	trt_cp	BRD-K09549677	CACNA1G, CACNA1H, CACNA1C, CACNA1I, ANO1, CACNA1D, CACNA1F, CACNA1S, CACNB1, CACNB2, CACNB3, CACNB4, CATSPER1, CATSPER2, CATSPER3, CATSPER4, CYP3A5, CYP3A7, SCN2A, SCN4A, SCN5A, SCN9A	T-type calcium channel blocker	CP_T_TYPE_CALCIUM_CHANNEL_BLOCKER
NNC-55-0396	trt_cp	BRD-K78122587	CATSPER1, CATSPER2, CATSPER3, CATSPER4	T-type calcium channel blocker	CP_T_TYPE_CALCIUM_CHANNEL_BLOCKER
penfluridol	trt_cp	BRD-K15409150	CACNA1G, DRD1, DRD2	T-type calcium channel blocker	CP_T_TYPE_CALCIUM_CHANNEL_BLOCKER
FK-888	trt_cp	BRD-K83508485	TACR1, TACR2	Tachykinin antagonist	CP_TACHYKININ_ANTAGONIST
GR-159897	trt_cp	BRD-K52394958	TACR2, TAC1	Tachykinin antagonist	CP_TACHYKININ_ANTAGONIST
L-733060	trt_cp	BRD-K15791587	TACR1	Tachykinin antagonist	CP_TACHYKININ_ANTAGONIST
SDZ-NKT-343	trt_cp	BRD-A82590476	TACR1	Tachykinin antagonist	CP_TACHYKININ_ANTAGONIST
ALW-II-49-7	trt_cp	BRD-K22096725	DDR1, EPHA2, EPHA4, EPHA7, EPHB2, EPHB4, EPHB6	Ephrin inhibitor	Ephrin inhibitor
ALW-II-38-3	trt_cp	BRD-K68191783	DDR1, EPHA2, EPHA4, EPHB2, EPHB4, EPHB6	Ephrin inhibitor	Ephrin inhibitor
dasatinib	trt_cp	BRD-K49328571	ABL1, FYN, LCK, SRC, KIT, YES1, BCR, EPHA2, LYN, PDGFRB, ABL2, BTK, DDR1, DDR2, PDGFRA, STAT5B	BCR-ABL kinase inhibitor, Ephrin inhibitor, KIT inhibitor, PDGFR receptor inhibitor, SRC inhibitor, Tyrosine kinase inhibitor	Ephrin inhibitor
CI-966	trt_cp	BRD-K67680372	SLC6A1	GAT inhibitor	GAT inhibitor
NNC-05-2090	trt_cp	BRD-K85015012	SLC6A11, SLC6A12, SLC6A13	GAT inhibitor, GABA uptake inhibitor	GAT inhibitor
NNC-711	trt_cp	BRD-K42221274	SLC6A1, SIGMAR1	GAT inhibitor	GAT inhibitor
homosalate	trt_cp	BRD-A34751532		HSP inducer	HSP inducer
prostaglandin-a1	trt_cp	BRD-K04010869		HSP inducer, NFkB pathway inhibitor	HSP inducer
cobalt(II)-chloride	trt_cp	BRD-K90864987	HIF1A	HSP inducer	HSP inducer
benzydamine	trt_cp	BRD-K76133116	PRSS1, PRSS2	Membrane integrity inhibitor, Prostanoid receptor antagonist, Prostanoid receptor inhibitor	Membrane integrity inhibitor
nonoxynol-9	trt_cp	BRD-K88625236		Membrane integrity inhibitor	Membrane integrity inhibitor
SANT-1	trt_cp	BRD-K83637872	DHH, IHH, PTCH1, SMO	Smoothened receptor antagonist	Smoothened receptor antagonist
erismodegib	trt_cp	BRD-K19796430	SMO	Smoothened receptor antagonist	Smoothened receptor antagonist
cyclopamine	trt_cp	BRD-A02333338	SMO, DHH, IHH, PTCH1	Smoothened receptor antagonist	Smoothened receptor antagonist
zonisamide	trt_cp	BRD-K48300629	CA1, CA12, CA7, SCN1A, CA10, CA11, CA13, CA14, CA2, CA3, CA4, CA5A, CA5B, CA6, CA8, CA9, CACNA1G, CACNA1H, CACNA1I, MAOA, MAOB, SCN11A, SCN1B, SCN2A, SCN2B, SCN3A, SCN3B, SCN4A, SCN4B, SCN5A, SCN9A	Sodium channel blocker, T-type calcium channel blocker	T-type calcium channel blocker
mibefradil	trt_cp	BRD-K09549677	CACNA1G, CACNA1H, CACNA1C, CACNA1I, ANO1, CACNA1D, CACNA1F, CACNA1S, CACNB1, CACNB2, CACNB3, CACNB4, CATSPER1, CATSPER2, CATSPER3, CATSPER4, CYP3A5, CYP3A7, SCN2A, SCN4A, SCN5A, SCN9A	T-type calcium channel blocker	T-type calcium channel blocker
NNC-55-0396	trt_cp	BRD-K78122587	CATSPER1, CATSPER2, CATSPER3, CATSPER4	T-type calcium channel blocker	T-type calcium channel blocker
penfluridol	trt_cp	BRD-K15409150	CACNA1G, DRD1, DRD2	T-type calcium channel blocker	T-type calcium channel blocker
